# Supplementary material for: Light-evoked activity and BDNF regulate mitochondrial dynamics and mitochondrial localized translation in CNS axons
Source: iScience. 2025 Sep 15;28(10):113563. doi: 10.1016/j.isci.2025.113563 (PMC12547173; doi:10.1016/j.isci.2025.113563)
Supplement: Data S1. Raw data used for IPA based heatmap renderings and upstream analysis for Figures 5B, 5C, and 5E [file mmc2.xlsx]

## Sheet: Full Data 5B, 5C, 5E
Z score of activation of qPCR plate of P15 isolated RGCs given intravitreal injections of TTX and/or BDNF
Gene	P15 RGCs with TTX	P15 RGCs with BDNF	P15 RGCs with TTX + BDNF	Downstream of PPARGC1A	Downstream of RICTOR
Atp12a	NA	0.972766	2.0389	Yes	No
Atp4a	0.781552	-1.96798	-1.47681	Yes	No
Atp4b	1.00217	-0.950249	0.125894	Yes	No
Atp5a1	0.157441	-0.795941	-0.579774	Yes	Yes
Atp5b	-0.0299966	-0.939893	-0.697844	Yes	Yes
Atp5c1	0.0405651	-0.831475	-0.551007	Yes	No
Atp5d	-0.105198	-1.24541	-0.90425	Yes	No
Atp5f1	-0.0554926	-0.581467	-0.276861	Yes	No
Atp5g1	0.0880277	-0.437364	-0.22413	Yes	No
Atp5g2	-0.122312	0.901579	0.994329	Yes	No
Atp5g3	-0.0785916	-0.0609865	0.193412	Yes	No
Atp5h	-0.0152023	0.018067	0.338304	Yes	Yes
Atp5j	-0.00781993	-0.123477	0.0781979	Yes	No
Atp5j2	0.0587351	-0.772029	-0.385923	Yes	Yes
Atp5o	-0.0160503	-0.84427	-0.487882	Yes	Yes
Atp6v0a2	-0.118004	-0.66798	-0.587522	Yes	No
Atp6v0d2	NA	NA	NA	No	No
Atp6v1c2	-0.551061	-1.28049	-1.22487	Yes	No
Atp6v1e2	-0.757913	-0.577399	-0.544148	Yes	No
Atp6v1g3	-0.895196	4.74597	4.70027	Yes	No
Bcs1l	0.156971	-0.346071	-0.457501	No	No
Cox11	0.104026	-0.843434	-0.559013	Yes	No
Cox4i1	-0.181678	-0.711305	-0.376038	Yes	Yes
Cox4i2	0.206276	-1.34645	-0.981826	Yes	No
Cox5a	-0.0253569	-0.879735	-0.542795	Yes	No
Cox5b	0.312152	-0.976853	-0.765542	Yes	Yes
Cox6a1	0.00299107	-1.16002	-0.859379	Yes	No
Cox6a2	1.37553	-0.911632	-0.409973	Yes	No
Cox6b1	-0.182345	-1.05573	-0.57959	Yes	No
Cox6b2	-0.0119183	-0.564964	-0.532474	Yes	No
Cox6c	-0.0122376	-0.407679	-0.0293234	Yes	No
Cox7a2	-2.05476	-2.45615	-2.00521	Yes	No
Cox7a2l	0.0140747	-1.11407	-0.809194	Yes	No
Cox7b	-0.0380503	0.309997	0.758858	Yes	Yes
Cox8a	-0.0223983	0.051571	0.382511	Yes	No
Cox8c	-1.46458	-0.269372	2.66099	Yes	No
Cyc1	0.0968467	-1.13802	-0.907418	Yes	No
Lhpp	0.252795	-1.57076	-1.39398	Yes	No
Ndufa1	-0.00635527	-0.72802	-0.465799	Yes	No
Ndufa10	0.0468967	-0.831587	-0.561154	Yes	No
Ndufa11	-0.0509259	-0.294553	0.119997	Yes	No
Ndufa2	0.00945473	0.182181	0.567374	Yes	No
Ndufa3	0.0212894	-0.655181	-0.338625	Yes	No
Ndufa4	-0.0432763	0.638966	0.965526	Yes	No
Ndufa5	0.0225934	-0.432712	-0.0754987	Yes	No
Ndufa6	0.21076	-0.791353	-0.462203	Yes	No
Ndufa7	0.0461681	-0.971209	-0.563557	Yes	No
Ndufa8	-0.0518233	-1.18497	-0.840557	Yes	No
Ndufab1	-0.0477629	-0.551985	-0.513636	Yes	No
Ndufb10	0.0809057	-1.09372	-0.689127	Yes	No
Ndufb2	0.0371861	-0.873067	-0.501699	Yes	No
Ndufb3	0.113271	0.196904	0.325299	Yes	No
Ndufb4	-0.0237726	-0.786061	-0.282452	Yes	No
Ndufb5	-0.0959779	-0.317985	-0.0725937	Yes	Yes
Ndufb6	0.0032784	-1.06089	-0.653509	Yes	No
Ndufb7	-0.0903243	0.385897	0.57655	Yes	No
Ndufb8	-0.0299773	-0.484857	-0.106525	Yes	No
Ndufb9	0.0501281	-0.613023	-0.220111	Yes	No
Ndufc1	0.0610881	-0.799851	-0.396243	Yes	No
Ndufc2	0.0844917	-0.524205	-0.246698	Yes	No
Ndufs1	0.112496	-0.854324	-0.74227	Yes	Yes
Ndufs2	0.0179431	-0.549405	-0.451819	Yes	No
Ndufs3	0.0405464	-1.11141	-0.854802	Yes	No
Ndufs4	-0.0284406	-1.0058	-0.579062	Yes	No
Ndufs5	-0.108295	1.44223	1.5222	Yes	No
Ndufs6	0.0414371	-1.03246	-0.638233	Yes	No
Ndufs7	0.0223681	0.703067	0.700011	Yes	No
Ndufs8	-0.0721746	0.124641	0.275317	Yes	Yes
Ndufv1	-0.1259	-0.599478	-0.36653	Yes	No
Ndufv2	0.0426357	-1.30871	-0.841927	Yes	Yes
Ndufv3	-0.138618	-0.75849	-0.429328	Yes	No
Oxa1l	-0.0840163	0.74459	0.720137	No	No
Ppa1	-0.176534	-1.14758	-0.79714	Yes	No
Ppa2	-0.00690993	0.133554	0.210073	Yes	No
Sdha	-0.00549693	-0.75333	-0.618604	Yes	Yes
Sdhb	0.00819073	-1.37218	-1.10193	Yes	No
Sdhc	-0.0450283	-0.799457	-0.474256	Yes	No
Sdhd	0.180466	0.0824687	0.491856	Yes	No
Uqcr11	0.0689107	0.131181	0.683147	Yes	No
Uqcrc1	0.0608967	-0.566892	-0.45755	Yes	No
Uqcrc2	-0.0729536	-1.13233	-0.754708	Yes	No
Uqcrfs1	-0.110176	0.648534	0.760056	Yes	Yes
Uqcrh	-0.0699849	0.0869664	0.48225	No	No
Uqcrq	-0.0695043	-0.886034	-0.534314	Yes	No
Aifm2	-0.371217	-0.558181	-0.69265	No	No
Aip	0.0413167	0.326373	0.278254	No	No
Bak1	-0.105397	0.0963903	0.0554375	No	No
Bbc3	-0.164856	-0.129856	-0.285938	Yes	Yes
Bcl2	-0.150522	-0.457431	0.997186	No	No
Bcl2l1	-0.133717	0.149835	0.0446208	Yes	No
Bid	-0.33892	-0.253297	-0.181679	No	No
Bnip3	-0.0544533	0.210813	0.370115	No	No
Cdkn2a	-0.460998	-1.22105	-0.897833	No	No
Cox10	-0.0779333	0.388721	0.387381	Yes	No
Cox18	-0.133391	-0.204795	-0.204447	No	No
Cpt1b	-0.336143	-0.990854	-0.902313	No	Yes
Cpt2	0.155776	0.606439	0.402615	No	No
Dnajc19	-0.164392	0.160455	0.419002	No	No
Dnm1l	0.0213767	0.285759	0.0387108	No	No
Fis1	-0.000970933	0.171465	0.309365	No	No
Timm10b	-0.202622	0.105171	0.0748151	No	No
Grpel1	-0.144865	0.0598433	0.290339	No	No
Hsp90aa1	-0.194303	-0.0876307	-0.130363	No	No
Hspd1	-0.108751	0.0153773	0.0777088	No	No
Immp1l	-0.0157946	0.468713	0.607898	No	No
Immp2l	-0.0585719	0.183644	0.544535	No	No
Lrpprc	0.0209297	0.146954	0.167737	No	No
Mfn1	0.124093	-0.137359	-0.575279	No	No
Mfn2	-0.0058016	0.242487	0.152372	No	Yes
Mipep	-0.113774	0.0804113	0.0494108	No	No
Msto1	0.0491677	0.140175	-0.0583739	No	No
Mtx2	-0.0824793	0.400237	0.405466	No	No
Nefl	0.105256	-0.272067	-0.509031	No	No
Opa1	-0.156768	0.348581	-0.0130769	No	No
Pmaip1	0.749008	-1.07481	-0.181652	No	No
Rhot1	-0.104486	0.217218	0.163462	No	No
Rhot2	0.0932481	0.0947337	-0.108372	No	No
Sfn	-0.383123	-0.390999	-0.178843	No	No
Sh3glb1	-0.0145939	0.0160333	0.0141998	No	No
Slc25a1	-0.0223026	-0.0850203	-0.291304	No	No
Slc25a10	0.401266	-0.192404	0.0629365	No	No
Slc25a12	0.104138	0.04186	-0.153159	No	No
Slc25a13	0.0919811	0.00723733	0.49673	No	No
Slc25a14	0.416171	0.2459	0.128381	No	No
Slc25a15	-0.135251	0.273728	0.0956258	No	No
Slc25a16	0.00175073	0.160447	0.0484238	No	No
Slc25a17	-0.127847	0.117403	0.106022	No	No
Slc25a19	-0.113487	-0.065293	-0.131387	No	No
Slc25a2	0.379582	0.783246	0.985033	No	No
Slc25a20	-0.0869299	-0.122143	-0.203221	No	No
Slc25a21	NA	NA	NA	No	No
Slc25a22	-0.267906	-0.189109	-0.498549	No	No
Slc25a23	-0.00476993	-0.0742153	0.0091358	No	No
Slc25a24	-0.14663	0.290351	0.0784275	No	No
Slc25a25	0.0609924	0.375073	0.357823	No	No
Slc25a27	-0.0719846	0.112448	-0.113399	No	No
Slc25a3	-0.0231509	0.115322	0.140546	No	No
Slc25a30	0.116815	-0.105881	-0.0288135	No	No
Slc25a31	-0.960559	-0.416042	-0.43972	No	No
Slc25a37	0.0087334	-0.121664	-0.243204	No	No
Slc25a4	-0.0653899	0.0809817	0.652647	No	No
Slc25a5	-0.0740056	0.431499	0.646732	No	No
Sod1	-0.0807519	0.20185	0.308292	No	Yes
Sod2	-0.0509576	0.214505	0.166049	No	Yes
Stard3	-0.0515743	0.134731	0.1542	No	No
Taz	-0.137849	-0.50957	-0.612916	No	No
Timm10	-0.0678719	-0.0452563	0.192718	No	No
Timm17a	-0.104349	0.0423093	-0.0338765	No	No
Timm17b	-0.176263	0.241325	0.29044	No	No
Timm22	-0.0715313	-0.0894053	-0.0857865	No	No
Timm23	-0.108788	-0.0307363	0.203154	No	No
Timm44	-0.1032	-0.147246	-0.337196	No	No
Timm50	-0.0718233	0.289289	0.17699	No	No
Timm8a1	0.195628	0.24524	0.438196	No	No
Timm8b	-0.0869876	0.25847	0.615946	No	No
Timm9	0.0143517	0.0488083	0.37922	No	No
Tomm20	-0.0546299	0.35032	0.379566	No	No
Tomm22	0.0618527	0.336153	0.376263	No	No
Tomm34	0.289526	-0.187591	-0.231455	No	No
Tomm40	-0.205043	0.17707	0.120949	No	No
Tomm40l	-0.0469883	0.139995	0.0887985	No	No
Tomm70a	-0.124601	-0.00775367	0.00484313	No	No
Trp53	0.0637644	0.209629	0.0839135	No	No
Tspo	0.305378	0.071502	1.22596	No	No
Ucp1	NA	NA	NA	No	No
Ucp2	-0.237456	-0.0994097	-0.226964	No	Yes
Ucp3	-0.122182	0.380038	-0.0448735	No	Yes
Uxt	0.0914464	0.14996	0.149975	No	No

## Sheet: Data 5B
Genes in RICTOR Network	P15 RGCs with TTX	P15 RGCs with BDNF	P15 RGCs with TTX + BDNF
ATP6V1G3	-0.895196	4.74597	4.70027
ATP12A	NA	0.972766	2.0389
Ndufs5	-0.108295	1.44223	1.5222
ATP5G2	-0.122312	0.901579	0.994329
NDUFA4	-0.0432763	0.638966	0.965526
NDUFS7	0.0223681	0.703067	0.700011
UQCRFS1	-0.110176	0.648534	0.760056
COX7B	-0.0380503	0.309997	0.758858
Cox8c	-1.46458	-0.269372	2.66099
UQCR11	0.0689107	0.131181	0.683147
NDUFB7	-0.0903243	0.385897	0.57655
NDUFA2	0.00945473	0.182181	0.567374
SDHD	0.180466	0.0824687	0.491856
COX10	-0.0779333	0.388721	0.387381
NDUFB3	0.113271	0.196904	0.325299
UQCRHL	-0.0699849	0.0869664	0.48225
COX8A	-0.0223983	0.051571	0.382511
ATP5H	-0.0152023	0.018067	0.338304
PPA2	-0.00690993	0.133554	0.210073
NDUFS8	-0.0721746	0.124641	0.275317
ATP4B	1.00217	-0.950249	0.125894
BCL2L1	-0.133717	0.149835	0.0446208
COX6A2	1.37553	-0.911632	-0.409973
ATP5G3	-0.0785916	-0.0609865	0.193412
ATP5J	-0.00781993	-0.123477	0.0781979
NDUFA11	-0.0509259	-0.294553	0.119997
Cox6c	-0.0122376	-0.407679	-0.0293234
NDUFA5	0.0225934	-0.432712	-0.0754987
NDUFB5	-0.0959779	-0.317985	-0.0725937
ATP5G1	0.0880277	-0.437364	-0.22413
BBC3	-0.164856	-0.129856	-0.285938
NDUFB8	-0.0299773	-0.484857	-0.106525
NDUFC2	0.0844917	-0.524205	-0.246698
NDUFB9	0.0501281	-0.613023	-0.220111
ATP5F1	-0.0554926	-0.581467	-0.276861
UQCRC1	0.0608967	-0.566892	-0.45755
NDUFA3	0.0212894	-0.655181	-0.338625
NDUFS2	0.0179431	-0.549405	-0.451819
NDUFA6	0.21076	-0.791353	-0.462203
NDUFV1	-0.1259	-0.599478	-0.36653
NDUFB4	-0.0237726	-0.786061	-0.282452
ATP5J2	0.0587351	-0.772029	-0.385923
COX6B2	-0.0119183	-0.564964	-0.532474
NDUFAB1	-0.0477629	-0.551985	-0.513636
NDUFC1	0.0610881	-0.799851	-0.396243
NDUFA1	-0.00635527	-0.72802	-0.465799
ATP5A1	0.157441	-0.795941	-0.579774
COX4I1	-0.181678	-0.711305	-0.376038
COX11	0.104026	-0.843434	-0.559013
SDHC	-0.0450283	-0.799457	-0.474256
NDUFV3	-0.138618	-0.75849	-0.429328
NDUFB2	0.0371861	-0.873067	-0.501699
ATP5C1	0.0405651	-0.831475	-0.551007
NDUFA10	0.0468967	-0.831587	-0.561154
ATP5O	-0.0160503	-0.84427	-0.487882
ATP6V0A2	-0.118004	-0.66798	-0.587522
SDHA	-0.00549693	-0.75333	-0.618604
Cox5b	0.312152	-0.976853	-0.765542
COX5A	-0.0253569	-0.879735	-0.542795
NDUFS1	0.112496	-0.854324	-0.74227
NDUFA7	0.0461681	-0.971209	-0.563557
UQCRQ	-0.0695043	-0.886034	-0.534314
NDUFS4	-0.0284406	-1.0058	-0.579062
NDUFS6	0.0414371	-1.03246	-0.638233
ATP5B	-0.0299966	-0.939893	-0.697844
NDUFB10	0.0809057	-1.09372	-0.689127
NDUFB6	0.0032784	-1.06089	-0.653509
COX6B1	-0.182345	-1.05573	-0.57959
ATP6V1E2	-0.757913	-0.577399	-0.544148
COX7A2L	0.0140747	-1.11407	-0.809194
NDUFS3	0.0405464	-1.11141	-0.854802
CYC1	0.0968467	-1.13802	-0.907418
UQCRC2	-0.0729536	-1.13233	-0.754708
COX6A1	0.00299107	-1.16002	-0.859379
NDUFA8	-0.0518233	-1.18497	-0.840557
NDUFV2	0.0426357	-1.30871	-0.841927
PPA1	-0.176534	-1.14758	-0.79714
COX4I2	0.206276	-1.34645	-0.981826
ATP5D	-0.105198	-1.24541	-0.90425
SDHB	0.00819073	-1.37218	-1.10193
ATP4A	0.781552	-1.96798	-1.47681
LHPP	0.252795	-1.57076	-1.39398
ATP6V1C2	-0.551061	-1.28049	-1.22487
COX7A2	-2.05476	-2.45615	-2.00521

## Sheet: Data 5C
Genes in the PPARGC1A network	P15 RGCs with TTX	P15 RGCs with BDNF	P15 RGCs with TTX + BDNF
UQCRFS1	-0.110176	0.648534	0.760056
COX7B	-0.0380503	0.309997	0.758858
SOD1	-0.0807519	0.20185	0.308292
MFN2	-0.0058016	0.242487	0.152372
TP53	0.0637644	0.209629	0.0839135
ATP5H	-0.0152023	0.018067	0.338304
SOD2	-0.0509576	0.214505	0.166049
NDUFS8	-0.0721746	0.124641	0.275317
UCP3	-0.122182	0.380038	-0.0448735
NDUFB5	-0.0959779	-0.317985	-0.0725937
UCP2	-0.237456	-0.0994097	-0.226964
BBC3	-0.164856	-0.129856	-0.285938
ATP5J2	0.0587351	-0.772029	-0.385923
ATP5A1	0.157441	-0.795941	-0.579774
COX4I1	-0.181678	-0.711305	-0.376038
ATP5O	-0.0160503	-0.84427	-0.487882
SDHA	-0.00549693	-0.75333	-0.618604
Cox5b	0.312152	-0.976853	-0.765542
NDUFS1	0.112496	-0.854324	-0.74227
ATP5B	-0.0299966	-0.939893	-0.697844
NDUFV2	0.0426357	-1.30871	-0.841927
CPT1B	-0.336143	-0.990854	-0.902313

## Sheet: Data 5E
Fission/Fusion Genes	P15 RGCs with TTX	P15 RGCs with BDNF
Bak1	-0.105397	0.0963903
Bcs1l	0.156971	-0.346071
Bnip3	-0.0544533	0.210813
Dnm1l	0.0213767	0.285759
Fis1	-0.000970933	0.171465
Mfn1	0.124093	-0.137359
Mfn2	-0.0058016	0.242487
Msto1	0.0491677	0.140175
Opa1	-0.156768	0.348581
Rhot1	-0.104486	0.217218
Rhot2	0.0932481	0.0947337
Sh3glb1	-0.0145939	0.0160333
TRP53	0.0637644	0.209629
