# Supplementary material for: Light-evoked activity and BDNF regulate mitochondrial dynamics and mitochondrial localized translation in CNS axons
Source: iScience. 2025 Sep 15;28(10):113563. doi: 10.1016/j.isci.2025.113563 (PMC12547173; doi:10.1016/j.isci.2025.113563)
Supplement: Data S2. Filtering procedures applied to proteomics data, as described in Figure 9 [file mmc3.xls]

## Sheet: Visual Sys Mito Prot. All Data
Here we show common proteins found between the MitoCarta2.0 dataset and proteins identified in our isolated mitochondria from optic nerve and retinal samples
Mito Carta 2.0 (column values and definition can be found at https://www.broadinstitute.org/files/shared/metabolism/mitocarta/mouse.mitocarta.2.0.html)																																														Optic Nerve and Retina Mitochondrial Proteome		Protein Data Bases searched by GO term "RNA binding"

TrainingDataset	HumanOrthologGeneID	MouseGeneID	Symbol	Synonyms	Description	EnsemblGeneID	ProteinLength	TargetP_Score	MitoDomain_Score	CoexpressionGnfN50_Score	PGC_Induction_Score	YeastMitoHomolog_Score	RickettsiaHomolog_Score	MSMS_Score	MCARTA2.0_score	MCARTA2_FDR	MCARTA2_LIST	MCARTA2_EVIDENCE	mm10_Chromosome	mm10_Start	mm10_Stop	MSMS_NUM_TISSUES	MSMS_NUM_PEPTIDES_UNIQUE	MSMS_NUM_SPECTRA	MSMS_TOTAL_INTENSITY	MSMS_PERCENT_COVERAGE	Tissues	cerebrum_total_peak_intensity_log10	cerebellum_total_peak_intensity_log10	brainstem_total_peak_intensity_log10	spinalcord_total_peak_intensity_log10	kidney_total_peak_intensity_log10	liver_total_peak_intensity_log10	heart_total_peak_intensity_log10	skeletalmuscle_total_peak_intensity_log10	adipose_total_peak_intensity_log10	smallintestine_total_peak_intensity_log10	largeintestine_total_peak_intensity_log10	stomach_total_peak_intensity_log10	placenta_total_peak_intensity_log10	testis_total_peak_intensity_log10	HPA_PrimarySubcellularLocalization_2015				Number of times spectrally detected in optic nerve and retinal mito. of 6 total runs		RNA Binding Characteristics from Uniprot, David, and Panther Search
Tmito	5160	18597	Pdha1	Pdha-1|P35486	pyruvate dehydrogenase E1 alpha 1	ENSMUSG00000031299	390	1	MitoDomain	45	1.13	OrthologMitoLowConf	Homolog	75-100pure	42.9867	0	1	literature, APEX_matrix, targetP signal+, yeast mito homolog+, Rickettsial homolog, mito protein domain+, induction, coexpression++, MS/MS++	chrX	160122218	160138336	14	43	2251	148000000000	82	all 14	10.1	9.6	10	10	10.3	9.6	10.5	10	10.1	9.9	9.6	10	9.9	8.9					6		Not Predicted
Tmito	7384	22273	Uqcrc1	1110032G10Rik|Q9CZ13	ubiquinol-cytochrome c reductase core protein 1	ENSMUSG00000025651	480	1	MitoDomain	49	1.55	OrthologMitoLowConf	Homolog	50-75pure	42.6144	0	1	literature, APEX_matrix, targetP signal+, yeast mito homolog+, Rickettsial homolog, mito protein domain+, induction, coexpression++, MS/MS++	chr9	108936647	108949641	14	32	3377	256000000000	60	all 14	10.1	9.5	9.9	9.9	10.4	10	10.8	10.3	10.1	10.6	10.2	10.3	10.2	9.9	Cytoplasm;Mitochondria (APE, Supportive)				6		Not Predicted
Tmito	5162	68263	Pdhb	2610103L06Rik|AL024199|C81408|Q9D051	pyruvate dehydrogenase (lipoamide) beta	ENSMUSG00000021748	359	1	MitoDomain	47	1.67	OrthologMitoLowConf	Homolog	50-75pure	42.6144	0	1	literature, targetP signal+, yeast mito homolog+, Rickettsial homolog, mito protein domain+, induction, coexpression++, MS/MS++	chr14	8165990	8172992	14	22	1918	196000000000	74	all 14	10.2	9.9	10.3	10.2	10	9.6	10.5	9.8	10.4	9.8	9.9	9.9	10	10.5	Mitochondria (APE, Supportive)				6		Not Predicted
Tmito	10449	52538	Acaa2	0610011L04Rik|AI255831|AI265397|D18Ertd240e|Q8BWT1	acetyl-Coenzyme A acyltransferase 2 (mitochondrial 3-oxoacyl-Coenzyme A thiolase)	ENSMUSG00000036880	397	3	SharedDomain	31	0.93	NoMitoHomolog	Homolog	75-100pure	23.3099	0.005	1	literature, APEX_matrix, targetP signal, Rickettsial homolog, mito protein domain, induction, coexpression+, MS/MS++	chr18	74779211	74806207	14	43	3732	402000000000	93	all 14	9.1	8.7	9.1	9.2	10.4	11.2	11	9.7	10.2	10.6	10.2	10.2	10.2	10.2	Mitochondria (APE, Supportive)				4		Predicted
Tmito	4329	104776	Aldh6a1	1110038I05Rik|AI314632|Mmsdh|Q9EQ20	aldehyde dehydrogenase family 6, subfamily A1	ENSMUSG00000021238	535	2	SharedDomain	29		OrthologMitoLowConf	NoHomolog	75-100pure	23.6899	0.005	1	literature, APEX_matrix, targetP signal, yeast mito homolog+, mito protein domain, coexpression, MS/MS++	chr12	84430719	84450950	14	49	2644	268000000000	83	all 14	9.3	9	9.6	8.9	11	10.5	9.9	9.7	10.9	9.7	8.9	10.6	9.7	9.9	Mitochondria (APE, Supportive)				6		Predicted
Tmito	498	11946	Atp5a1	AI035633|AL022851|AL023067|Atpm|D18Ertd206e|Mom2|Q03265	ATP synthase, H+ transporting, mitochondrial F1 complex, alpha subunit 1	ENSMUSG00000025428	553	1	SharedDomain	48	1.53	OrthologMitoHighConf	Homolog	75-100pure	41.6009	0	1	literature, APEX_matrix, targetP signal+, yeast mito homolog++, Rickettsial homolog, mito protein domain, induction, coexpression++, MS/MS++	chr18	77773767	77782868	14	71	14666	2250000000000	80	all 14	11.2	10.8	11.2	10.9	11.5	11	11.6	11.1	11.1	11.4	11	11.3	11.2	10.5	Mitochondria (APE, Supportive)				6		Predicted
Tmito	3419	67834	Idh3a	1110003P10Rik|1500012E04Rik|AA407078|AI316514|Q9D6R2	isocitrate dehydrogenase 3 (NAD+) alpha	ENSMUSG00000032279	366	3	SharedDomain	40	2.98	OrthologMitoHighConf	Homolog	50-75pure	36.0312	0	1	APEX_matrix, targetP signal, yeast mito homolog++, Rickettsial homolog, mito protein domain, induction, coexpression++, MS/MS++	chr9	54586510	54604662	14	43	3341	357000000000	70	all 14	10.6	10.3	10.8	10.3	10.5	9.4	10.6	10.5	10.5	10.3	10.2	9.9	10.3	9.9	Mitochondria (APE, Supportive)				6		Not Predicted
Tmito	506	11947	Atp5b	P56480	ATP synthase, H+ transporting mitochondrial F1 complex, beta subunit	ENSMUSG00000025393	529	1	SharedDomain	49		OrthologMitoHighConf	Homolog	75-100pure	36.4532	0	1	literature, APEX_matrix, targetP signal+, yeast mito homolog++, Rickettsial homolog, mito protein domain, coexpression++, MS/MS++	chr10	128083306	128090388	14	39	17053	2400000000000	86	all 14	11.2	10.9	11.1	11	11.4	11	11.6	11.2	11.2	11.5	11.1	11.4	11.2	10.7	Mitochondria (APE, Supportive)				6		Predicted
Tmito	50	11429	Aco2	Aco-2|Aco3|D10Wsu183e|Q99KI0	aconitase 2, mitochondrial	ENSMUSG00000022477	780	2	SharedDomain	45	1.84	HomologMitoLowConf	Homolog	50-75pure	30.5484	0	1	literature, APEX_matrix, targetP signal, yeast mito homolog, Rickettsial homolog, mito protein domain, induction, coexpression++, MS/MS++	chr15	81872462	81915137	14	82	12357	1830000000000	71	all 14	11.2	11.2	11.3	11	11.5	10.7	11.3	11.3	11.1	11	11	10.9	10.7	10.6	Mitochondria (APE, Supportive)				6		Not Predicted
Tmito	7416	22333	Vdac1	AL033343|Vdac5|Q60932	voltage-dependent anion channel 1	ENSMUSG00000020402	283		MitoDomain	45		OrthologMitoLowConf	NoHomolog	75-100pure	28.1988	0.004	1	literature, APEX_IMS, yeast mito homolog+, mito protein domain+, coexpression++, MS/MS++	chr11	52361114	52389396	14	30	4363	344000000000	95	all 14	10.6	10.3	10.5	10.4	10.5	9.9	10.5	10	10.3	10.5	10.4	10.2	10.5	10.1					6		Not Predicted
Tmito	38	110446	Acat1	6330585C21Rik|Acat|Q8QZT1	acetyl-Coenzyme A acetyltransferase 1	ENSMUSG00000032047	424	2	SharedDomain	39	2.25	NoMitoHomolog	Homolog	75-100pure	26.4203	0.003	1	literature, APEX_matrix, targetP signal, Rickettsial homolog, mito protein domain, induction, coexpression+, MS/MS++	chr9	53580521	53610350	14	41	2937	341000000000	80	all 14	10	9.4	9.8	9.9	11	10.7	10.5	9.7	10.3	10.4	10.1	10.6	10.2	10.2	Mitochondria (APE, Supportive)				6		Not Predicted
Tmito	7417	22334	Vdac2	Vdac6|mVDAC2|mVDAC6|Q60930	voltage-dependent anion channel 2	ENSMUSG00000021771	295		MitoDomain	17	2.08	OrthologMitoLowConf	NoHomolog	50-75pure	25.489	0.003	1	literature, APEX_IMS, yeast mito homolog+, mito protein domain+, induction, coexpression, MS/MS++	chr14	21831560	21845879	14	18	2296	178000000000	71	all 14	10.3	9.8	10.3	10	10	9.3	10.1	9.4	10	10.4	10.2	9.9	10.3	10.3	Mitochondria (APE, Supportive)				6		Not Predicted
Tmito	549	11992	Auh	C77140|W91705|Q9JLZ3	AU RNA binding protein/enoyl-coenzyme A hydratase	ENSMUSG00000021460	314	2	SharedDomain	43	1.01	OrthologMitoLowConf	Homolog	75-100pure	35.736	0	1	literature, APEX_matrix, targetP signal, yeast mito homolog+, Rickettsial homolog, mito protein domain, induction, coexpression++, MS/MS++	chr13	52835109	52929677	14	28	678	36200000000	76	all 14	9.7	9.4	9.9	9.9	9.2	9.2	9.2	8	9.5	8.7	8.4	9.3	9.1	9					3		Predicted
Tmito	708	12261	C1qbp	AA407365|AA986492|D11Wsu182e|HABP1|P32|gC1qBP|Q8R5L1	complement component 1, q subcomponent binding protein	ENSMUSG00000018446	279	1	SharedDomain	7	0.86	OrthologMitoHighConf	NoHomolog	50-75pure	27.8817	0.004	1	literature, APEX_matrix, targetP signal+, yeast mito homolog++, mito protein domain, induction, coexpression, MS/MS++	chr11	70977845	70983026	14	13	748	107000000000	66	all 14	10.2	10.3	10.1	10	9.1	9.8	9.2	9	9.6	9.7	9.8	9.3	10.1	9.9	Plasma membrane (APE, Uncertain)				4		Predicted
Tmito	4513	17709	COX2	P00405	cytochrome c oxidase subunit II	ENSMUSG00000064354	227		MitoDomain	NA		OrthologMitoHighConf	Ortholog	25-50pure	21.1463	0.004	1	literature, APEX_IMS, APEX_matrix, yeast mito homolog++, Rickettsial homolog, mito protein domain+, MS/MS+	chrM	7012	7696	14	10	2001	442000000000	45	all 14	10.6	10.5	10.7	10.5	10.7	10.4	10.7	9.9	10.3	10.5	10.6	10.4	10.3	10					6		Not Predicted
Tmito	4697	17992	Ndufa4	MLRQ|Q62425	NADH dehydrogenase (ubiquinone) 1 alpha subcomplex, 4	ENSMUSG00000029632	82	4	SharedDomain	47		NoMitoHomolog	NoHomolog	75-100pure	19.1231	0.003	1	literature, targetP signal, mito protein domain, coexpression++, MS/MS++	chr6	11900372	11907446	14	17	1532	170000000000	99	all 14	10.2	10.1	10.1	9.7	10.6	10.1	10	9.3	10	10.2	9.9	10	9.8	9.4					6		Not Predicted
Tmito	7419	22335	Vdac3	Q60931	voltage-dependent anion channel 3	ENSMUSG00000008892	284		MitoDomain	NA		OrthologMitoLowConf	NoHomolog	75-100pure	17.3128	0.003	1	literature, yeast mito homolog+, mito protein domain+, MS/MS++	chr8	22577074	22593813	14	25	2048	167000000000	80	all 14	10.1	9.7	10.1	10.3	9.8	9.5	10.1	9.6	9.9	10.1	10.2	9.6	10.2	10.6	Mitochondria (APE, Supportive)				6		Not Predicted
Tmito	4942	18242	Oat	AI194874|P29758	ornithine aminotransferase	ENSMUSG00000030934	439	2	SharedDomain	6		NoMitoHomolog	NoHomolog	75-100pure	14.2441	0.007	1	literature, APEX_matrix, targetP signal, mito protein domain, coexpression, MS/MS++	chr7	132557474	132576398	14	36	1279	130000000000	78	all 14	8.9	8.3	8.6	8.9	9.2	10.4	8.9	8.8	9.4	10.9	9.7	9.5	10	9.5					6		Not Predicted
Tmito	1431	12974	Cs	2610511A05Rik|9030605P22Rik|BB234005|Cis|ahl4|Q9CZU6	citrate synthase	ENSMUSG00000005683	464	3	SharedDomain	48	2.32	OrthologMitoLowConf	Homolog	50-75pure	33.5076	0	1	literature, APEX_matrix, targetP signal, yeast mito homolog+, Rickettsial homolog, mito protein domain, induction, coexpression++, MS/MS++	chr10	128337831	128362479	14	33	3539	346000000000	59	all 14	10.4	10	10.3	10.2	10.1	10	10.8	10.4	10.4	10.7	10.2	10.5	10.4	10.2	Mitochondria (APE, Supportive)				6		Predicted
Tnon_mito	79026	66395	Ahnak	DY6|E9Q616	AHNAK nucleoprotein (desmoyokin)	ENSMUSG00000069833	5656		SharedDomain	1	-0.29	NoMitoHomolog	NoHomolog	0-25crude	-4.1128	0.669	0		chr19	8989283	9076926	12	50	133	2690000000	12	cerebrum, cerebellum, brainstem, spinalcord, kidney, skeletalmuscle, adipose, smallintestine, largeintestine, stomach, placenta, testis	8.2	7.7	8.8	6.9	8.9			7.6	8.2	8.2	7.2	7.7	8.1	8.3	Plasma membrane;Cytoplasm (APE, Supportive)				1		Predicted
Tpossible_mito	301	16952	Anxa1	Anx-1|Anx-A1|C430014K04Rik|Lpc-1|Lpc1|P10107	annexin A1	ENSMUSG00000024659	346		NonMitoDomain	0	-0.32	NoMitoHomolog	NoHomolog	50-75ambig	-3.7964	0.637	0		chr19	20373433	20390671	2	16	41	585000000	50	adipose, placenta									7.3				8.8		Plasma membrane;Cytoplasm (APE, Supportive)				1		Predicted
Tnon_mito	302	12306	Anxa2	AW215814|Cal1h|P07356	annexin A2	ENSMUSG00000032231	339		NonMitoDomain	1	-0.44	NoMitoHomolog	NoHomolog	75-100crude	-6.825	0.825	0		chr9	69453682	69491785	6	32	166	7270000000	85	skeletalmuscle, adipose, smallintestine, largeintestine, placenta, testis								7.3	8.5	9	8		9.7	8.7					2		Predicted
Tnon_mito	811	12317	Calr	CRT|Calregulin|P14211	calreticulin	ENSMUSG00000003814	416		NonMitoDomain	2		NoMitoHomolog	NoHomolog	50-75crude	-7.6626	0.833	0		chr8	84842087	84846931	7	26	191	5700000000	53	cerebrum, kidney, liver, adipose, smallintestine, placenta, testis	7.6				7.8	9.1			8.5	8.7			9.3	9.1					4		Predicted
Tnon_mito	821	12330	Canx	1110069N15Rik|AI988026|Cnx|D11Ertd153e|P35564	calnexin	ENSMUSG00000020368	591		NonMitoDomain	0		NoMitoHomolog	NoHomolog	25-50crude	-8.2405	0.87	0		chr11	50293956	50325673	11	30	198	2630000000	42	cerebrum, cerebellum, brainstem, spinalcord, kidney, liver, adipose, smallintestine, largeintestine, placenta, testis	8.3	8	8.4	8.4	8.3	8.6			8.2	7.3	6		8.1	8.9	Endoplasmic reticulum (APE, Supportive)				4		Predicted
Tnon_mito	10970	216197	Ckap4	5630400A09Rik|CLIMP-63|P63|Q8BMK4	cytoskeleton-associated protein 4	ENSMUSG00000046841	575		NA	1		NoMitoHomolog	NoHomolog	25-50crude	-5.4124	0.725	0		chr10	84526304	84533888	5	23	39	235000000	42	spinalcord, liver, adipose, placenta, testis				6.6		5.8			7				7.8	8.2	Nucleus but not nucleoli;Cytoplasm (APE, Uncertain)				3		Predicted
Tpossible_mito	1213	67300	Cltc	3110065L21Rik|CHC|R74732|Q68FD5	clathrin, heavy polypeptide (Hc)	ENSMUSG00000047126	1675		NonMitoDomain	3	0.11	NoMitoHomolog	NoHomolog	75-100crude	-6.825	0.825	0		chr11	86694652	86757492	13	140	2437	125000000000	82	cerebrum, cerebellum, brainstem, spinalcord, kidney, heart, skeletalmuscle, adipose, smallintestine, largeintestine, stomach, placenta, testis	9.9	10.2	10.9	10	8.4		7.9	7.5	8.6	8.1	8.1	8.3	8.5	9.5	Cytoplasm;Vesicles (APE, Supportive)				1		Predicted
Tnon_mito	1759	13429	Dnm1	AI838169|Dnm|Ftfl|mKIAA4093|P39053	dynamin 1	ENSMUSG00000026825	864		SharedDomain	0		OrthologMitoLowConf	NoHomolog	50-75crude	3.7063	0.104	0		chr2	32308470	32353304	8	83	662	24000000000	73	cerebrum, cerebellum, brainstem, spinalcord, heart, adipose, smallintestine, placenta	9.3	9.6	10.2	8.8			7		7.6	5.1			8						1		Predicted
Tnon_mito	1778	13424	Dync1h1	9930018I23Rik|AI894280|DHC1|DHC1a|DNCL|Dnchc1|Dnec1|Dnecl|Loa|MAP1C|P22|Swl|mKIAA0325|Q9JHU4	dynein cytoplasmic 1 heavy chain 1	ENSMUSG00000018707	4644		SharedDomain	0		NoMitoHomolog	NoHomolog	50-75crude	-3.0537	0.55	0		chr12	110601394	110666944	12	235	965	10100000000	54	cerebrum, cerebellum, brainstem, spinalcord, liver, skeletalmuscle, adipose, smallintestine, largeintestine, stomach, placenta, testis	8.6	8.9	9.6	8.3		8.6		9.2	7.7	8	7.9	7.7	9.1	9	Cytoplasm;Centrosome (APE, Supportive)				1		Predicted
Tnon_mito	7846	22142	Tuba1a	Tuba-1|Tuba1|P68369	tubulin, alpha 1A	ENSMUSG00000072235	451		SharedDomain	NA	-0.4	NoMitoHomolog	NoHomolog		-5.7106	0.735	0		chr15	98949846	98953501																									6		Not Predicted
Tmito	4967	18293	Ogdh	2210403E04Rik|2210412K19Rik|AA409584|d1401|mKIAA4192|Q60597	oxoglutarate (alpha-ketoglutarate) dehydrogenase (lipoamide)	ENSMUSG00000020456	1038	2	MitoDomain	46	3.07	OrthologMitoLowConf	Homolog	50-75pure	40.5274	0	1	literature, APEX_matrix, targetP signal, yeast mito homolog+, Rickettsial homolog, mito protein domain+, induction, coexpression++, MS/MS++	chr11	6291596	6359094	14	106	8271	716000000000	71	all 14	10.6	10.6	10.9	9.9	11.1	9.9	10.8	10.9	10.6	10.8	10.7	10.7	10.5	10.4	Mitochondria (APE, Supportive)				5		Not Predicted
Tmito	7385	67003	Uqcrc2	1500004O06Rik|Q9DB77	ubiquinol cytochrome c reductase core protein 2	ENSMUSG00000030884	453	2	MitoDomain	45	1.79	OrthologMitoLowConf	Homolog	50-75pure	40.5274	0	1	literature, APEX_matrix, targetP signal, yeast mito homolog+, Rickettsial homolog, mito protein domain+, induction, coexpression++, MS/MS++	chr7	120635188	120659523	14	36	4282	409000000000	61	all 14	10.5	10	10.3	10.3	10.6	10.3	10.9	10.4	10.3	10.7	10.5	10.5	10.2	10.2	Mitochondria (APE, Supportive)				5		Not Predicted
Tmito	1743	78920	Dlst	1600017E01Rik|4632413C10Rik|4930529O08Rik|DLTS|Q9D2G2	dihydrolipoamide S-succinyltransferase (E2 component of 2-oxo-glutarate complex)	ENSMUSG00000004789	454	2	MitoDomain	42	1.79	OrthologMitoLowConf	Homolog	25-50pure	38.04	0	1	literature, APEX_IMS, APEX_matrix, targetP signal, yeast mito homolog+, Rickettsial homolog, mito protein domain+, induction, coexpression++, MS/MS+	chr12	85110832	85134091	14	27	1780	109000000000	46	all 14	9.7	9.3	9.7	9.7	10.2	9.6	10.1	9.7	9.9	10.3	9.6	9.9	9.9	9.3	Nucleus (APE, Uncertain)				5		Not Predicted
Tmito	5250	18674	Slc25a3	5730556H19Rik|PTP|Phc|Q8VEM8	solute carrier family 25 (mitochondrial carrier, phosphate carrier), member 3	ENSMUSG00000061904	357	4	MitoDomain	50	1.22	OrthologMitoHighConf	NoHomolog	75-100pure	37.4638	0	1	literature, targetP signal, yeast mito homolog++, mito protein domain+, induction, coexpression++, MS/MS++	chr10	91116577	91123963	14	31	5280	491000000000	76	all 14	10.6	10.3	10.8	10.6	10.6	10.2	10.7	10	10.4	10.7	10.4	10.5	10.7	10.4	Mitochondria (APE, Supportive)				5		Not Predicted
Tmito	7388	66576	Uqcrh	2210416J04Rik|2310021J10Rik|2610041P16Rik|P99028	ubiquinol-cytochrome c reductase hinge protein	ENSMUSG00000063882	89		MitoDomain	43	0.94	OrthologMitoHighConf	NoHomolog	75-100pure	34.6159	0	1	literature, APEX_IMS, yeast mito homolog++, mito protein domain+, induction, coexpression++, MS/MS++	chr4	116066964	116075070	14	13	390	40300000000	87	all 14	9.4	9.3	9.6	9.2	8.7	9.3	9.5	9.1	9.6	9.9	9.7	9.4	9.2	9.4					5		Not Predicted
Tmito	1892	93747	Echs1	C80529|Q8BH95	enoyl Coenzyme A hydratase, short chain, 1, mitochondrial	ENSMUSG00000025465	290	1	SharedDomain	30	0.96	OrthologMitoLowConf	Homolog	75-100pure	34.013	0	1	literature, APEX_matrix, targetP signal+, yeast mito homolog+, Rickettsial homolog, mito protein domain, induction, coexpression+, MS/MS++	chr7	140105722	140116423	14	31	1830	211000000000	84	all 14	10.2	9.8	10.3	10	10.2	10.6	10.3	8.8	10.5	9.9	10.1	10.1	10	10.1	Mitochondria (APE, Supportive)				5		Not Predicted
Tmito	3030	97212	Hadha	C77020|Mtpa|Q8BMS1	hydroxyacyl-Coenzyme A dehydrogenase/3-ketoacyl-Coenzyme A thiolase/enoyl-Coenzyme A hydratase (trifunctional protein), alpha subunit	ENSMUSG00000025745	763	1	SharedDomain	42		OrthologMitoLowConf	Homolog	75-100pure	33.9296	0	1	literature, APEX_matrix, targetP signal+, yeast mito homolog+, Rickettsial homolog, mito protein domain, coexpression++, MS/MS++	chr5	30118303	30154980	14	75	8296	884000000000	82	all 14	10.2	10.2	10.5	10.5	10.9	11	11.2	10.8	10.9	10.9	10.9	10.8	10.7	10.7	Mitochondria (APE, Supportive)				5		Not Predicted
Tmito	4729	72900	Ndufv2	2900010C23Rik|Q9D6J6	NADH dehydrogenase (ubiquinone) flavoprotein 2	ENSMUSG00000024099	248	1	NA	47	1.84	NoMitoHomolog	Ortholog	75-100pure	32.8664	0	1	literature, APEX_matrix, targetP signal+, Rickettsial homolog, induction, coexpression++, MS/MS++	chr17	66078794	66101559	14	20	970	93500000000	89	all 14	10.1	10	10	10	9.9	9.5	10	9.3	9.8	9.5	9.9	9.7	9.5	9.2					5		Not Predicted
Tmito	4720	226646	Ndufs2	AL033311|Q91WD5	NADH dehydrogenase (ubiquinone) Fe-S protein 2	ENSMUSG00000013593	463	2	SharedDomain	45	0.71	NoMitoHomolog	Ortholog	75-100pure	31.306	0	1	literature, APEX_matrix, targetP signal, Rickettsial homolog, mito protein domain, induction, coexpression++, MS/MS++	chr1	171234859	171247112	14	30	1237	73500000000	76	all 14	9.7	9.2	9.5	9.4	9.8	9.4	10.1	9.8	9.7	10.1	9.5	9.9	9.6	9.2	Mitochondria (APE, Supportive)				5		Not Predicted
Tmito	5019	67041	Oxct1	2610008O03Rik|Oxct|Oxct2a|Scot-s|Q9D0K2	3-oxoacid CoA transferase 1	ENSMUSG00000022186	520	1	SharedDomain	43	2.92	NoMitoHomolog	NoHomolog	75-100pure	29.2236	0.005	1	literature, APEX_matrix, targetP signal+, mito protein domain, induction, coexpression++, MS/MS++	chr15	4026427	4155344	13	43	3227	131000000000	77	cerebrum, cerebellum, brainstem, spinalcord, kidney, heart, skeletalmuscle, adipose, smallintestine, largeintestine, stomach, placenta, testis	9.9	9.5	9.4	9.2	10.4		10.3	9	10.2	10.1	9.7	10.5	9.9	8.6	Mitochondria (APE, Supportive)				5		Not Predicted
Tmito	2746	14661	Glud1	AI118167|Gdh-X|Glud|Gludl|P26443	glutamate dehydrogenase 1	ENSMUSG00000021794	558	3	SharedDomain	9	0.36	HomologMitoHighConf	Ortholog	50-75pure	21.0307	0.004	1	literature, APEX_matrix, targetP signal, yeast mito homolog, Rickettsial homolog, mito protein domain, coexpression, MS/MS++	chr14	34310726	34345033	14	49	4225	459000000000	74	all 14	10.6	10.1	10.8	10.5	10.5	11	9.3	9.3	10.4	10.8	10.1	9.9	10.8	9.6					5		Not Predicted
Tmito	217	11669	Aldh2	Ahd-5|Ahd5|P47738	aldehyde dehydrogenase 2, mitochondrial	ENSMUSG00000029455	519	2	SharedDomain	5		OrthologMitoLowConf	NoHomolog	75-100pure	21.004	0.004	1	literature, APEX_matrix, targetP signal, yeast mito homolog+, mito protein domain, coexpression, MS/MS++	chr5	121567686	121593824	14	51	2836	389000000000	80	all 14	9.4	9.1	9.5	9.5	10.6	10.8	9.7	9.2	10.9	10.7	10.5	10	10.4	10.8					5		Not Predicted
Tmito	9941	208194	Exog	AW557704|ENGL-B|ENGL-a|Endogl1|Endogl2|Engl|Engla|Englb|Q8C163	endo/exonuclease (5'-3'), endonuclease G-like	ENSMUSG00000042787	392	2	SharedDomain	4		HomologMitoLowConf	NoHomolog	50-75pure	11.4209	0.016	1	APEX_IMS, targetP signal, yeast mito homolog, mito protein domain, MS/MS++	chr9	119444922	119465518	7	23	113	1660000000	63	cerebrum, cerebellum, brainstem, spinalcord, adipose, largeintestine, placenta	8.7	8.4	8.4	8.7					7.4		7.5		8.1						1		Predicted
Tmito	10476	71679	Atp5h	0610009D10Rik|Q9DCX2	ATP synthase, H+ transporting, mitochondrial F0 complex, subunit D	ENSMUSG00000034566	161		MitoDomain	NA		OrthologMitoHighConf	NoHomolog	75-100pure	19.8364	0.004	1	literature, APEX_matrix, yeast mito homolog++, mito protein domain+, MS/MS++	chr11	115415696	115419919	14	26	2253	458000000000	97	all 14	10.7	10.4	10.8	10.4	10.6	10.6	10.7	10.1	10.4	10.5	10.6	10.4	10.4	10	Mitochondria (APE, Supportive)				5		Not Predicted
Tmito	1632	13177	Eci1	Dci|eci|P42125	enoyl-Coenzyme A delta isomerase 1	ENSMUSG00000024132	289	1	SharedDomain	32		NoMitoHomolog	NoHomolog	50-75pure	18.6394	0.003	1	literature, APEX_matrix, targetP signal+, mito protein domain, coexpression+, MS/MS++	chr17	24426682	24439316	14	23	1275	124000000000	68	all 14	9.3	9.1	9.5	9.6	9.8	10.5	10.3	9.1	10.4	9.9	9.8	9.9	9.8	9.6	Nucleus but not nucleoli (APE, Uncertain)				5		Not Predicted
Tmito	94097	94282	Sfxn5	C230001H08Rik|Q925N0	sideroflexin 5	ENSMUSG00000033720	342		MitoDomain	2		HomologMitoLowConf	NoHomolog	50-75pure	10.8709	0.019	1	literature, yeast mito homolog, mito protein domain+, MS/MS++	chr6	85213050	85333422	8	23	367	22300000000	70	cerebrum, cerebellum, brainstem, spinalcord, kidney, liver, adipose, largeintestine	9.7	9.5	10	9.5	8.7	8.5			8.6		8				Nucleus but not nucleoli;Mitochondria (APE, Uncertain)				5		Not Predicted
Tnon_mito	1915	13627	Eef1a1	P10126	eukaryotic translation elongation factor 1 alpha 1	ENSMUSG00000037742	462		SharedDomain	NA		HomologMitoLowConf	Homolog	50-75crude	1.9846	0.186	0		chr9	78478453	78481724	13	29	393	10500000000	57	cerebrum, cerebellum, brainstem, spinalcord, kidney, liver, skeletalmuscle, adipose, smallintestine, largeintestine, stomach, placenta, testis	8.6	7.9	8.4	7.9	8.1	8.2		7.9	8	9.5	7.2	8.4	9.6	9.3					4		Predicted
Tnon_mito	23193	14376	Ganab	AU042638|G2an|GluII|mKIAA0088|Q8BHN3	alpha glucosidase 2 alpha neutral subunit	ENSMUSG00000071650	966	5	NonMitoDomain	2		HomologMitoLowConf	NoHomolog	25-50crude	-4.4865	0.677	0		chr19	8898110	8916665	13	40	166	1840000000	44	cerebrum, cerebellum, brainstem, spinalcord, kidney, liver, heart, adipose, smallintestine, largeintestine, stomach, placenta, testis	8	7.9	7.8	6.5	8.3	8.6	6.8		8.2	7.1	6.6	6.5	7.8	8.9	Endoplasmic reticulum (APE, Supportive)				1		Predicted
Tnon_mito	2665	14569	Gdi2	GDI-B|GDIB|Gdi3|Q61598	guanosine diphosphate (GDP) dissociation inhibitor 2	ENSMUSG00000021218	445		NonMitoDomain	1		NoMitoHomolog	NoHomolog	25-50crude	-8.2405	0.87	0		chr13	3538074	3566261	7	13	64	895000000	38	cerebrum, cerebellum, brainstem, spinalcord, adipose, smallintestine, placenta	7.8	8.2	8.3	8					6.8	8.3			8.2						1		Predicted
Tnon_mito	3014	15270	H2afx	AW228881|H2A.X|H2ax|Hist5-2ax|gammaH2ax|P27661	H2A histone family, member X	ENSMUSG00000049932	143		NonMitoDomain	0		NoMitoHomolog	NoHomolog	50-75crude	-7.6626	0.833	0		chr9	44334714	44336073	11	8	182	7520000000	59	cerebrum, cerebellum, liver, heart, skeletalmuscle, adipose, smallintestine, largeintestine, stomach, placenta, testis	6.9	7.8				7.9	6.9	7.4	7.9	9.8	7.5	8	8.6	8					4		Predicted
Tnon_mito	3007	50709	Hist1h1e	H1-4|H1e|H1f4|H1s-4|H1var2|P43274	histone cluster 1, H1e	ENSMUSG00000051627	219		NonMitoDomain	1		NoMitoHomolog	NoHomolog	25-50crude	-8.2405	0.87	0		chr13	23620627	23622558	3	10	34	1140000000	26	liver, adipose, smallintestine						7.1			6.4	9									1		Predicted
Tnon_mito	3190	15387	Hnrnpk	Hnrpk|KBBP|NOVA|P61979	heterogeneous nuclear ribonucleoprotein K	ENSMUSG00000021546	463		SharedDomain	NA		NoMitoHomolog	NoHomolog	25-50ambig	-1.0836	0.412	0		chr13	58391950	58402516	2	9	11	105000000	25	smallintestine, testis										6.2				8	Nucleus but not nucleoli (APE, Supportive)				1		Predicted
Tpossible_mito	3320	15519	Hsp90aa1	86kDa|89kDa|AL024080|AL024147|Hsp86-1|Hsp89|Hsp90|Hspca|hsp4|P07901	heat shock protein 90, alpha (cytosolic), class A member 1	ENSMUSG00000021270	733		SharedDomain	NA		HomologMitoLowConf	Homolog	50-75crude	1.9846	0.186	0		chr12	110691035	110696395	14	56	553	20500000000	60	all 14	9	9.1	9.7	9.2	9.3	8.7	8	8.2	8.9	9.5	8.9	8.4	9.3	9	Cytoplasm (APE, Supportive)				2		Predicted
Tpossible_mito	3326	15516	Hsp90ab1	90kDa|AL022974|C81438|Hsp84|Hsp84-1|Hsp90|Hspcb|P11499	heat shock protein 90 alpha (cytosolic), class B member 1	ENSMUSG00000023944	724		SharedDomain	4		NoMitoHomolog	Homolog	50-75crude	0.0401	0.314	0		chr17	45567777	45573261	14	57	634	23400000000	62	all 14	9.1	9.1	9.7	9.1	9.4	8.7	7.9	8.3	9	9.7	9	8.4	9.5	9.3	Cytoplasm (APE, Supportive)				1		Predicted
Tmito	9377	12858	Cox5a	AA959768|CcOX|P12787	cytochrome c oxidase subunit Va	ENSMUSG00000000088	146	1	MitoDomain	49	1.91	OrthologMitoHighConf	NoHomolog	50-75pure	42.0443	0	1	literature, APEX_IMS, APEX_matrix, targetP signal+, yeast mito homolog++, mito protein domain+, induction, coexpression++, MS/MS++	chr9	57521231	57532426	14	19	1523	427000000000	65	all 14	10.4	10.2	10.6	10.3	11	10.5	10.4	9.8	10.3	10.6	10.6	10.5	10.3	10.2					4		Not Predicted
Tmito	7386	66694	Uqcrfs1	4430402G14Rik|AI875505|Q9CR68	ubiquinol-cytochrome c reductase, Rieske iron-sulfur polypeptide 1	ENSMUSG00000038462	274	2	MitoDomain	48		OrthologMitoHighConf	Ortholog	75-100pure	41.8598	0	1	literature, APEX_matrix, targetP signal, yeast mito homolog++, Rickettsial homolog, mito protein domain+, coexpression++, MS/MS++	chr13	30540311	30545316	14	28	3522	278000000000	77	all 14	10.5	10.4	10.7	10.2	10.5	10.3	10.5	9.7	10	10.2	10.1	10	10.1	10	Mitochondria (APE, Supportive)				4		Not Predicted
Tmito	6390	67680	Sdhb	0710008N11Rik|Q9CQA3	succinate dehydrogenase complex, subunit B, iron sulfur (Ip)	ENSMUSG00000009863	282	2	MitoDomain	49	2.32	HomologMitoHighConf	Ortholog	75-100pure	41.8214	0	1	literature, APEX_matrix, targetP signal, yeast mito homolog, Rickettsial homolog, mito protein domain+, induction, coexpression++, MS/MS++	chr4	140961270	140979192	14	34	1571	150000000000	82	all 14	9.9	9.6	9.9	10	10.1	10.2	10.3	9.2	10.1	10.3	9.9	9.9	10.1	9.9	Mitochondria (APE, Supportive)				4		Not Predicted
Tmito	539	28080	Atp5o	ATPO|D12Wsu28e|OSCP|Q9DB20	ATP synthase, H+ transporting, mitochondrial F1 complex, O subunit	ENSMUSG00000022956	213	2	MitoDomain	NA	1.34	OrthologMitoHighConf	Ortholog	75-100pure	34.8673	0	1	literature, APEX_matrix, targetP signal, yeast mito homolog++, Rickettsial homolog, mito protein domain+, induction, MS/MS++	chr16	91925222	91931630	14	34	2965	714000000000	85	all 14	10.9	10.8	11	10.6	10.8	10.7	10.9	10.2	10.5	10.7	10.7	10.6	10.5	10.2	Mitochondria (APE, Supportive)				4		Not Predicted
Tmito	1738	13382	Dld	O08749	dihydrolipoamide dehydrogenase	ENSMUSG00000020664	509	2	SharedDomain	43	1.39	HomologMitoHighConf	Homolog	50-75pure	31.4471	0	1	literature, APEX_matrix, targetP signal, yeast mito homolog, Rickettsial homolog, mito protein domain, induction, coexpression++, MS/MS++	chr12	31331561	31351471	14	39	4238	254000000000	74	all 14	10.2	9.7	10.1	10	10.5	9.8	10.6	10.2	10.5	10.6	9.9	10.2	10.3	10.1	Mitochondria (APE, Supportive)				4		Not Predicted
Tmito	25813	68653	Samm50	1110030L07Rik|Q8BGH2	sorting and assembly machinery component 50 homolog (S. cerevisiae)	ENSMUSG00000022437	469		NA	49	1.88	OrthologMitoHighConf	Homolog	50-75pure	30.3929	0.006	1	literature, APEX_IMS, APEX_matrix, yeast mito homolog++, Rickettsial homolog, induction, coexpression++, MS/MS++	chr15	84192232	84214303	14	37	555	23000000000	65	all 14	9.2	8.5	8.9	8.7	9.4	8.8	9.5	9.4	9.5	9.3	9	9.3	9.4	9	Mitochondria (APE, Supportive)				4		Not Predicted
Tmito	5245	18673	Phb	Bap32|P67778	prohibitin	ENSMUSG00000038845	272		SharedDomain	48	0.89	OrthologMitoLowConf	Homolog	75-100pure	30.0224	0.006	1	literature, yeast mito homolog+, Rickettsial homolog, mito protein domain, induction, coexpression++, MS/MS++	chr11	95666956	95680773	14	29	2337	189000000000	93	all 14	10.1	9.8	9.9	10.1	10	10.4	10	9	10.2	10.2	10.2	9.8	10.5	10.1	Mitochondria (APE, Supportive)				4		Not Predicted
Tmito	6648	20656	Sod2	MnSOD|Sod-2|P09671	superoxide dismutase 2, mitochondrial	ENSMUSG00000006818	222	3	SharedDomain	2	3.28	OrthologMitoHighConf	Ortholog	75-100pure	29.1017	0.005	1	literature, APEX_matrix, targetP signal, yeast mito homolog++, Rickettsial homolog, mito protein domain, induction, MS/MS++	chr17	13007838	13018119	14	19	2240	271000000000	77	all 14	10.5	10.3	10.6	10.4	10.6	10.4	10.5	9.6	10.2	9.9	10	10	9.6	9.9					4		Not Predicted
Tmito	4711	66046	Ndufb5	0610007D05Rik|AU015782|SGDH|Q9CQH3	NADH dehydrogenase (ubiquinone) 1 beta subcomplex, 5	ENSMUSG00000027673	189	1	MitoDomain	48	1.44	NoMitoHomolog	NoHomolog	25-50pure	29.0191	0.005	1	literature, APEX_IMS, APEX_matrix, targetP signal+, mito protein domain+, induction, coexpression++, MS/MS+	chr3	32737062	32751559	14	15	868	63600000000	49	all 14	9.8	9.7	9.9	9.7	9.8	9.5	9.6	9.3	9.6	9.7	9.7	9.7	9.5	9.4	Mitochondria (APE, Supportive)				4		Not Predicted
Tmito	4695	17991	Ndufa2	AV000592|B8|C1-B8|CI-B8|Q9CQ75	NADH dehydrogenase (ubiquinone) 1 alpha subcomplex, 2	ENSMUSG00000014294	99	1	SharedDomain	43	0.57	NoMitoHomolog	NoHomolog	75-100pure	27.9693	0.004	1	literature, APEX_matrix, targetP signal+, mito protein domain, induction, coexpression++, MS/MS++	chr18	36742331	36744587	14	15	729	59000000000	88	all 14	9.8	9.6	9.8	9.4	9.9	9.4	9.6	8.7	9.5	9.7	9.7	9.9	9.2	9.1					4		Not Predicted
Tmito	5188	229487	Gatb	9430026F02Rik|Pet112l|Q99JT1	Glutamyl-TRNA Amidotransferase Subunit B/PET112 homolog (S. cerevisiae)	ENSMUSG00000028085	557	1	MitoDomain	35		HomologMitoHighConf	Ortholog	25-50ambig	28.478	0.005	1	literature, APEX_matrix, targetP signal+, yeast mito homolog, Rickettsial homolog, mito protein domain+, coexpression+, MS/MS	chr3	85574128	85654470	5	12	19	74100000	31	cerebrum, skeletalmuscle, adipose, stomach, testis	7.3							7.3	7.3			6.7		7	Mitochondria (APE, Supportive)				1		Predicted
Tmito	33	11363	Acadl	AA960361|AU018452|C79855|LCAD|P51174	acyl-Coenzyme A dehydrogenase, long-chain	ENSMUSG00000026003	430	1	MitoDomain	32	0.72	NoMitoHomolog	NoHomolog	50-75pure	27.6965	0.004	1	literature, targetP signal+, mito protein domain+, induction, coexpression+, MS/MS++	chr1	66830838	66863309	14	35	2387	227000000000	63	all 14	9.1	8.5	9.1	9.4	10.5	10.3	10.9	10	10.3	10.2	9.8	10.4	10.1	10	Mitochondria (APE, Supportive)				4		Not Predicted
Tmito	50808	56248	Ak3	AA407498|AI506714|AK-3|Ak3l|Ak3l1|Akl3l|Q9WTP7	adenylate kinase 3	ENSMUSG00000024782	227	3	SharedDomain	26	0.89	HomologMitoLowConf	Homolog	75-100pure	24.0056	0.003	1	literature, APEX_matrix, targetP signal, yeast mito homolog, Rickettsial homolog, mito protein domain, induction, coexpression, MS/MS++	chr19	29020831	29047902	14	28	1015	102000000000	89	all 14	9.9	9.8	9.9	9.6	10.1	10.3	9.4	8.2	10	10	9.8	9.5	9.9	9.5					4		Not Predicted
Tmito	2806	14719	Got2	AL022787|FABP-pm|Got-2|mAspAT|P05202	glutamate oxaloacetate transaminase 2, mitochondrial	ENSMUSG00000031672	430	2	SharedDomain	NA		NoMitoHomolog	NoHomolog	75-100pure	11.1028	0.018	1	literature, APEX_IMS, APEX_matrix, targetP signal, mito protein domain, MS/MS++	chr8	95864136	95888365	14	43	3958	479000000000	80	all 14	10.7	10.3	10.5	10.6	10.6	10.8	10.9	10.4	9.9	10.4	10	10.6	10.6	9.7					6		Predicted
Tmito	515	11950	Atp5f1	C76477|Q9CQQ7	ATP synthase, H+ transporting, mitochondrial F0 complex, subunit B1	ENSMUSG00000000563	256		MitoDomain	NA		OrthologMitoHighConf	NoHomolog	75-100pure	19.8364	0.004	1	literature, APEX_matrix, yeast mito homolog++, mito protein domain+, MS/MS++	chr3	105942862	105960248	14	34	3542	598000000000	84	all 14	10.9	10.9	10.9	10.7	10.7	10.5	10.7	10.2	10.4	10.5	10.6	10.3	10.5	10	Nucleus but not nucleoli;Mitochondria (APE, Supportive)				4		Not Predicted
Tmito	4722	68349	Ndufs3	0610010M09Rik|CI-30kD|Q9DCT2	NADH dehydrogenase (ubiquinone) Fe-S protein 3	ENSMUSG00000005510	263	1	SharedDomain	NA		NoMitoHomolog	Ortholog	75-100pure	18.6136	0.003	1	literature, APEX_matrix, targetP signal+, Rickettsial homolog, mito protein domain, MS/MS++	chr2	90894635	90904721	14	29	1855	191000000000	84	all 14	10.4	10.4	10.5	10.2	10.2	9.9	10.3	9.6	9.9	9.9	9.8	9.9	9.9	9.6	Mitochondria (APE, Supportive)				4		Not Predicted
Tmito	94081	14057	Sfxn1	2810002O05Rik|A930015P12Rik|f|Q99JR1	sideroflexin 1	ENSMUSG00000021474	322		MitoDomain	14		HomologMitoLowConf	NoHomolog	75-100pure	17.1524	0.003	1	literature, yeast mito homolog, mito protein domain+, coexpression, MS/MS++	chr13	54071844	54108345	13	26	992	58800000000	81	cerebrum, cerebellum, brainstem, spinalcord, kidney, liver, skeletalmuscle, adipose, smallintestine, largeintestine, stomach, placenta, testis	9.6	9.2	9.3	9	10.1	9.5		6.9	10	9.9	9.5	9	9.9	9.5	Mitochondria (APE, Supportive)				4		Not Predicted
Tmito	23787	56462	Mtch1	2310034O17Rik|AI255158|AU018396|C77849|PSAP|Q791T5	mitochondrial carrier homolog 1 (C. elegans)	ENSMUSG00000024012	389		MitoDomain	2	-0.28	OrthologMitoLowConf	NoHomolog	50-75pure	16.4344	0.004	1	literature, yeast mito homolog+, mito protein domain+, MS/MS++	chr17	29332075	29347904	12	19	311	4690000000	52	cerebrum, cerebellum, brainstem, spinalcord, kidney, heart, adipose, smallintestine, largeintestine, stomach, placenta, testis	9	8.6	9	8.6	8.2		7.3		8.6	7.9	8.5	7.9	8.8	8.2					4		Not Predicted
Tpossible_mito	81855	94280	Sfxn3	Q91V61	sideroflexin 3	ENSMUSG00000025212	321		MitoDomain	0	-0.38	HomologMitoLowConf	NoHomolog	75-100pure	13.2454	0.011	1	yeast mito homolog, mito protein domain+, MS/MS++	chr19	45047575	45056383	13	25	963	61200000000	97	cerebrum, cerebellum, brainstem, spinalcord, kidney, liver, skeletalmuscle, adipose, smallintestine, largeintestine, stomach, placenta, testis	10	9.8	9.7	9.9	9.2	8.9		7.8	9.5	9	9.4	9.8	10	9.9	Mitochondria (APE, Supportive)				4		Not Predicted
Tmito	9551	57423	Atp5j2	1110019H14Rik|P56135	ATP synthase, H+ transporting, mitochondrial F0 complex, subunit F2	ENSMUSG00000038690	88		NA	49		NoMitoHomolog	NoHomolog	50-75pure	12.8679	0.011	1	literature, coexpression++, MS/MS++	chr5	145183705	145191592	14	14	1107	175000000000	67	all 14	10.1	10.2	10.4	9.7	10.6	10	10.1	9.4	9.9	10.1	10.1	10.1	9.9	9.3					4		Not Predicted
Tmito	548596	12716	Ckmt1	Mt-CK|ScCKmit|UbCKmit|mi-CK|P30275	creatine kinase, mitochondrial 1, ubiquitous	ENSMUSG00000000308	418	2	SharedDomain	1		NoMitoHomolog	NoHomolog	75-100pure	11.1028	0.018	1	literature, targetP signal, mito protein domain, MS/MS++	chr2	121358640	121363737	12	40	3181	367000000000	79	cerebrum, cerebellum, brainstem, spinalcord, kidney, heart, skeletalmuscle, adipose, smallintestine, largeintestine, stomach, placenta	10.5	10.1	10.4	10.6	8.9		10.1	9.6	8.9	11.1	10.8	10.6	9.4						4		Not Predicted
Tnon_mito		237880	1700071K01Rik	Q3V2K0	RIKEN cDNA 1700071K01 gene	ENSMUSG00000038845	271		SharedDomain	1		OrthologMitoLowConf	Homolog	50-75ambig	9.9181	0.023	1	yeast mito homolog+, Rickettsial homolog, mito protein domain, MS/MS	chr11	81572501	81573539	14	15	1344	83400000000	57	all 14	9.7	9.4	9.6	9.8	9.7	10	9.6	8.6	9.9	9.9	9.9	9.4	10.1	9.8					4		Not Predicted
Tmito	3852	110308	Krt5	3300001P10Rik|AW146334|CK5|K5|Krt2-5|Tfip8|Q922U2	keratin 5	ENSMUSG00000061527	580	1	NonMitoDomain	1		NoMitoHomolog	NoHomolog	25-50pure	4.4671	0.076	1	GFP, targetP signal+, MS/MS+	chr15	101707069	101712891	14	30	837	14000000000	33	all 14	8.4	8.9	9.2	8.2	9.7	8.9	8.6	9.1	8.9	9.1	8.7	8.8	8.7	8.7					4		Not Predicted
Tmito	1727	109754	Cyb5r3	0610016L08Rik|2500002N19Rik|C85115|Dia-1|Dia1|WU:AL591952.1-001|WU:AL591952.1-002|WU:AL591952.1-003|WU:Cyb5r3|Q9DCN2	cytochrome b5 reductase 3	ENSMUSG00000018042	301		SharedDomain	2	-0.4	NoMitoHomolog	NoHomolog	75-100ambig	2.1933	0.167	1	literature, mito protein domain, MS/MS+	chr15	83153500	83172208	13	25	506	35300000000	79	cerebrum, cerebellum, brainstem, spinalcord, kidney, liver, skeletalmuscle, adipose, smallintestine, largeintestine, stomach, placenta, testis	8.7	8.2	8.5	8.9	9.1	9.6		6.9	9.5	10	9.4	8.8	10	9.3	Endoplasmic reticulum (APE, Supportive)				4		Not Predicted
Tmito	3032	231086	Hadhb	4930479F15Rik|Mtpb|TP-beta|Q99JY0	hydroxyacyl-Coenzyme A dehydrogenase/3-ketoacyl-Coenzyme A thiolase/enoyl-Coenzyme A hydratase (trifunctional protein), beta subunit	ENSMUSG00000059447	475	2	SharedDomain	NA		NoMitoHomolog	Homolog	75-100pure	14.1966	0.008	1	literature, targetP signal, Rickettsial homolog, mito protein domain, MS/MS++	chr5	30155252	30184593	14	38	3560	191000000000	76	all 14	9.2	8.6	9.2	9.5	9.9	10.2	10.7	9.9	10.3	10.5	10.1	10.2	10.1	10					2		Predicted
Tmito	5955	26611	Rcn2	AA408742|Tcbp49|Q8BP92	reticulocalbin 2	ENSMUSG00000032320	320		SharedDomain	3	-0.52	NoMitoHomolog	NoHomolog		-5.7106	0.735	1	APEX_IMS, mito protein domain	chr9	56041844	56059083																					Endoplasmic reticulum (APE, Supportive)				4		Not Predicted
Tnon_mito	7184	22027	Hsp90b1	ERp99|GRP94|TA-3|Targ2|Tra-1|Tra1|endoplasmin|gp96|P08113	heat shock protein 90, beta (Grp94), member 1	ENSMUSG00000020048	802		SharedDomain	1		HomologMitoLowConf	Homolog	50-75crude	1.9846	0.186	0		chr10	86690840	86705444	13	76	684	20800000000	68	cerebrum, cerebellum, brainstem, spinalcord, kidney, liver, skeletalmuscle, adipose, smallintestine, largeintestine, stomach, placenta, testis	8.9	8.9	8.8	7.8	9.3	9.7		8.3	9	9.1	7.8	7.5	9.2	9.9	Endoplasmic reticulum (APE, Supportive)				5		Predicted
Tpossible_mito	81876	76308	Rab1b	1110011F09Rik|Q9D1G1	RAB1B, member RAS oncogene family	ENSMUSG00000024870	201		SharedDomain	7		HomologMitoLowConf	NoHomolog	75-100crude	2.1216	0.169	0		chr19	5099206	5106996	14	20	482	19000000000	78	all 14	9.4	9.3	9.8	9.1	9.1	8.8	8.9	8.5	8.7	8	9.1	8.5	9.2	9.1	Golgi apparatus (APE, Supportive)				4		Not Predicted
Tnon_mito	3312	15481	Hspa8	2410008N15Rik|Hsc70|Hsc71|Hsc73|Hsp73|Hspa10|P63017	heat shock protein 8	ENSMUSG00000015656	646		SharedDomain	NA		NoMitoHomolog	Homolog	50-75crude	0.0401	0.314	0		chr9	40801272	40805199	14	58	1043	43400000000	74	all 14	9.6	9.3	10.1	9.8	9.4	8.8	8.4	8.3	9.1	9.4	8.6	8.2	9.7	9.7					6		Predicted
Tnon_mito	115207	239217	Kctd12	AU046135|AW538430|Pfet1|Pfetin|Q6WVG3	potassium channel tetramerisation domain containing 12	ENSMUSG00000098557	327		NonMitoDomain	0		NoMitoHomolog	NoHomolog	0-25crude	-9.4697	0.881	0		chr14	102976580	102982637	4	7	16	171000000	21	cerebrum, cerebellum, brainstem, placenta	7.8	7.8	7.4										7.3						1		Predicted
Tnon_mito	3895	16709	Ktn1	Q61595	kinectin 1	ENSMUSG00000021843	1327		NA	6		NoMitoHomolog	NoHomolog	0-25crude	-3.5005	0.618	0		chr14	47663755	47736564	3	10	11	22400000	10	skeletalmuscle, adipose, testis								6.2	7.3					6.4	Endoplasmic reticulum (APE, Supportive)				1		Predicted
Tnon_mito	10971	22630	Ywhaq	2700028P07Rik|AA409740|AU021156|R74690	tyrosine 3-monooxygenase/tryptophan 5-monooxygenase activation protein, theta polypeptide	ENSMUSG00000076432	245		NonMitoDomain	2		NoMitoHomolog	NoHomolog	50-75crude	-7.6626	0.833	0		chr12	21390328	21417436	11	21	344	16300000000	64	cerebrum, cerebellum, brainstem, spinalcord, liver, adipose, smallintestine, largeintestine, stomach, placenta, testis	9.2	9.2	9.9	9.4		7.9			8.6	8.9	7.8	7.7	8.8	9					2		Not Predicted
Tnon_mito	23705	54725	Cadm1	2900073G06Rik|3100001I08Rik|AI987920|Bl2|Igsf4|Igsf4a|Necl2|RA175|RA175A|RA175B|RA175C|RA175N|ST17|SgIGSF|SynCam|Tslc1|Q8R5M8	cell adhesion molecule 1	ENSMUSG00000032076	456		NonMitoDomain	0		NoMitoHomolog	NoHomolog	0-25crude	-9.4697	0.881	0		chr9	47530351	47853385	1	2	4	12300000	4	testis														7.1	Cell Junctions (APE, Supportive)				2		Not Predicted
Tnon_mito	10409	70350	Basp1	2610024P12Rik|CAP-23|CAP23|Ckap3|NAP-22|NAP22|Q91XV3	brain abundant, membrane attached signal protein 1	ENSMUSG00000045763	226		NonMitoDomain	0	-0.53	NoMitoHomolog	NoHomolog	75-100crude	-6.825	0.825	0		chr15	25363276	25413764	7	16	77	810000000	88	cerebrum, cerebellum, brainstem, spinalcord, adipose, placenta, testis	8	6.3	8.2	8.5					6.3				8.1	8	Plasma membrane (APE, Supportive)				1		Not Predicted
Tnon_mito	998	12540	Cdc42	AI747189|AU018915|P60766	cell division cycle 42	ENSMUSG00000006699	191		SharedDomain	0		NoMitoHomolog	NoHomolog	50-75crude	-3.0537	0.55	0		chr4	137319695	137357759	14	11	113	2000000000	66	all 14	8.3	8.2	8.8	7.8	8	7.8	7.3	7.4	7.9	8	8.2	6.9	8.5	7.7	Cytoskeleton (Microtubules);Cytoskeleton (Cytokinetic bridge) (APE, Supportive)				1		Not Predicted
Tpossible_mito	230	11676	Aldoc	AI847350|AU040929|Aldo3|Scrg2|P05063	aldolase C, fructose-bisphosphate	ENSMUSG00000017390	363		NonMitoDomain	0		NoMitoHomolog	NoHomolog	50-75crude	-7.6626	0.833	0		chr11	78324197	78326760	13	21	91	3010000000	55	cerebrum, cerebellum, brainstem, spinalcord, kidney, liver, skeletalmuscle, adipose, smallintestine, largeintestine, stomach, placenta, testis	7.1	7	9.1	8.6	8.7	8		7.9	6.9	8.6	6.4	8.3	8.2	7.7	Nucleus;Nucleoli (APE, Uncertain)				1		Not Predicted
Tnon_mito	10576	12461	Cct2	Cctb|P80314	chaperonin containing Tcp1, subunit 2 (beta)	ENSMUSG00000034024	535		SharedDomain	6	-0.78	NoMitoHomolog	Homolog	25-50crude	3.3514	0.117	0		chr10	117050997	117063814	5	20	39	190000000	37	brainstem, spinalcord, adipose, smallintestine, placenta			7.3	7.1					7.3	8.1			7.3		Cytoplasm (APE, Supportive)				1		Not Predicted
Tnon_mito	7277	22145	Tuba4a	M[a]4|Tuba4|P68368	tubulin, alpha 4A	ENSMUSG00000026202	448		SharedDomain	3		NoMitoHomolog	NoHomolog	25-50crude	-3.6316	0.629	0		chr1	75214973	75219253	12	23	568	18700000000	50	cerebrum, cerebellum, brainstem, spinalcord, liver, skeletalmuscle, adipose, smallintestine, largeintestine, stomach, placenta, testis	9.2	8.9	9.6	9.3		7.5		6.4	9.1	8.8	7.1	7.6	9	9.9					1		Not Predicted
Tnon_mito	667	13518	Dst	2310001O04Rik|A830042E19Rik|AW554249|BP230|BPAG1-n|Bpag|Bpag1|Macf2|ah|athetoid|dt|mKIAA0728|nmf203|nmf339|Q91ZU6	dystonin	ENSMUSG00000026131	7717	5	SharedDomain	2	0.22	NoMitoHomolog	NoHomolog	0-25crude	-2.3034	0.493	0		chr1	33908224	34308662	9	32	49	511000000	7	cerebrum, cerebellum, spinalcord, liver, skeletalmuscle, adipose, stomach, placenta, testis	8.1	8		7.9		7.5		6	7.1			6.5	7.6	8	Nucleus;Cytoskeleton (Microtubules) (APE, Uncertain)				1		Not Predicted
Tmito	1537	66445	Cyc1	2610002H19Rik|AA408921|Q9D0M3	cytochrome c-1	ENSMUSG00000022551	325	2	MitoDomain	49	1.24	OrthologMitoHighConf	Ortholog	50-75pure	44.1268	0	1	literature, APEX_IMS, APEX_matrix, targetP signal, yeast mito homolog++, Rickettsial homolog, mito protein domain+, induction, coexpression++, MS/MS++	chr15	76343522	76345934	14	19	2616	205000000000	50	all 14	10.3	10.1	10.4	10.2	10.2	10	10.4	9.8	10.1	10.2	10.2	10	10	9.8	Mitochondria (APE, Supportive)				3		Not Predicted
Tmito	6389	66945	Sdha	1500032O14Rik|2310034D06Rik|4921513A11|C81073|FP|SDH2|SDHF|Q8K2B3	succinate dehydrogenase complex, subunit A, flavoprotein (Fp)	ENSMUSG00000021577	664	2	SharedDomain	47	1.8	OrthologMitoHighConf	Ortholog	75-100pure	41.8438	0	1	literature, APEX_matrix, targetP signal, yeast mito homolog++, Rickettsial homolog, mito protein domain, induction, coexpression++, MS/MS++	chr13	74322254	74350240	14	48	4919	529000000000	83	all 14	10.4	9.9	10.5	10.3	11	10.5	10.7	10.6	10.6	10.7	10.6	10.5	10.4	10.4	Mitochondria (APE, Supportive)				3		Not Predicted
Tmito	80273	17713	Grpel1	AA408748|mt-GrpE#1|mt-Grpel1|Q99LP6	GrpE-like 1, mitochondrial	ENSMUSG00000029198	217	1	MitoDomain	43	1.53	HomologMitoLowConf	Homolog	50-75pure	37.799	0	1	literature, APEX_matrix, targetP signal+, yeast mito homolog, Rickettsial homolog, mito protein domain+, induction, coexpression++, MS/MS++	chr5	36465184	36474077	14	24	495	31400000000	74	all 14	9.4	9.2	9.3	9	9.6	9.6	9.2	8	9.3	9.3	9.2	9	9.8	9.1	Mitochondria (APE, Supportive)				3		Not Predicted
Tmito	29796	66152	Uqcr10	1110020P15Rik|AA960494|Ucrc|Q8R1I1	ubiquinol-cytochrome c reductase, complex III subunit X	ENSMUSG00000059534	64	5	MitoDomain	49	2.3	OrthologMitoHighConf	NoHomolog	75-100pure	37.6795	0	1	literature, yeast mito homolog++, mito protein domain+, induction, coexpression++, MS/MS++	chr11	4701967	4704344	14	12	449	26700000000	98	all 14	9.8	9.5	9.6	8.2	9.3	9.2	8.6	8.7	8.9	9.5	7	9	9	9.3					3		Not Predicted
Tmito	3028	15108	Hsd17b10	17bHSD10|Ads9|ERAB|Hadh2|Q99N15	hydroxysteroid (17-beta) dehydrogenase 10	ENSMUSG00000025260	261	4	SharedDomain	25	0.66	NoMitoHomolog	Homolog	75-100pure	21.0515	0.004	1	literature, APEX_matrix, targetP signal, Rickettsial homolog, mito protein domain, induction, coexpression, MS/MS++	chrX	152001895	152004442	14	22	2396	194000000000	96	all 14	10.2	10.1	10.2	10	10.2	10.6	10	9.2	10.1	9.9	10.1	10.3	10.2	10	Nucleus;Nuclear membrane (APE, Uncertain)				3		Predicted
Tmito	521	11958	Atp5k	2610008D24Rik|Atp5i|Lfm1|Q06185	ATP synthase, H+ transporting, mitochondrial F1F0 complex, subunit E	ENSMUSG00000050856	71	5	MitoDomain	49		OrthologMitoHighConf	NoHomolog	75-100pure	32.5318	0	1	literature, APEX_IMS, yeast mito homolog++, mito protein domain+, coexpression++, MS/MS++	chr5	108433252	108434378	14	17	985	91200000000	87	all 14	9.9	9.7	9.9	9.5	10.2	9.7	9.8	9	9.7	10	10.1	9.9	9.6	9.5	Mitochondria (APE, Supportive)				3		Not Predicted
Tmito	92609	66525	Timm50	2810403L02Rik|AU015082|TIM50L|Q9D880	translocase of inner mitochondrial membrane 50	ENSMUSG00000003438	353	1	SharedDomain	43		OrthologMitoHighConf	NoHomolog	50-75pure	31.733	0	1	literature, APEX_IMS, targetP signal+, yeast mito homolog++, mito protein domain, coexpression++, MS/MS++	chr7	28305825	28312046	14	20	372	15000000000	60	all 14	8.4	8.9	9	8.2	9.4	8.7	8.9	8.8	9.4	8.7	9	8.5	9.4	9.2	Nucleus but not nucleoli;Mitochondria (APE, Supportive)				3		Not Predicted
Tmito	4714	67264	Ndufb8	2900010I05Rik|AI987932|Q9D6J5	NADH dehydrogenase (ubiquinone) 1 beta subcomplex 8	ENSMUSG00000025204	186	1	MitoDomain	47	1.43	NoMitoHomolog	NoHomolog	50-75pure	31.5065	0	1	literature, APEX_IMS, APEX_matrix, targetP signal+, mito protein domain+, induction, coexpression++, MS/MS++	chr19	44550253	44555415	14	13	481	60600000000	67	all 14	9.8	9.6	9.9	9.6	9.8	9.4	9.7	9.5	9.6	9.4	9.8	9.6	9.3	9.3					3		Not Predicted
Tmito	4723	17995	Ndufv1	CI-51kD|Q91YT0	NADH dehydrogenase (ubiquinone) flavoprotein 1	ENSMUSG00000037916	464	2	SharedDomain	45	1.14	NoMitoHomolog	Ortholog	75-100pure	31.306	0	1	literature, APEX_matrix, targetP signal, Rickettsial homolog, mito protein domain, induction, coexpression++, MS/MS++	chr19	4007498	4012755	14	40	1472	92400000000	87	all 14	9.8	9.2	9.6	9.5	10	9.4	10.3	9.8	9.8	10.2	9.5	9.9	9.7	9.2					3		Not Predicted
Tmito	3336	15528	Hspe1	10kDa|Hsp10|mt-cpn10|Q64433	heat shock protein 1 (chaperonin 10)	ENSMUSG00000073676	102		SharedDomain	4		OrthologMitoHighConf	Ortholog	75-100pure	20.0965	0.004	1	literature, APEX_IMS, APEX_matrix, yeast mito homolog++, Rickettsial homolog, mito protein domain, MS/MS++	chr1	55088147	55091317	14	27	1756	301000000000	99	all 14	10.1	9.9	10.2	9.8	11	10.5	9.8	8.9	10.3	10.5	10.4	10	10.4	10.2					2		Predicted
Tmito	139322	68117	Apool	6720473G16Rik|9430083G14Rik|E130106L15Rik|Q78IK4	apolipoprotein O-like	ENSMUSG00000025525	265	5	MitoDomain	43	0.78	HomologMitoHighConf	NoHomolog	75-100pure	31.2392	0	1	literature, yeast mito homolog, mito protein domain+, induction, coexpression++, MS/MS++	chrX	112311407	112372430	14	25	470	17200000000	88	all 14	8.4	8	8	8.6	9.2	8.8	9.3	7.9	9.6	9.2	9.3	9.1	9.3	9.1	Mitochondria (APE, Uncertain)				3		Not Predicted
Tmito	26517	30055	Timm13	D10Ertd378e|Tim9|Timm9|P62075	translocase of inner mitochondrial membrane 13	ENSMUSG00000020219	95		MitoDomain	22	0.59	OrthologMitoHighConf	NoHomolog	75-100pure	29.557	0.006	1	literature, APEX_IMS, yeast mito homolog++, mito protein domain+, induction, coexpression, MS/MS++	chr10	80899449	80900969	14	8	215	11200000000	83	all 14	8.8	8.3	9.1	8.6	9.1	9.3	7.6	7.6	8.8	9.2	8.8	8.5	9.1	8.9	Mitochondria (APE, Supportive)				3		Not Predicted
Tmito	10935	11757	Prdx3	AW822249|Aop1|D0Tohi1|Ef2l|Mer5|Prx3|SP22|TDXM|P20108	peroxiredoxin 3	ENSMUSG00000024997	257	1	SharedDomain	42	1.27	NoMitoHomolog	Homolog	50-75pure	29.4366	0.006	1	literature, APEX_IMS, APEX_matrix, targetP signal+, Rickettsial homolog, mito protein domain, induction, coexpression++, MS/MS++	chr19	60864065	60874538	14	16	2115	195000000000	70	all 14	10.2	10.1	10.5	10	10.3	10.2	10.1	9.7	10.4	9.8	10.2	9.8	10.1	10.2					3		Not Predicted
Tmito	1340	110323	Cox6b1	2010000G05Rik|Cox6b|P56391	cytochrome c oxidase, subunit VIb polypeptide 1	ENSMUSG00000036751	86		MitoDomain	49		OrthologMitoLowConf	NoHomolog	75-100pure	28.1988	0.004	1	literature, APEX_IMS, yeast mito homolog+, mito protein domain+, coexpression++, MS/MS++	chr7	30616973	30626151	14	15	1233	150000000000	90	all 14	10	9.8	10.1	9.6	10.4	10	10.2	9.3	10	10.3	10.1	10	9.9	9.5	Mitochondria (APE, Supportive)				3		Not Predicted
Tmito	11331	12034	Phb2	AU044498|BAP|Bap37|Bcap37|REA|O35129	prohibitin 2	ENSMUSG00000004264	299		SharedDomain	27	1.42	OrthologMitoHighConf	Homolog	75-100pure	27.4871	0.004	1	literature, yeast mito homolog++, Rickettsial homolog, mito protein domain, induction, coexpression, MS/MS++	chr6	124712288	124716945	14	32	1773	158000000000	92	all 14	9.9	9.5	9.7	10	10.1	10.1	9.9	8.8	10.2	10.3	10.3	9.7	10.4	10.2	Mitochondria (Staining, Supportive)				3		Not Predicted
Tmito	55699	381314	Iars2	2010002H18Rik|C79125|Q8BIJ6	isoleucine-tRNA synthetase 2, mitochondrial	ENSMUSG00000026618	1012	2	SharedDomain	42		OrthologMitoHighConf	Homolog	50-75pure	32.7397	0	1	APEX_matrix, targetP signal, yeast mito homolog++, Rickettsial homolog, mito protein domain, coexpression++, MS/MS++	chr1	185286661	185329401	14	68	2100	104000000000	64	all 14	10	10	10.1	9	10.1	9.5	9.6	9.7	10	9.3	10	9.6	9.9	10.1	Mitochondria (APE, Supportive)				2		Predicted
Tmito	4725	595136	Ndufs5	AI256693|Q99LY9	NADH dehydrogenase (ubiquinone) Fe-S protein 5	ENSMUSG00000028648	106		MitoDomain	44	1.35	NoMitoHomolog	NoHomolog	75-100pure	25.3323	0.003	1	literature, APEX_IMS, mito protein domain+, induction, coexpression++, MS/MS++	chr4	123712709	123718186	14	19	583	27600000000	91	all 14	9.4	9.1	9.5	9.2	9.3	9.3	9.4	8.9	9.1	9.5	9.2	9.2	9.4	9.2					3		Not Predicted
Tmito	4716	68342	Ndufb10	0610011B04Rik|22kDa|PDSW|Q9DCS9	NADH dehydrogenase (ubiquinone) 1 beta subcomplex, 10	ENSMUSG00000040048	176		MitoDomain	48	2.29	NoMitoHomolog	NoHomolog	50-75pure	24.96	0.003	1	literature, APEX_matrix, mito protein domain+, induction, coexpression++, MS/MS++	chr17	24722066	24724388	14	17	764	85600000000	74	all 14	10.2	10.1	10.1	9.8	9.6	9.4	10.1	9.2	9.5	9.4	9.6	9.5	9.6	9.4					3		Not Predicted
Tmito	11112	58875	Hibadh	6430402H10Rik|AI265272|Q99L13	3-hydroxyisobutyrate dehydrogenase	ENSMUSG00000029776	335	1	SharedDomain	35	1.78	NoMitoHomolog	NoHomolog	50-75pure	23.787	0.005	1	literature, APEX_matrix, targetP signal+, mito protein domain, induction, coexpression+, MS/MS++	chr6	52546229	52640300	14	22	688	50400000000	69	all 14	8.9	8.6	9.3	9.4	9.9	9.8	9.2	8.4	10	8.8	9.4	9.8	9.5	9.7	Nucleus but not nucleoli (APE, Uncertain)				3		Not Predicted
Tmito	5163	228026	Pdk1	B830012B01|D530020C15Rik|Q8BFP9	pyruvate dehydrogenase kinase, isoenzyme 1	ENSMUSG00000006494	434	1	MitoDomain	2		OrthologMitoLowConf	NoHomolog	50-75pure	23.487	0.005	1	literature, APEX_matrix, targetP signal+, yeast mito homolog+, mito protein domain+, MS/MS++	chr2	71873223	71903858	14	22	153	2730000000	56	all 14	8.4	7.4	7.1	8.1	8.1	8.1	8.6	7.7	8.8	8.3	8.4	7.9	7.6	8.6					3		Not Predicted
Tmito	7381	67530	Uqcrb	2210415M14Rik|QP-C|QPC|UQBC|UQBP|UQPC|Q9CQB4	ubiquinol-cytochrome c reductase binding protein	ENSMUSG00000021520	111	4	MitoDomain	NA		OrthologMitoHighConf	NoHomolog	75-100pure	22.6843	0.005	1	literature, APEX_matrix, targetP signal, yeast mito homolog++, mito protein domain+, MS/MS++	chr13	66900620	66905350	14	27	1241	158000000000	97	all 14	10.1	9.9	10.3	9.6	10.4	10.1	9.9	9.5	9.9	10.2	10.1	9.9	9.8	9.9					3		Not Predicted
Tmito	8604	78830	Slc25a12	2610002D09Rik|AI839531|B230107K20Rik|BB129864|Q8BH59	solute carrier family 25 (mitochondrial carrier, Aralar), member 12	ENSMUSG00000027010	677		MitoDomain	2	1.97	OrthologMitoLowConf	NoHomolog	75-100pure	22.4605	0.005	1	literature, yeast mito homolog+, mito protein domain+, induction, MS/MS++	chr2	71274294	71367554	14	63	4454	413000000000	84	all 14	10.9	10.6	10.9	10.6	10.5	9.9	10.3	10.9	9.5	9.6	9.9	9.9	10.1	9.4	Nucleus but not nucleoli (APE, Uncertain)				3		Not Predicted
Tmito	51218	73046	Glrx5	2310004O13Rik|2900070E19Rik|AU020725|Q80Y14	glutaredoxin 5 homolog (S. cerevisiae)	ENSMUSG00000021102	152	1	SharedDomain	7		OrthologMitoLowConf	Homolog	25-50pure	22.0709	0.005	1	literature, APEX_matrix, targetP signal+, yeast mito homolog+, Rickettsial homolog, mito protein domain, coexpression, MS/MS+	chr12	105032688	105040910	14	8	223	10900000000	39	all 14	8.6	8.5	8.7	8.6	9.2	9.2	8.2	8	9.1	9	9	8.8	9.2	8.9	Nucleus;Mitochondria (APE, Supportive)				3		Not Predicted
Tmito	10632	27425	Atp5l	4933437C06Rik|Q9CPQ8	ATP synthase, H+ transporting, mitochondrial F0 complex, subunit G	ENSMUSG00000038717	103	5	MitoDomain	NA		OrthologMitoHighConf	NoHomolog	75-100pure	21.6458	0.004	1	literature, APEX_matrix, yeast mito homolog++, mito protein domain+, MS/MS++	chr9	44913247	44920742	14	15	676	213000000000	97	all 14	10.2	10	10.1	10	10.9	10.1	10	9.2	9.8	10.1	10.2	10	9.9	9.7					3		Not Predicted
Tmito	5165	236900	Pdk3	2610001M10Rik|AI035637|Q922H2	pyruvate dehydrogenase kinase, isoenzyme 3	ENSMUSG00000035232	415	2	MitoDomain	4		OrthologMitoLowConf	NoHomolog	50-75pure	21.4	0.004	1	literature, APEX_matrix, targetP signal, yeast mito homolog+, mito protein domain+, MS/MS++	chrX	93764615	93832095	12	26	245	6180000000	66	cerebrum, cerebellum, brainstem, spinalcord, kidney, skeletalmuscle, adipose, smallintestine, largeintestine, stomach, placenta, testis	8.7	8.3	8.5	8.8	8.5			6.7	8.3	9	8.8	8.5	8.4	9.3					3		Not Predicted
Tmito	10989	76614	Immt	1700082C19Rik|D830041H16Rik|HMP|P87|P87/89|P89|Q8CAQ8	inner membrane protein, mitochondrial	ENSMUSG00000052337	757	2	MitoDomain	48		HomologMitoHighConf	NoHomolog	75-100pure	31.25	0	1	literature, targetP signal, yeast mito homolog, mito protein domain+, coexpression++, MS/MS++	chr6	71831319	71875266	14	93	8563	389000000000	93	all 14	10.6	10.5	10.6	10.4	10.9	10.1	10.4	10.4	10.4	10.2	10.4	10.4	10.2	10.2	Mitochondria (APE, Supportive)				3		Predicted
Tmito	30968	66592	Stoml2	0610038F01Rik|MSLP2|SLP-2|Q99JB2	stomatin (Epb7.2)-like 2	ENSMUSG00000028455	353	1	SharedDomain	16		NoMitoHomolog	Homolog	75-100pure	20.9386	0.004	1	literature, APEX_matrix, targetP signal+, Rickettsial homolog, mito protein domain, coexpression, MS/MS++	chr4	43027689	43031384	14	28	465	21000000000	83	all 14	9	8.7	9.2	8.7	9.3	8.8	8.3	8.8	9.4	9.1	9.2	8.7	9.8	9.2	Plasma membrane;Cytoplasm (APE, Uncertain)				3		Not Predicted
Tmito	2109	110826	Etfb	0610009I16Rik|2810441H06Rik|Q9DCW4	electron transferring flavoprotein, beta polypeptide	ENSMUSG00000004610	255		SharedDomain	39	1.36	HomologMitoHighConf	NoHomolog	75-100pure	20.4562	0.004	1	literature, APEX_matrix, yeast mito homolog, mito protein domain, induction, coexpression+, MS/MS++	chr7	43444071	43457800	14	27	1505	246000000000	90	all 14	9.7	9.5	9.9	9.9	10.5	10.6	10.6	9.3	10.5	10.2	10	10.2	10.3	9.9	Mitochondria (APE, Supportive)				3		Not Predicted
Tmito	1666	67460	Decr1	1200012F07Rik|Decr|Nadph|Q9CQ62	2,4-dienoyl CoA reductase 1, mitochondrial	ENSMUSG00000028223	335	3	SharedDomain	39		NoMitoHomolog	Homolog	75-100pure	19.4164	0.003	1	literature, APEX_matrix, targetP signal, Rickettsial homolog, mito protein domain, coexpression+, MS/MS++	chr4	15917239	15945507	14	28	1762	116000000000	84	all 14	8.8	8.5	8.9	9.4	10.1	10.2	10.3	9	10.4	10	9.9	9.4	9.9	9.7	Mitochondria (APE, Supportive)				3		Not Predicted
Tpossible_mito	84896	67979	Atad1	4921525H23Rik|AW107648|Thorase|Q9D5T0	ATPase family, AAA domain containing 1	ENSMUSG00000013662	361		SharedDomain	6		OrthologMitoHighConf	Homolog	50-75pure	19.2813	0.003	1	yeast mito homolog++, Rickettsial homolog, mito protein domain, coexpression, MS/MS++	chr19	32672562	32712298	12	20	157	4640000000	56	cerebrum, cerebellum, brainstem, spinalcord, kidney, heart, skeletalmuscle, adipose, largeintestine, stomach, placenta, testis	8.6	8.5	8.9	8.4	8.9		8.1	8.9	8.2		8.6	7.2	8.3	8.8	Nucleus;Nucleoli;Mitochondria (APE, Uncertain)				3		Not Predicted
Tmito	4713	66916	Ndufb7	1110002H15Rik|Q9CR61	NADH dehydrogenase (ubiquinone) 1 beta subcomplex, 7	ENSMUSG00000033938	137		NA	47	1.46	NoMitoHomolog	NoHomolog	75-100pure	18.3878	0.003	1	literature, APEX_IMS, APEX_matrix, induction, coexpression++, MS/MS++	chr8	83566757	83571623	14	21	678	52900000000	91	all 14	9.7	9.5	9.7	9.6	9.7	9.4	9.7	9.4	9.6	9.6	9.6	9.5	9.4	9.5					3		Not Predicted
Tmito	28976	229211	Acad9	2600017P15Rik|4732402K02|C630012L17Rik|NPD002|Q8JZN5	acyl-Coenzyme A dehydrogenase family, member 9	ENSMUSG00000027710	625	1	MitoDomain	2		NoMitoHomolog	NoHomolog	75-100pure	18.3535	0.003	1	literature, APEX_matrix, targetP signal+, mito protein domain+, MS/MS++	chr3	36065999	36092857	14	55	988	50400000000	76	all 14	9.4	9	9.4	9.5	9.7	9.1	9.3	9.6	9.9	9.6	9.6	9.8	9.6	9.5	Mitochondria (APE, Supportive)				3		Not Predicted
Tmito	79751	68267	Slc25a22	1300006L01Rik|AI060884|Gc1|Q9D6M3	solute carrier family 25 (mitochondrial carrier, glutamate), member 22	ENSMUSG00000019082	323		MitoDomain	2		OrthologMitoLowConf	NoHomolog	75-100pure	17.3128	0.003	1	literature, yeast mito homolog+, mito protein domain+, MS/MS++	chr7	141429748	141437874	13	20	711	44000000000	80	cerebrum, cerebellum, brainstem, spinalcord, kidney, liver, heart, adipose, smallintestine, largeintestine, stomach, placenta, testis	10.1	9.9	9.9	9.6	8.1	9.5	6.5		9.4	9.3	8.7	8.2	9.1	8.7	Mitochondria (APE, Supportive)				3		Not Predicted
Tmito	4706	70316	Ndufab1	2210401F17Rik|2310039H15Rik|2610003B19Rik|8kDa|9130423F15Rik|ACP|CI-SDAP|SDAP|Q9CR21	NADH dehydrogenase (ubiquinone) 1, alpha/beta subcomplex, 1	ENSMUSG00000030869	156	2	SharedDomain	NA		HomologMitoHighConf	Ortholog	25-50pure	16.5102	0.003	1	literature, APEX_matrix, targetP signal, yeast mito homolog, Rickettsial homolog, mito protein domain, MS/MS+	chr7	122088043	122101848	14	8	430	22100000000	28	all 14	9.4	9	9.3	8.2	9.6	9.2	9.1	8.7	9.3	9.3	8.8	8.8	8.9	9.5					3		Not Predicted
Tmito	9361	74142	Lonp1	1200017E13Rik|LON|Prss15|Q8CGK3	lon peptidase 1, mitochondrial	ENSMUSG00000041168	949	1	SharedDomain	14	1.81	OrthologMitoLowConf	Homolog	50-75pure	31.2198	0	1	literature, APEX_matrix, targetP signal+, yeast mito homolog+, Rickettsial homolog, mito protein domain, induction, coexpression, MS/MS++	chr17	56614297	56626903	14	81	2693	139000000000	74	all 14	10	10.1	10	9	10.4	10	9.5	9.9	10	9.3	10.2	10	10	10	Mitochondria (APE, Supportive)				2		Predicted
Tmito	25824	54683	Prdx5	AOEB166|AOPP|Pmp20|Prdx6|PrxV|P99029	peroxiredoxin 5	ENSMUSG00000024953	210	2	SharedDomain	2	0.95	NoMitoHomolog	NoHomolog	75-100pure	14.9963	0.008	1	literature, APEX_matrix, targetP signal, mito protein domain, induction, MS/MS++	chr19	6906818	6909645	14	19	1558	271000000000	80	all 14	10.5	10.3	10.7	10.4	10.8	10	9.9	9.4	10.1	10	10	10.2	9.7	10	Cytoplasm;Mitochondria (APE, Supportive)				3		Not Predicted
Tmito	80221	264895	Acsf2	Q8VCW8	acyl-CoA synthetase family member 2	ENSMUSG00000076435	615	2	SharedDomain	NA		NoMitoHomolog	Homolog	50-75pure	12.5701	0.012	1	APEX_matrix, targetP signal, Rickettsial homolog, mito protein domain, MS/MS++	chr11	94557101	94601786	13	51	2005	121000000000	74	cerebrum, cerebellum, brainstem, spinalcord, kidney, liver, heart, adipose, smallintestine, largeintestine, stomach, placenta, testis	9.3	9.1	9.6	9.9	8.5	10.5	8.3		9.7	9.5	10.7	9.6	9.8	9.9	Nucleus but not nucleoli;Cytoplasm (APE, Uncertain)				3		Not Predicted
Tmito	9868	28185	Tomm70a	2610044B22Rik|D16Ium22|D16Ium22e|D16Wsu109e|Tom70|mKIAA0719|Q9CZW5	translocase of outer mitochondrial membrane 70 homolog A (yeast)	ENSMUSG00000022752	611		SharedDomain	11	0.68	OrthologMitoLowConf	NoHomolog	75-100crude	12.3443	0.013	1	literature, yeast mito homolog+, mito protein domain, induction, coexpression	chr16	57121713	57154530	12	54	1539	41900000000	84	cerebrum, cerebellum, brainstem, spinalcord, kidney, liver, skeletalmuscle, adipose, largeintestine, stomach, placenta, testis	10	9.7	9.9	9.7	8.7	8.8		8.3	9.1		9.4	8.8	9.3	9.6	Mitochondria (APE, Supportive)				3		Not Predicted
Tmito	7915	214579	Aldh5a1	6330403E24Rik|Ahd-1|Ahd1|D630032B01Rik|OTTMUSG00000000613|SSADH|Ssdh1|Q8BWF0	aldhehyde dehydrogenase family 5, subfamily A1	ENSMUSG00000035936	523	2	SharedDomain	3		NoMitoHomolog	NoHomolog	75-100pure	11.1028	0.018	1	APEX_matrix, targetP signal, mito protein domain, MS/MS++	chr13	24907578	24937661	14	40	709	30600000000	76	all 14	9.7	9	9.7	9.7	9.7	9.4	8.8	8	9.3	9.3	8.7	8.7	9	8.4	Mitochondria (APE, Supportive)				3		Not Predicted
Tmito	18	268860	Abat	9630038C02Rik|AI255750|ENSMUSG00000051226|Gabaat|Gabat|Gm9851|I54|Laibat|X61497|P61922	4-aminobutyrate aminotransferase	ENSMUSG00000057880	500	2	SharedDomain	2		NoMitoHomolog	NoHomolog	75-100pure	11.1028	0.018	1	literature, APEX_matrix, targetP signal, mito protein domain, MS/MS++	chr16	8513428	8621567	13	46	1794	112000000000	90	cerebrum, cerebellum, brainstem, spinalcord, kidney, liver, heart, adipose, smallintestine, largeintestine, stomach, placenta, testis	10.1	9.9	10.3	10.3	10.2	9.8	7.1		9.4	9.8	9.5	8.1	9.9	10.1					3		Not Predicted
Tmito	4710	68194	Ndufb4	0610006N12Rik|1300010H20Rik|Q9CQC7	NADH dehydrogenase (ubiquinone) 1 beta subcomplex 4	ENSMUSG00000022820	129		MitoDomain	NA		NoMitoHomolog	NoHomolog	75-100pure	10.5528	0.02	1	literature, mito protein domain+, MS/MS++	chr16	37647601	37654368	14	17	529	98800000000	90	all 14	9.9	9.8	10.1	9.9	10.3	9.7	9.8	9.3	9.6	9.8	9.9	9.8	9.7	9.6	Mitochondria (APE, Supportive)				3		Not Predicted
Tmito	80777	66427	Cyb5b	1810044O22Rik|AU015618|Cyb5m|Q9CQX2	cytochrome b5 type B	ENSMUSG00000031924	146		SharedDomain	16		NoMitoHomolog	NoHomolog	75-100pure	10.0442	0.023	1	literature, mito protein domain, coexpression, MS/MS++	chr8	107150660	107187470	14	16	737	101000000000	98	all 14	9.8	9.6	9.8	9.5	10.3	10	8.6	8.8	10	10.1	10.1	9.6	9.6	9.8	Endoplasmic reticulum (APE, Uncertain)				3		Not Predicted
Tmito	4509	17706	ATP8	P03930	ATP synthase F0 subunit 8	ENSMUSG00000064356	67		MitoDomain	NA		NoMitoHomolog	NoHomolog	50-75pure	8.9263	0.029	1	literature, mito protein domain+, MS/MS++	chrM	7765	7969	14	10	404	89700000000	60	all 14	10.1	9.8	10	9.1	10.4	9.7	9.7	8.9	9.4	9.8	9	9.7	9.6	9.6	Nucleoli (APE, Uncertain)				3		Not Predicted
Tmito	83693	72552	Hsdl1	2700067E09Rik|Q8BTX9	hydroxysteroid dehydrogenase like 1	ENSMUSG00000034189	330		SharedDomain	2		NoMitoHomolog	Homolog	50-75pure	6.8565	0.038	1	GFP, Rickettsial homolog, mito protein domain, MS/MS++	chr8	119561977	119575200	10	21	146	3570000000	65	cerebrum, cerebellum, brainstem, spinalcord, adipose, smallintestine, largeintestine, stomach, placenta, testis	8.7	8.3	8.6	8.7					8	7.4	8.2	7.8	8.9	8.9					3		Not Predicted
Tpossible_mito	55379	98238	Lrrc59	AA959742|C78668|Q922Q8	leucine rich repeat containing 59	ENSMUSG00000020869	307		SharedDomain	4	-0.46	NoMitoHomolog	NoHomolog	25-50crude	-2.8835	0.546	0		chr11	94629823	94645216	5	14	43	458000000	45	kidney, liver, adipose, placenta, testis					7.2	8.3			7.3				7.8	8.1	Endoplasmic reticulum (APE, Supportive)				3		Predicted
Tnon_mito	23122	76499	Clasp2	1500004F14Rik|8030404L10Rik|C77448|CLASP2beta|mKIAA0627|Q8BRT1	CLIP associating protein 2	ENSMUSG00000033392	1514	2	NonMitoDomain	0		NoMitoHomolog	NoHomolog	0-25crude	-3.7561	0.634	0		chr9	113741472	113919697	5	24	47	446000000	23	cerebrum, cerebellum, brainstem, spinalcord, testis	6.3	7.3	8.5	7.9										5.5	Nucleoli;Cytoplasm (APE, Uncertain)				1		Not Predicted
Tmito	84833	66477	Usmg5	2010301L15Rik|Q78IK2	upregulated during skeletal muscle growth 5	ENSMUSG00000071528	58		NA	NA		NoMitoHomolog	NoHomolog	50-75pure	1.9819	0.188	1	GFP, MS/MS++	chr19	47083470	47090625	14	6	175	8290000000	59	all 14	9.1	8.9	9.1	8.5	9.2	8.5	7.7	8.2	8.4	9	8.3	8.8	8.5	8.5					3		Not Predicted
Tnon_mito	4924	18220	Nucb1	B230337F23Rik|C77483|Calnuc|MTEST82|Nucb|Q02819	nucleobindin 1	ENSMUSG00000030824	459		SharedDomain	1		NoMitoHomolog	NoHomolog	0-25crude	-4.8608	0.705	0		chr7	45492673	45510408	13	9	92	3050000000	20	cerebrum, cerebellum, brainstem, spinalcord, kidney, liver, heart, skeletalmuscle, adipose, smallintestine, largeintestine, stomach, placenta	8	8.4	8.3	7.4	8.5	8.6	8.7	5.1	7	8.1	8.7	8.8	8		Golgi apparatus (APE, Supportive)				1		Predicted
Tnon_mito	54499	68944	Tmco1	1190006A08Rik|4930403O06Rik|AA109065|AU022572|ESTM39|Q921L3	transmembrane and coiled-coil domains 1	ENSMUSG00000052428	188		NonMitoDomain	16		NoMitoHomolog	NoHomolog	0-25crude	-4.8147	0.705	0		chr1	167308669	167333978	1	3	6	25000000	14	liver						7.4									Endoplasmic reticulum (APE, Supportive)				1		Not Predicted
Tnon_mito	6786	20866	Stim1	SIM|P70302	stromal interaction molecule 1	ENSMUSG00000030987	685		SharedDomain	0		NoMitoHomolog	NoHomolog	0-25crude	-4.8608	0.705	0		chr7	102267823	102436855	1	3	3	11000000	4	testis														7	Endoplasmic reticulum (APE, Supportive)				1		Not Predicted
Tnon_mito	9524	106529	Tecr	2410016D23Rik|A230102P12Rik|AI173355|D17Ertd178e|Gpsn2|SC2|Q9CY27	trans-2,3-enoyl-CoA reductase	ENSMUSG00000031708	308		NonMitoDomain	2		HomologMitoLowConf	NoHomolog	0-25ambig	-6.6111	0.824	0		chr8	83571697	83594491	4	9	46	314000000	19	cerebrum, liver, adipose, testis	7.3					8.2			8					7.7	Endoplasmic reticulum (APE, Supportive)				1		Not Predicted
Tnon_mito	5093	23983	Pcbp1	WBP17|[a]CP-1|alphaCP-1|P60335	poly(rC) binding protein 1	ENSMUSG00000051695	356		SharedDomain	2	-0.34	NoMitoHomolog	NoHomolog	25-50crude	-2.8835	0.546	0		chr6	86524496	86526165	3	8	11	128000000	29	brainstem, placenta, testis			8										7.3	6.8	Nucleus but not nucleoli (APE, Supportive)				1		Predicted
Tnon_mito	2923	14827	Pdia3	58kDa|ERp57|ERp60|ERp61|Erp|Grp58|PDI|PDI-Q2|PI-PLC|PLC[a]|Plca|P27773	protein disulfide isomerase associated 3	ENSMUSG00000027248	505		SharedDomain	1		NoMitoHomolog	Homolog	50-75crude	0.0401	0.314	0		chr2	121413901	121438686	12	47	361	15600000000	74	cerebrum, cerebellum, brainstem, spinalcord, kidney, liver, skeletalmuscle, adipose, smallintestine, largeintestine, placenta, testis	8.6	8	8.4	8.4	8.8	9.4		7.9	9.2	9	8.1		9.3	9.9	Endoplasmic reticulum (APE, Supportive)				5		Predicted
Tnon_mito	9601	12304	Pdia4	AI987846|Cai|ERp-72|Erp72|P08003	protein disulfide isomerase associated 4	ENSMUSG00000025823	641		MitoDomain	0		NoMitoHomolog	Homolog	25-50crude	4.6258	0.068	0		chr6	47796140	47813512	6	35	120	1600000000	47	spinalcord, liver, adipose, smallintestine, placenta, testis				6.8		9			8.2	8.1			7.4	8.4	Endoplasmic reticulum (APE, Supportive)				3		Predicted
Tpossible_mito	5315	18746	Pkm	AA414905|AL024370|AL024424|Pk-2|Pk-3|Pk3|Pkm2|P52480	pyruvate kinase, muscle	ENSMUSG00000032294	531		SharedDomain	13	0.3	NoMitoHomolog	NoHomolog	75-100crude	2.4389	0.153	0		chr9	59656367	59679375	12	49	686	24600000000	85	cerebrum, cerebellum, brainstem, spinalcord, heart, skeletalmuscle, adipose, smallintestine, largeintestine, stomach, placenta, testis	9.2	8.8	10	9.6			7.6	9.3	8.9	9.2	7.8	8.8	9.2	9.4	Cytoplasm (APE, Supportive)				5		Predicted
Tnon_mito	5479	19035	Ppib	AA408962|AA553318|AI844835|Cphn-2|Cphn2|CyP-20b|P24369	peptidylprolyl isomerase B	ENSMUSG00000032383	216		SharedDomain	2		NoMitoHomolog	NoHomolog	50-75crude	-3.0537	0.55	0		chr9	66060168	66066629	14	19	204	7010000000	70	all 14	8.4	8.3	8.7	8.2	8.2	9.4	6.3	6.8	8.8	8.6	8	7.9	9	8.8	Nucleus;Nucleoli;Cytoplasm (APE, Uncertain)				4		Predicted
Tnon_mito	5589	19089	Prkcsh	80K-H|O08795	protein kinase C substrate 80K-H	ENSMUSG00000003402	521		SharedDomain	1	-0.14	NoMitoHomolog	NoHomolog	0-25crude	-4.1128	0.669	0		chr9	22003034	22014222	3	9	18	134000000	15	liver, placenta, testis						7.4							6.9	8	Endoplasmic reticulum (APE, Supportive)				1		Predicted
Tnon_mito	5813	19290	Pura	CAGER-1|Pur-alpha|ssCRE-BP|P42669	purine rich element binding protein A	ENSMUSG00000043991	321		NonMitoDomain	0		NoMitoHomolog	NoHomolog	0-25crude	-9.4697	0.881	0		chr18	36281161	36288244	1	4	6	77200000	13	brainstem			7.9																1		Predicted
Tnon_mito	71	11465	Actg1	AL023024|Actg|Actl|E51|P63260	actin, gamma, cytoplasmic 1	ENSMUSG00000062825	375		NonMitoDomain	NA		NoMitoHomolog	NoHomolog	75-100crude	-7.573	0.833	0		chr11	120345689	120348484	13	31	1426	105000000000	89	cerebrum, cerebellum, brainstem, spinalcord, kidney, liver, skeletalmuscle, adipose, smallintestine, largeintestine, stomach, placenta, testis	9.9	9.2	10.1	9.7	9.3	9.4		8.3	9.6	10.5	9.2	9.5	10.4	9.8					6		Not Predicted
Tnon_mito	203068	22154	Tubb5	AA408537|AI596182|B130022C14Rik|M(beta)5|P99024	tubulin, beta 5 class I	ENSMUSG00000001525	444		MitoDomain	2		NoMitoHomolog	NoHomolog	50-75crude	2.11	0.169	0		chr17	35833919	35838301	11	28	509	24700000000	69	cerebrum, cerebellum, brainstem, spinalcord, kidney, liver, adipose, smallintestine, stomach, placenta, testis	9.3	8.8	9.6	9.4	7.7	7.2			9.1	8.8		7.6	8.9	10.1					6		Not Predicted
Tnon_mito	3848	16678	Krt1	Krt-2.1|Krt2-1|Krt86|P04104	keratin 1	ENSMUSG00000046834	637	2	NonMitoDomain	0		NoMitoHomolog	NoHomolog	0-25pure	-0.7048	0.372	0		chr15	101845425	101850786	14	12	533	15600000000	14	all 14	8.4	8.9	9.2	7.7	9.9	8.7	8.4	9.1	8.8	8.9	8.6	8.6	8.6	8.7					6		Not Predicted
Tnon_mito	338785	223917	Krt79	BC031593|Q8VED5	keratin 79	ENSMUSG00000061397	531	2	NonMitoDomain	0		NoMitoHomolog	NoHomolog	0-25crude	-3.7561	0.634	0		chr15	101929331	101940324	14	11	482	6670000000	22	all 14	8	8.6	8.9	7.7	9.4	8.6	7.9	8.7	8.5	8.8	8.2	8.1	8.4	8.3					6		Not Predicted
Tnon_mito	374454	406220	Krt77	4732484G22Rik|K1emb|Krt239|mK1b|Q6IFZ6	keratin 77	ENSMUSG00000067594	572	2	NonMitoDomain	NA		NoMitoHomolog	NoHomolog	0-25ambig	-2.842	0.538	0		chr15	101859855	101869618	14	13	582	18500000000	16	all 14	8.3	9	9.3	7.8	10	8.8	8.4	9.2	8.9	9	8.6	8.6	8.7	8.8					6		Not Predicted
Tnon_mito	3858	16661	Krt10	D130054E02Rik|K10|K1C1|Krt-1.10|Krt1-10|P02535	keratin 10	ENSMUSG00000019761	561	4	NonMitoDomain	0		NoMitoHomolog	NoHomolog	0-25ambig	-5.7077	0.734	0		chr11	99385255	99389364	14	13	726	12000000000	24	all 14	8	8.7	9	7.3	9.8	8.4	8.2	9	8.7	8.9	8.2	8.4	8.6	8.6					6		Not Predicted
Tnon_mito	10376	22143	Tuba1b	Tuba2|P05213	tubulin, alpha 1B	ENSMUSG00000023004	451		SharedDomain	NA		NoMitoHomolog	NoHomolog		-6.4587	0.761	0		chr15	98931430	98934390																									3		Predicted
Tnon_mito	4099	17136	Mag	Gma|siglec-4a|P20917	myelin-associated glycoprotein	ENSMUSG00000036634	582		NonMitoDomain	0		NoMitoHomolog	NoHomolog		-11.0675	0.885	0		chr7	30899182	30914832																									3		Not Predicted
Tnon_mito	6295	20215	Sag	A930001K18Rik|Arr1|Irbp|arrestin|P20443	S-antigen, retina and pineal gland (arrestin)	ENSMUSG00000056055	403		NonMitoDomain	1		NoMitoHomolog	NoHomolog		-11.0675	0.885	0		chr1	87803679	87845157																									3		Not Predicted
Tmito	9512	73078	Pmpcb	3110004O18Rik|MPP11|MPPB|MPPP52|Q9CXT8	peptidase (mitochondrial processing) beta	ENSMUSG00000029017	489	1	MitoDomain	42	0.74	OrthologMitoLowConf	Homolog	50-75pure	41.3602	0	1	literature, APEX_matrix, targetP signal+, yeast mito homolog+, Rickettsial homolog, mito protein domain+, induction, coexpression++, MS/MS++	chr5	21737159	21757152	14	22	275	23700000000	55	all 14	9	6.8	9.1	8.7	9.8	8.7	9.6	8	9	9.6	8.9	9.2	9.4	9	Mitochondria (APE, Uncertain)				2		Not Predicted
Tmito	10128	72416	Lrpprc	3110001K13Rik|C76645|Gp130|Lrp130|Lsfc|Q6PB66	leucine-rich PPR-motif containing	ENSMUSG00000024120	1392	1	SharedDomain	47	2.59	OrthologMitoHighConf	NoHomolog	75-100pure	38.5071	0	1	literature, APEX_matrix, targetP signal+, yeast mito homolog++, mito protein domain, induction, coexpression++, MS/MS++	chr17	84705246	84790786	14	145	5900	276000000000	90	all 14	10.2	10.4	10.4	9.4	10.8	9.8	9.6	10.3	9.9	10.2	10.5	10.2	10.2	10.5	Mitochondria (APE, Supportive)				2		Predicted
Tmito	25874	70456	Mpc2	0610006C01Rik|2010002I07Rik|2610205H19Rik|AA108335|Brp44|ESTM43|Q9D023	mitochondrial pyruvate carrier 2	ENSMUSG00000026568	127	5	MitoDomain	41	3.21	OrthologMitoHighConf	NoHomolog	75-100pure	37.6795	0	1	literature, yeast mito homolog++, mito protein domain+, induction, coexpression++, MS/MS++	chr1	165461207	165481214	14	11	1602	84000000000	82	all 14	9.6	9.5	9.8	9.4	10.4	10	9.5	9.6	9.6	9.5	9.3	9.5	9.3	10					2		Not Predicted
Tmito	4191	17448	Mdh2	MDH|Mdh-2|Mor-1|Mor1|P08249	malate dehydrogenase 2, NAD (mitochondrial)	ENSMUSG00000019179	338	2	SharedDomain	50	1.54	OrthologMitoHighConf	Homolog	75-100pure	39.5139	0	1	literature, APEX_matrix, targetP signal, yeast mito homolog++, Rickettsial homolog, mito protein domain, induction, coexpression++, MS/MS++	chr5	135778648	135790386	14	42	6117	1440000000000	79	all 14	11.1	10.8	11.2	10.9	10.9	10.6	11.4	10.6	11	11.3	10.9	10.8	11	10.6	Mitochondria (APE, Supportive)				6		Predicted
Tmito	8803	20916	Sucla2	4930547K18Rik|Q9Z2I9	succinate-Coenzyme A ligase, ADP-forming, beta subunit	ENSMUSG00000022110	463	1	SharedDomain	39	2.1	OrthologMitoLowConf	Homolog	75-100pure	35.2673	0	1	literature, APEX_matrix, targetP signal+, yeast mito homolog+, Rickettsial homolog, mito protein domain, induction, coexpression+, MS/MS++	chr14	73552785	73596142	14	43	2385	145000000000	78	all 14	9.9	9.4	10	9.9	9.9	9.8	10.4	10	9.8	10.3	9.7	9.9	9.8	10.4	Mitochondria (APE, Supportive)				2		Not Predicted
Tmito	9801	56284	Mrpl19	9030416F12Rik|9130412E02Rik|D6Ertd157e|MRP-L15|RLX1|Rpml15|Q9D338	mitochondrial ribosomal protein L19	ENSMUSG00000030045	292	2	SharedDomain	5		OrthologMitoHighConf	Ortholog	25-50pure	24.8375	0.003	1	literature, APEX_matrix, targetP signal, yeast mito homolog++, Rickettsial homolog, mito protein domain, coexpression, MS/MS+	chr6	81957841	81965949	11	14	87	1750000000	39	cerebrum, cerebellum, brainstem, spinalcord, liver, adipose, smallintestine, largeintestine, stomach, placenta, testis	7.7	7.4	7.4	7.9		7.9			8.3	8.5	8.6	7.7	8.5	8.3					1		Predicted
Tmito	3420	170718	Idh3b	C78231|Q91VA7	isocitrate dehydrogenase 3 (NAD+) beta	ENSMUSG00000027406	384	1	SharedDomain	20	2.08	OrthologMitoLowConf	Homolog	50-75pure	32.3919	0	1	literature, APEX_matrix, targetP signal+, yeast mito homolog+, Rickettsial homolog, mito protein domain, induction, coexpression, MS/MS++	chr2	130279308	130284451	14	38	1404	163000000000	68	all 14	10.3	9.9	10.5	9.8	10.1	8.8	10.3	10.3	10.2	10	9.9	9.6	10	9.6	Mitochondria (APE, Supportive)				2		Not Predicted
Tmito	4700	67130	Ndufa6	14kDa|2700038D15Rik|B230217P19Rik|Q9CQZ5	NADH dehydrogenase (ubiquinone) 1 alpha subcomplex, 6 (B14)	ENSMUSG00000022450	131	2	MitoDomain	47	1.73	NoMitoHomolog	NoHomolog	75-100pure	32.3002	0	1	literature, APEX_matrix, targetP signal, mito protein domain+, induction, coexpression++, MS/MS++	chr15	82350138	82354291	14	17	833	135000000000	84	all 14	10.1	9.9	10.3	10	10.3	9.8	10	9.4	9.8	10	9.9	10	9.9	9.4					2		Not Predicted
Tmito	4976	74143	Opa1	1200011N24Rik|AI225888|AI847218|lilr3|mKIAA0567|P58281	optic atrophy 1	ENSMUSG00000038084	978	5	SharedDomain	45	1.09	OrthologMitoHighConf	NoHomolog	75-100pure	31.2616	0	1	literature, APEX_IMS, yeast mito homolog++, mito protein domain, induction, coexpression++, MS/MS++	chr16	29579333	29654602	14	107	2730	98900000000	80	all 14	10.3	10.4	10.2	9.6	10.1	9.5	9.3	9.4	9.6	9	9.4	9.4	9.4	9.4	Nucleus but not nucleoli;Mitochondria (APE, Supportive)				2		Not Predicted
Tmito	740	18120	Mrpl49	4833419D18Rik|Nof1|Q9CQ40	mitochondrial ribosomal protein L49	ENSMUSG00000007338	166	2	SharedDomain	10		OrthologMitoHighConf	NoHomolog	75-100pure	25.0414	0.003	1	literature, APEX_matrix, targetP signal, yeast mito homolog++, mito protein domain, coexpression, MS/MS++	chr19	6053629	6057751	14	16	158	4960000000	78	all 14	8.4	8.3	8.5	8.1	9	8.6	8	8	8.4	8.5	9	7.8	8.7	8.6					1		Predicted
Tmito	374291	75406	Ndufs7	1010001M04Rik|Q9DC70	NADH dehydrogenase (ubiquinone) Fe-S protein 7	ENSMUSG00000020153	224	2	SharedDomain	41	1.86	NoMitoHomolog	Ortholog	50-75pure	30.9338	0	1	literature, APEX_matrix, targetP signal, Rickettsial homolog, mito protein domain, induction, coexpression++, MS/MS++	chr10	80249451	80256792	14	19	1607	86000000000	67	all 14	9.9	9.7	10	9.6	9.9	9.7	9.9	9.5	9.7	9.8	9.9	9.7	9.7	9.1					2		Not Predicted
Tmito	34	11364	Acadm	AU018656|MCAD|P45952	acyl-Coenzyme A dehydrogenase, medium chain	ENSMUSG00000062908	421	2	MitoDomain	40	1.71	NoMitoHomolog	NoHomolog	50-75pure	30.6737	0	1	literature, APEX_matrix, targetP signal, mito protein domain+, induction, coexpression++, MS/MS++	chr3	153922352	153944643	14	34	1627	205000000000	70	all 14	9	8.5	8.6	9.1	10.8	10.3	10.6	9.6	10.4	10.2	9.9	10.1	9.9	9.6	Mitochondria (APE, Supportive)				2		Not Predicted
Tmito	26275	227095	Hibch	2610509I15Rik|AI648812|Q8QZS1	3-hydroxyisobutyryl-Coenzyme A hydrolase	ENSMUSG00000041426	385	1	SharedDomain	25	1.82	OrthologMitoLowConf	NoHomolog	50-75pure	29.2982	0.006	1	literature, APEX_matrix, targetP signal+, yeast mito homolog+, mito protein domain, induction, coexpression, MS/MS++	chr1	52845045	52920860	14	34	777	64200000000	74	all 14	9.2	9.1	9.6	9	9.9	9.8	9.8	9.6	10.2	9.1	9.4	9.6	9.4	9.4	Nucleus but not nucleoli;Mitochondria (APE, Uncertain)				2		Not Predicted
Tmito	8209	28295	D10Jhu81e	C21orf33|ES1|Q9D172	DNA segment, Chr 10, Johns Hopkins University 81 expressed	ENSMUSG00000053329	266	1	SharedDomain	43	1.61	NoMitoHomolog	NoHomolog	75-100pure	29.2236	0.005	1	APEX_matrix, targetP signal+, mito protein domain, induction, coexpression++, MS/MS++	chr10	78162066	78169768	14	20	1696	142000000000	80	all 14	10.3	10.2	10.4	10	10.2	10	10.3	9.4	9.9	9	9.4	9.8	9.9	9.7	Mitochondria (APE, Supportive)				2		Not Predicted
Tmito	9131	26926	Aifm1	AIF|AIFsh2|Hq|Pdcd8|mAIF|Q9Z0X1	apoptosis-inducing factor, mitochondrion-associated 1	ENSMUSG00000036932	612	3	SharedDomain	43	1.96	HomologMitoLowConf	NoHomolog	75-100pure	27.2249	0.004	1	literature, APEX_IMS, targetP signal, yeast mito homolog, mito protein domain, induction, coexpression++, MS/MS++	chrX	48474943	48513426	14	47	2105	113000000000	75	all 14	9.4	8.9	9.4	9.4	10.4	10.2	9.7	9.5	10	9.8	10	10.1	9.9	9.7					2		Not Predicted
Tmito	4698	68202	Ndufa5	2900002J19Rik|Q9CPP6	NADH dehydrogenase (ubiquinone) 1 alpha subcomplex, 5	ENSMUSG00000023089	116		MitoDomain	46	1.96	NoMitoHomolog	NoHomolog	75-100pure	26.5865	0.004	1	literature, APEX_matrix, mito protein domain+, induction, coexpression++, MS/MS++	chr6	24518665	24527687	14	19	1396	74900000000	92	all 14	9.9	9.7	10	9.5	10.1	9.7	9.6	9.3	9.6	9.7	9.7	9.7	9.4	9.4					2		Not Predicted
Tmito	37	11370	Acadvl	vlcad|P50544	acyl-Coenzyme A dehydrogenase, very long chain	ENSMUSG00000018574	656	1	MitoDomain	38		NoMitoHomolog	NoHomolog	75-100pure	25.4295	0.003	1	literature, APEX_matrix, targetP signal+, mito protein domain+, coexpression+, MS/MS++	chr11	70010182	70015428	14	64	3755	320000000000	90	all 14	9.2	8.9	9.4	9.4	10.6	10.6	10.8	10.6	10.5	10.3	10.5	10.4	9.8	9.9	Nucleus;Mitochondria (APE, Supportive)				2		Not Predicted
Tmito	6576	13358	Slc25a1	1300019P08Rik|2610100G11Rik|AI194714|Ctp|Dgsj|Slc20a3|Q8JZU2	solute carrier family 25 (mitochondrial carrier, citrate transporter), member 1	ENSMUSG00000003528	311	5	MitoDomain	18	-0.26	OrthologMitoHighConf	NoHomolog	50-75pure	25.4224	0.003	1	literature, yeast mito homolog++, mito protein domain+, coexpression, MS/MS++	chr16	17925210	17928219	12	23	652	53000000000	67	cerebrum, cerebellum, brainstem, spinalcord, kidney, liver, adipose, smallintestine, largeintestine, stomach, placenta, testis	8.9	8.4	9.1	9.5	9.1	9.5			10.4	9.6	9.3	8.7	9.7	9.8					2		Not Predicted
Tmito	4705	67273	Ndufa10	2900053E13Rik|Q99LC3	NADH dehydrogenase (ubiquinone) 1 alpha subcomplex 10	ENSMUSG00000026260	355	1	SharedDomain	46		NoMitoHomolog	NoHomolog	75-100pure	24.0759	0.003	1	literature, targetP signal+, mito protein domain, coexpression++, MS/MS++	chr1	92439718	92473758	14	39	1704	170000000000	88	all 14	10.1	10	10.3	9.9	10.4	9.6	10.3	10.2	10.1	10	9.9	9.9	10.1	9.6					2		Not Predicted
Tmito	56993	223696	Tomm22	2310047D01|Tom22|Q9CPQ3	translocase of outer mitochondrial membrane 22 homolog (yeast)	ENSMUSG00000022427	142		MitoDomain	9		OrthologMitoHighConf	NoHomolog	75-100pure	22.9776	0.005	1	literature, yeast mito homolog++, mito protein domain+, coexpression, MS/MS++	chr15	79670867	79672862	14	9	385	25900000000	77	all 14	9.7	9.5	9.4	8.9	9.5	8.3	9.1	8.4	9.2	8.3	9.4	8.6	9.2	9.4	Mitochondria (APE, Supportive)				2		Not Predicted
Tmito	27034	66948	Acad8	2310016C19Rik|AI786953|Q9D7B6	acyl-Coenzyme A dehydrogenase family, member 8	ENSMUSG00000031969	413	1	MitoDomain	23		NoMitoHomolog	NoHomolog	50-75pure	22.5541	0.005	1	literature, APEX_matrix, targetP signal+, mito protein domain+, coexpression, MS/MS++	chr9	26974138	26999549	14	26	357	15800000000	63	all 14	8	7.4	8.2	7.6	9.7	9.1	8	8.8	9.2	8.4	9.1	9.3	9.1	9.3					2		Not Predicted
Tmito	55847	52637	Cisd1	AU043990|AW743335|D10Ertd214e|Zcd1|mitoNEET|Q91WS0	CDGSH iron sulfur domain 1	ENSMUSG00000037710	108		SharedDomain	46	1.22	NoMitoHomolog	NoHomolog	75-100pure	20.1687	0.004	1	literature, mito protein domain, induction, coexpression++, MS/MS++	chr10	71330493	71344849	14	17	558	48400000000	92	all 14	9.8	9.5	9.8	9.3	9.9	9.7	9	8.9	9.5	9.3	9.4	9	9.3	9.7					2		Not Predicted
Tmito	56945	64655	Mrps22	3100002P07Rik|Rpms22|Q9CXW2	mitochondrial ribosomal protein S22	ENSMUSG00000032459	359	1	MitoDomain	27	1.47	NoMitoHomolog	NoHomolog	50-75ambig	22.7493	0.005	1	literature, APEX_matrix, targetP signal+, mito protein domain+, induction, coexpression, MS/MS	chr9	98588729	98601679	14	26	230	6780000000	73	all 14	8.4	8.3	8.7	7.3	8.9	7.6	8.1	8.3	8.7	8.8	9.1	8	9.2	8.5	Mitochondria (Staining, Supportive)				1		Predicted
Tmito	4200	107029	Me2	AW120568|D030040L20Rik|NAD-ME|Q99KE1	malic enzyme 2, NAD(+)-dependent, mitochondrial	ENSMUSG00000024556	589	3	SharedDomain	1		OrthologMitoLowConf	Homolog	75-100pure	19.1004	0.003	1	literature, APEX_matrix, targetP signal, yeast mito homolog+, Rickettsial homolog, mito protein domain, MS/MS++	chr18	73770039	73815392	12	43	1037	54800000000	89	cerebrum, cerebellum, brainstem, spinalcord, kidney, heart, adipose, smallintestine, largeintestine, stomach, placenta, testis	9.3	8.6	9.1	9.2	8.1		8.3		8.9	10.5	10	9.3	9.4	9.7	Mitochondria (APE, Supportive)				2		Not Predicted
Tmito	2744	14660	Gls	6330442B14|AI314027|B230365M23Rik|D3Z7P3	glutaminase	ENSMUSG00000026103	674	1	MitoDomain	1	0.43	NoMitoHomolog	NoHomolog	50-75pure	17.4751	0.003	1	literature, APEX_matrix, targetP signal+, mito protein domain+, MS/MS++	chr1	52163449	52233232	13	42	1022	43800000000	66	cerebrum, cerebellum, brainstem, spinalcord, kidney, heart, skeletalmuscle, adipose, smallintestine, largeintestine, stomach, placenta, testis	10.2	9.8	9.8	9.6	9.4		6.7	8.6	8.7	9.4	9.3	7.9	9.2	8.7					2		Not Predicted
Tmito	51660	55951	Mpc1	0610006G08Rik|3830411I18Rik|Brp44l|P63030	mitochondrial pyruvate carrier 1	ENSMUSG00000023861	109		MitoDomain	NA		OrthologMitoLowConf	NoHomolog	75-100pure	17.3128	0.003	1	GFP, yeast mito homolog+, mito protein domain+, MS/MS++	chr17	8283812	8297661	14	14	1072	76800000000	95	all 14	9.8	9.5	9.9	9.6	10.3	10	9.5	9	9.9	9.6	9.6	9.7	9.2	8.5	Mitochondria (APE, Supportive)				2		Not Predicted
Tpossible_mito		113868	Acaa1a	Acaa|Acaa1|D9Ertd25e|PTL|Q921H8	acetyl-Coenzyme A acyltransferase 1A	ENSMUSG00000036138	424	2	SharedDomain	7	0.46	OrthologMitoLowConf	Homolog	50-75crude	16.403	0.004	1	targetP signal, yeast mito homolog+, Rickettsial homolog, mito protein domain, coexpression	chr9	119341293	119350295	9	22	311	17500000000	68	spinalcord, kidney, liver, adipose, smallintestine, largeintestine, stomach, placenta, testis				7.2	9.6	10.1			8.7	7.5	7.5	7.3	8.1	8.4					2		Not Predicted
Tmito	51079	67184	Ndufa13	2700054G14Rik|AU022060|CDA016|CGI-39|GRIM-19|Grim19|F6W8I0	NADH dehydrogenase (ubiquinone) 1 alpha subcomplex, 13	ENSMUSG00000036199	144		SharedDomain	40		NoMitoHomolog	NoHomolog	75-100pure	16.2752	0.004	1	literature, APEX_IMS, mito protein domain, coexpression++, MS/MS++	chr8	69894181	69902558	14	20	744	113000000000	75	all 14	10	9.8	10.2	9.9	10.2	9.7	9.9	9.4	9.8	9.9	10	10	9.7	9.7	Mitochondria (APE, Supportive)				2		Not Predicted
Tmito	5106	74551	Pck2	1810010O14Rik|9130022B02Rik|PEPCK-M|Q8BH04	phosphoenolpyruvate carboxykinase 2 (mitochondrial)	ENSMUSG00000040618	667	1	SharedDomain	6		NoMitoHomolog	NoHomolog	50-75pure	14.7046	0.007	1	literature, targetP signal+, mito protein domain, coexpression, MS/MS++	chr14	55540265	55550017	10	35	376	13200000000	66	cerebrum, cerebellum, brainstem, spinalcord, adipose, smallintestine, largeintestine, stomach, placenta, testis	8.8	8.4	8.8	8.7					9.1	8.8	9.7	8.9	9.2	9.2	Mitochondria (APE, Supportive)				2		Not Predicted
Tmito	89941	214952	Rhot2	Arht2|Miro2|Q8JZN7	ras homolog gene family, member T2	ENSMUSG00000025733	620		MitoDomain	27	2.28	HomologMitoLowConf	NoHomolog	25-50crude	14.4514	0.007	1	literature, yeast mito homolog, mito protein domain+, induction, coexpression	chr17	25838837	25844851	13	13	135	3080000000	30	cerebrum, cerebellum, brainstem, spinalcord, kidney, liver, skeletalmuscle, adipose, smallintestine, largeintestine, stomach, placenta, testis	8.5	8.3	8.5	8.4	8.6	7.8		7.5	8.3	7.1	8.7	7.9	8.4	8.6	Cytoplasm (APE, Supportive)				2		Not Predicted
Tmito	23107	218506	Mrps27	2610028H14Rik|Q8BK72	mitochondrial ribosomal protein S27	ENSMUSG00000041632	415	2	MitoDomain	32	1.87	OrthologMitoHighConf	NoHomolog	50-75pure	36.1473	0	1	literature, APEX_matrix, targetP signal, yeast mito homolog++, mito protein domain+, induction, coexpression+, MS/MS++	chr13	99344785	99415561	13	23	128	2900000000	54	cerebrum, cerebellum, brainstem, spinalcord, kidney, liver, skeletalmuscle, adipose, smallintestine, largeintestine, stomach, placenta, testis	7.9	7.3	7.4	8	8.3	7.8		7.7	8.4	8.8	8.7	8.3	8.8	8.3					2		Predicted
Tnon_mito	56948	654795	Sdr39u1	2310014G06Rik|Q5M8N4	short chain dehydrogenase/reductase family 39U, member 1	ENSMUSG00000022223	293	3	SharedDomain	26		NoMitoHomolog	NoHomolog	50-75pure	13.4473	0.01	1	targetP signal, mito protein domain, coexpression, MS/MS++	chr14	55897284	55900232	13	18	237	10100000000	69	cerebrum, cerebellum, brainstem, spinalcord, kidney, heart, skeletalmuscle, adipose, smallintestine, largeintestine, stomach, placenta, testis	8.7	8.2	8.7	9.1	9.3		8.9	7.9	8.9	8.6	8.7	8.4	8.8	9.3	Nucleus but not nucleoli;Cytoplasm (APE, Uncertain)				2		Not Predicted
Tmito	55288	59040	Rhot1	2210403N23Rik|AA415293|AF244542|AI834919|Arht1|C430039G08Rik|Miro1|Q8BG51	ras homolog gene family, member T1	ENSMUSG00000017686	672	4	MitoDomain	1	0.37	HomologMitoLowConf	NoHomolog	25-50pure	11.9795	0.014	1	literature, targetP signal, yeast mito homolog, mito protein domain+, MS/MS+	chr11	80209054	80267907	14	30	355	8110000000	45	all 14	9.2	8.9	9	8.9	8.9	8.1	8.7	7.7	8.8	7.8	8.7	8.5	8.7	8.9					2		Not Predicted
Tpossible_mito	23305	216739	Acsl6	A330035H04Rik|AW050338|Facl6|LACS|Lacsl|mKIAA0837|Q91WC3	acyl-CoA synthetase long-chain family member 6	ENSMUSG00000020333	722		SharedDomain	2	-0.69	HomologMitoLowConf	Homolog	50-75pure	9.5491	0.026	1	yeast mito homolog, Rickettsial homolog, mito protein domain, MS/MS++	chr11	54303823	54361539	11	48	415	12600000000	71	cerebrum, cerebellum, brainstem, spinalcord, liver, heart, skeletalmuscle, adipose, largeintestine, stomach, testis	9.2	9	9.7	9.6		7.9	8.6	7.9	8.5		6.3	7.3		7.7					2		Not Predicted
Tpossible_mito	57143	72113	Adck1	2610005A10Rik|Q9D0L4	aarF domain containing kinase 1	ENSMUSG00000021044	525		SharedDomain	2		OrthologMitoLowConf	Homolog	25-50ambig	8.7702	0.029	1	yeast mito homolog+, Rickettsial homolog, mito protein domain, MS/MS	chr12	88360513	88461726	8	14	46	335000000	27	cerebrum, spinalcord, kidney, heart, skeletalmuscle, adipose, stomach, placenta	7.1			7.6	7.6		7.3	7.5	8			7.5	7.8		Nucleus but not nucleoli (APE, Uncertain)				2		Not Predicted
Tpossible_mito	2597	14433	Gapdh	Gapd|P16858	glyceraldehyde-3-phosphate dehydrogenase	ENSMUSG00000057666	359	3	NonMitoDomain	NA		HomologMitoHighConf	Ortholog	75-100crude	5.8057	0.048	1	targetP signal, yeast mito homolog, Rickettsial homolog	chr6	125161851	125166467	14	30	750	60700000000	79	all 14	9.8	9.6	10.5	9.5	9.1	8.6	7.4	9.2	9.2	9.3	8.5	8.8	9.7	9.6	Plasma membrane;Cytoplasm (APE, Supportive)				2		Not Predicted
Tmito	25915	66706	Ndufaf3	4733401H18Rik|Q9JKL4	NADH dehydrogenase (ubiquinone) 1 alpha subcomplex, assembly factor 3	ENSMUSG00000070283	185	2	SharedDomain	2		NoMitoHomolog	NoHomolog	50-75ambig	5.7781	0.049	1	literature, targetP signal, mito protein domain, MS/MS	chr9	108565864	108567342	14	9	178	5200000000	61	all 14	8.9	8.8	8.8	8.6	8.9	8.2	8.4	7.8	8.3	8.4	8.6	8.3	8.2	8.2					2		Not Predicted
Tmito	55074	170719	Oxr1	2210416C20Rik|C7|C7B|Q4KMM3	oxidation resistance 1	ENSMUSG00000022307	866		SharedDomain	1		OrthologMitoLowConf	NoHomolog	25-50ambig	5.6764	0.049	1	literature, yeast mito homolog+, mito protein domain, MS/MS	chr15	41447481	41861047	3	28	66	589000000	37	cerebrum, cerebellum, brainstem	7.5	8.2	8.6												Vesicles (APE, Supportive)				2		Not Predicted
Tnon_mito		16681	Krt2	BB005427|Krt2-17|Krt2-2|Krt2e|Q3TTY5	keratin 2	ENSMUSG00000064201	707		NonMitoDomain	NA		NoMitoHomolog	NoHomolog	0-25ambig	-8.5556	0.872	0		chr15	101810688	101818169	14	19	386	4400000000	21	all 14	7.3	8	8.5	6.8	9.4	8.4	7.7	8.5	8.2	8.3	7.7	7.5	8	7.9					6		Not Predicted
Tnon_mito	60	11461	Actb	Actx|E430023M04Rik|beta-actin|P60710	actin, beta	ENSMUSG00000029580	375		NonMitoDomain	0		NoMitoHomolog	NoHomolog	75-100crude	-7.573	0.833	0		chr5	142903115	142906724	13	31	1421	105000000000	89	cerebrum, cerebellum, brainstem, spinalcord, kidney, liver, skeletalmuscle, adipose, smallintestine, largeintestine, stomach, placenta, testis	9.9	9.2	10.1	9.7	9.3	9.4		8.3	9.6	10.5	9.2	9.5	10.4	9.8					5		Not Predicted
Tmito	55335	66536	Nipsnap3b	2700063N13Rik|Nipsnap3a|Q9CQE1	nipsnap homolog 3B (C. elegans)	ENSMUSG00000015247	247	2	NonMitoDomain	2	-0.5	NoMitoHomolog	NoHomolog	75-100ambig	3.2981	0.118	1	GFP, targetP signal, MS/MS+	chr4	53011923	53022059	12	20	549	16400000000	87	cerebrum, cerebellum, brainstem, spinalcord, kidney, liver, adipose, smallintestine, largeintestine, stomach, placenta, testis	9.1	8.9	8.9	8.8	8.7	9.6			9.1	9.2	9.2	8.8	9.4	9					2		Not Predicted
Tnon_mito	6141	19899	Rpl18	L18|Rpl18a|P35980	ribosomal protein L18	ENSMUSG00000059070	188		SharedDomain	NA		NoMitoHomolog	NoHomolog	50-75crude	-3.0537	0.55	0		chr7	45718070	45720835	8	15	61	1760000000	58	cerebrum, cerebellum, liver, skeletalmuscle, adipose, smallintestine, placenta, testis	7.9	7.3				9		6.4	7.8	8.2			8.2	8.2	Nucleoli;Cytoplasm (APE, Supportive)				2		Predicted
Tnon_mito	6616	20614	Snap25	Bdr|SNAP-25|sp|P60879	synaptosomal-associated protein 25	ENSMUSG00000027273	206		NonMitoDomain	0		NoMitoHomolog	NoHomolog	75-100crude	-7.573	0.833	0		chr2	136713449	136782428	4	19	133	4150000000	77	cerebrum, cerebellum, brainstem, spinalcord	8.4	8.5	9.5	8.8											Cytoplasm;Golgi apparatus;Cytoskeleton (Actin filaments) (APE, Uncertain)				5		Not Predicted
Tnon_mito	5861	19324	Rab1	Gtbp|Rab-1|Rab1A|Ypt1|mKIAA3012|P62821	RAB1, member RAS oncogene family	ENSMUSG00000020149	205		SharedDomain	2		HomologMitoLowConf	NoHomolog	75-100crude	-1.0196	0.406	0		chr11	20201601	20226856	14	23	526	21100000000	92	all 14	9.4	9.3	9.8	9.2	9.2	8.8	8.8	8.1	8.7	8.1	9.2	8.6	9.3	9.1	Cytoplasm;Mitochondria (APE, Uncertain)				5		Not Predicted
Tnon_mito	51350	77055	Krt76	2310001L23Rik|Q3UV17	keratin 76	ENSMUSG00000075402	594	2	NonMitoDomain	2		NoMitoHomolog	NoHomolog	0-25ambig	-2.842	0.538	0		chr15	101884350	101892920	13	11	245	7250000000	12	cerebellum, brainstem, spinalcord, kidney, liver, heart, skeletalmuscle, adipose, smallintestine, largeintestine, stomach, placenta, testis		8.5	8.9	7.4	9.6	8.6	7.8	8.8	8.4	8.6	8.2	8.2	8.4	8.1					5		Not Predicted
Tnon_mito	6747	67437	Ssr3	0610038P07Rik|AL022999|AU022074|AW553833|TRAPG|Q9DCF9	signal sequence receptor, gamma	ENSMUSG00000027828	185		NonMitoDomain	2		NoMitoHomolog	NoHomolog	0-25ambig	-8.5556	0.872	0		chr3	65379656	65392553	3	4	17	200000000	12	liver, adipose, placenta						8.2			6.8				7.6		Cytoplasm (APE, Uncertain)				5		Not Predicted
Tpossible_mito	1509	13033	Ctsd	CD|CatD|P18242	cathepsin D	ENSMUSG00000007891	410		NonMitoDomain	1		HomologMitoLowConf	NoHomolog	50-75pure	1.0984	0.236	0		chr7	142375915	142387870	14	23	1076	82500000000	53	all 14	9.8	9.3	9.5	8.9	8.7	9.4	7.9	8.5	9.1	7.8	8.2	9.8	10.7	9.6					4		Not Predicted
Tnon_mito	5862	59021	Rab2a	9330148M11Rik|C80220|Rab2|P53994	RAB2A, member RAS oncogene family	ENSMUSG00000047187	212		SharedDomain	2		HomologMitoLowConf	NoHomolog	75-100crude	-1.0196	0.406	0		chr4	8535643	8607702	13	21	256	6910000000	80	cerebrum, cerebellum, brainstem, spinalcord, kidney, liver, heart, skeletalmuscle, adipose, largeintestine, stomach, placenta, testis	9	9	9.3	8.9	8.3	7.8	7.8	7.7	8.2		8.7	7.7	8.7	8.8					4		Not Predicted
Tpossible_mito	1152	12709	Ckb	B-CK|Bck|Ck-3|Ck3|Ckbb|Q04447	creatine kinase, brain	ENSMUSG00000001270	381		SharedDomain	NA	1.45	NoMitoHomolog	NoHomolog	50-75crude	0.8398	0.258	0		chr12	111669354	111672338	12	21	281	14500000000	64	cerebrum, cerebellum, brainstem, spinalcord, kidney, heart, skeletalmuscle, adipose, smallintestine, largeintestine, stomach, placenta	9	8.2	9.5	9.4	7.2		9	8.7	6.9	9.6	9	8.9	8.1						4		Not Predicted
Tnon_mito	10890	19325	Rab10	AW107754|P61027	RAB10, member RAS oncogene family	ENSMUSG00000020671	200		SharedDomain	2		HomologMitoLowConf	NoHomolog	50-75crude	-1.1091	0.424	0		chr12	3247427	3309969	14	21	360	14500000000	74	all 14	9.3	9.2	9.7	9	9.1	8.5	8.5	8.3	8.5	8.1	8.9	8.3	8.9	9					4		Not Predicted
Tnon_mito	2775	14681	Gnao1	AW050213|Galphao|Gnao|alphaO|P18872	guanine nucleotide binding protein, alpha O	ENSMUSG00000031748	354		NonMitoDomain	0		HomologMitoLowConf	NoHomolog	50-75crude	-5.718	0.742	0		chr8	93810837	93969388	9	18	80	2690000000	51	cerebrum, cerebellum, brainstem, spinalcord, adipose, smallintestine, largeintestine, placenta, testis	8.7	8.5	9.2	7.9					7.8	7.5	6.9		8.3	7.6					4		Not Predicted
Tnon_mito	6146	19934	Rpl22	2700038K18Rik|P67984	ribosomal protein L22	ENSMUSG00000028936	151		NonMitoDomain	1	-0.25	NoMitoHomolog	NoHomolog	50-75crude	-6.9145	0.825	0		chr4	152324435	152334082	5	7	37	939000000	66	liver, adipose, smallintestine, placenta, testis						8.6			7.2	8.1			8.1	8.4					1		Predicted
Tnon_mito	488	11938	Atp2a2	9530097L16Rik|D5Wsu150e|SERCA2|SERCA2B|mKIAA4195|O55143	ATPase, Ca++ transporting, cardiac muscle, slow twitch 2	ENSMUSG00000029467	1044		NonMitoDomain	5		NoMitoHomolog	NoHomolog	25-50crude	-5.0992	0.714	0		chr5	122453512	122502225	9	44	535	10600000000	42	cerebrum, cerebellum, brainstem, spinalcord, heart, skeletalmuscle, adipose, stomach, testis	8.4	8.6	8.8	7.4			7.8	9.9	7			7.4		8.5					4		Not Predicted
Tpossible_mito	6507	20512	Slc1a3	AI504299|B430115D02Rik|Eaat1|GLAST|GLAST-1|GLU-T|GluT-1|Gmt1|MGluT1|P56564	solute carrier family 1 (glial high affinity glutamate transporter), member 3	ENSMUSG00000005360	543		NonMitoDomain	0		NoMitoHomolog	Homolog	0-25crude	-6.376	0.753	0		chr15	8634123	8710807	3	5	17	307000000	17	cerebrum, cerebellum, smallintestine	7.4	6.9								8.4					Mitochondria (APE, Uncertain)				4		Not Predicted
Tnon_mito	4155	17196	Mbp	C76307|Hmbpr|R75289|golli-mbp|mld|shi|P04370	myelin basic protein	ENSMUSG00000041607	250	2	NonMitoDomain	0		NoMitoHomolog	NoHomolog	75-100crude	-1.8594	0.478	0		chr18	82475122	82585637	6	17	340	10400000000	84	cerebrum, cerebellum, brainstem, spinalcord, skeletalmuscle, adipose	9.2	8.8	9.7	9.6				6.6	8.1						Centrosome (APE, Uncertain)				3		Not Predicted
Tnon_mito	6128	19988	Rpl6	Taxreb107|P47911	ribosomal protein L6	ENSMUSG00000029614	296		NonMitoDomain	NA		NoMitoHomolog	NoHomolog	50-75crude	-7.6626	0.833	0		chr5	121204500	121209241	5	22	78	707000000	57	liver, adipose, smallintestine, placenta, testis						8.6			7	7.8			8.1	8	Cytoskeleton (Microtubules);Cytoskeleton (Cytokinetic bridge) (APE, Uncertain)				1		Predicted
Tnon_mito	10382	22153	Tubb4a	AI325297|M(beta)4|Tubb|Tubb4|Q9D6F9	tubulin, beta 4A class IVA	ENSMUSG00000062591	444		MitoDomain	0		NoMitoHomolog	NoHomolog	50-75crude	2.11	0.169	0		chr17	57080065	57087782	9	26	320	20400000000	71	cerebrum, cerebellum, brainstem, spinalcord, liver, adipose, smallintestine, placenta, testis	9.1	8.6	9.5	9		7.1			8.7	8.6			8.3	10.1					3		Not Predicted
Tnon_mito	4905	18195	Nsf	AI316878|AU020090|AU067812|SKD2|P46460	N-ethylmaleimide sensitive fusion protein	ENSMUSG00000034187	744		SharedDomain	0	0.87	NoMitoHomolog	Homolog	50-75crude	3.9336	0.095	0		chr11	103821782	103954056	5	58	386	13400000000	71	cerebrum, cerebellum, brainstem, spinalcord, adipose	8.9	9.3	9.9	9.4					8.1						Cytoplasm (APE, Supportive)				3		Not Predicted
Tpossible_mito	10857	53328	Pgrmc1	AA415812|HPR6.6|PPMR|Vema|O55022	progesterone receptor membrane component 1	ENSMUSG00000006373	195		SharedDomain	2	-0.43	NoMitoHomolog	NoHomolog	50-75crude	-2.3056	0.493	0		chrX	36598224	36606079	7	14	74	2740000000	58	cerebrum, cerebellum, brainstem, spinalcord, liver, adipose, testis	8.4	8.2	7.9	7.5		9.2			8					8.7	Nucleoli;Endoplasmic reticulum (APE, Supportive)				3		Not Predicted
Tpossible_mito	1808	12934	Dpysl2	AI851130|Crmp2|DRP2|Musunc33|TOAD-64|Ulip2|O08553	dihydropyrimidinase-like 2	ENSMUSG00000022048	572		NonMitoDomain	0		NoMitoHomolog	NoHomolog	50-75crude	-7.6626	0.833	0		chr14	66802863	66868600	8	33	391	21300000000	73	cerebrum, cerebellum, brainstem, spinalcord, adipose, smallintestine, stomach, placenta	9.4	9.2	10.1	9.7					8	8.1		7.2	7		Cytoplasm (APE, Supportive)				3		Not Predicted
Tnon_mito	8106	54196	Pabpn1	PAB2|Pabp3|mPABII|Q8CCS6	poly(A) binding protein, nuclear 1	ENSMUSG00000022194	302	3	SharedDomain	0		NoMitoHomolog	NoHomolog		-2.6012	0.519	0		chr14	54894142	54898927																									2		Predicted
Tnon_mito	5949	19661	Rbp3	Irbp|Rbp-3|P49194	retinol binding protein 3, interstitial	ENSMUSG00000041534	1234		NonMitoDomain	1		NoMitoHomolog	Ortholog		-5.6438	0.728	0		chr14	33954021	33964216																									2		Not Predicted
Tnon_mito	5730	19215	Ptgds	21kDa|L-PGDS|PGD2|PGDS|PGDS2|Ptgs3|O09114	prostaglandin D2 synthase (brain)	ENSMUSG00000015090	189		SharedDomain	2		NoMitoHomolog	NoHomolog		-6.4587	0.761	0		chr2	25466711	25469749																									2		Not Predicted
Tnon_mito	6017	19771	Rlbp1	3110056M11Rik|CRALBP|Q9Z275	retinaldehyde binding protein 1	ENSMUSG00000039194	317		SharedDomain	0		NoMitoHomolog	NoHomolog		-6.4587	0.761	0		chr7	79374869	79387027																									2		Not Predicted
Tnon_mito	55684	227624	Rabl6	B230208H17Rik|Rbel1|Rbel1a|Rbel1b|parf|Q5U3K5	RAB, member of RAS oncogene family-like 6	ENSMUSG00000015087	725		SharedDomain	4		NoMitoHomolog	NoHomolog		-6.4587	0.761	0		chr2	25583017	25608446																					Centrosome (APE, Supportive)				2		Not Predicted
Tnon_mito	55357	381605	Tbc1d2	A630005A06Rik|BC022630|Gm1037|PARIS-1|PARIS1|B1AVH7	TBC1 domain family, member 2	ENSMUSG00000039813	922		SharedDomain	1		NoMitoHomolog	NoHomolog		-6.4587	0.761	0		chr4	46604389	46650199																					Nucleus;Cytoplasm (APE, Uncertain)				2		Not Predicted
Tnon_mito	10100	70747	Tspan2	6330415F13Rik|B230119D02Rik|tspan-2|Q922J6	tetraspanin 2	ENSMUSG00000027858	221	3	NonMitoDomain	1		NoMitoHomolog	NoHomolog		-7.2101	0.828	0		chr3	102734769	102772310																					Nucleus but not nucleoli (APE, Uncertain)				2		Not Predicted
Tnon_mito	2801	99412	Golga2	AW555139|GM130|mKIAA4150|Q921M4	golgi autoantigen, golgin subfamily a, 2	ENSMUSG00000002546	1026		NA	1	0.46	NoMitoHomolog	NoHomolog		-7.4915	0.831	0		chr2	32288252	32307921																					Golgi apparatus (APE, Supportive)				2		Not Predicted
Tnon_mito		13806	Eno1	0610008I15|AL022784|Eno-1|MBP-1	enolase 1, alpha non-neuron	ENSMUSG00000059040	434		NonMitoDomain	NA		HomologMitoLowConf	NoHomolog		-9.123	0.878	0		chr4	150237196	150248873																									2		Predicted
Tnon_mito	2779	14685	Gnat1	Gnat-1|Ird1|Ird2|Tralpha|irdc|irdr|transducin|P20612	guanine nucleotide binding protein, alpha transducing 1	ENSMUSG00000034837	350		NonMitoDomain	0		HomologMitoLowConf	NoHomolog		-9.123	0.878	0		chr9	107674473	107679592																									2		Not Predicted
Tnon_mito	2023	433182	Gm5506	EG433182|Eno1	predicted gene 5506	ENSMUSG00000059040	434		NonMitoDomain	NA		HomologMitoLowConf	NoHomolog		-9.123	0.878	0		chr4	150237323	150248873																					Plasma membrane;Cytoplasm (APE, Supportive)				2		Predicted
Tnon_mito	6010	212541	Rho	Noerg1|Opn2|Ops|RP4|P15409	rhodopsin	ENSMUSG00000030324	348		NonMitoDomain	1		NoMitoHomolog	NoHomolog		-11.0675	0.885	0		chr6	115931926	115938830																									2		Not Predicted
Tmito	23395	102436	Lars2	AI035546|Kiaa0028|LEURS|Q8VDC0	leucyl-tRNA synthetase, mitochondrial	ENSMUSG00000035202	902	2	SharedDomain	42		OrthologMitoHighConf	Ortholog	50-75pure	35.0697	0	1	literature, APEX_matrix, targetP signal, yeast mito homolog++, Rickettsial homolog, mito protein domain, coexpression++, MS/MS++	chr9	123366939	123462664	14	52	359	6970000000	60	all 14	8.8	8.7	8.6	7.6	9.4	7.8	8	8.7	8.8	6.7	9	8.2	8.5	8.6	Nucleus;Nucleoli (APE, Uncertain)				1		Not Predicted
Tmito	3954	56384	Letm1	Q9Z2I0	leucine zipper-EF-hand containing transmembrane protein 1	ENSMUSG00000005299	738	2	MitoDomain	42		OrthologMitoLowConf	NoHomolog	50-75pure	32.286	0	1	literature, APEX_IMS, APEX_matrix, targetP signal, yeast mito homolog+, mito protein domain+, coexpression++, MS/MS++	chr5	33741351	33782704	14	68	2396	102000000000	68	all 14	10	9.8	9.9	9.8	10.2	9.7	9.3	9.4	9.8	10.2	10.2	9.6	9.5	9.3	Mitochondria (APE, Supportive)				1		Not Predicted
Tmito	25875	68614	Letmd1	1110019O13Rik|AI593524|BB130465|BB235638|HCCR-2|HCCR1|MCC-32|Mccr|Q924L1	LETM1 domain containing 1	ENSMUSG00000037353	360	2	MitoDomain	16	2.08	OrthologMitoLowConf	NoHomolog	50-75pure	31.2027	0	1	GFP, targetP signal, yeast mito homolog+, mito protein domain+, induction, coexpression, MS/MS++	chr15	100469033	100479252	11	20	160	2410000000	52	cerebrum, cerebellum, brainstem, spinalcord, kidney, liver, adipose, smallintestine, largeintestine, placenta, testis	8.3	8	7.3	7.7	7.8	7.3			9.1	8	7.6		8.4	8.3					1		Not Predicted
Tmito	4728	225887	Ndufs8	BC021616|CI-23kD|TYKY|Q8K3J1	NADH dehydrogenase (ubiquinone) Fe-S protein 8	ENSMUSG00000059734	212	2	SharedDomain	48	1.89	NoMitoHomolog	Ortholog	50-75pure	30.9338	0	1	literature, APEX_matrix, targetP signal, Rickettsial homolog, mito protein domain, induction, coexpression++, MS/MS++	chr19	3908862	3912774	14	21	1731	57700000000	59	all 14	9.7	9.7	9.9	9.6	9.6	9.4	9.9	9.2	9.6	9.5	9.7	9.5	9.5	8.9	Mitochondria (APE, Supportive)				1		Not Predicted
Tmito	5034	18453	P4hb	ERp59|PDI|Pdia1|Thbp|P09103	prolyl 4-hydroxylase, beta polypeptide	ENSMUSG00000025130	509		SharedDomain	3		NoMitoHomolog	Homolog	75-100crude	0.1296	0.303	1	APEX_IMS, Rickettsial homolog, mito protein domain	chr11	120560303	120572936	12	48	424	15500000000	78	cerebrum, brainstem, spinalcord, kidney, liver, skeletalmuscle, adipose, smallintestine, largeintestine, stomach, placenta, testis	7.5		7	7.5	8.7	9.9		7.2	9	9.4	6.8	6.9	9.3	8.9	Endoplasmic reticulum (APE, Supportive)				4		Predicted
Tmito	3421	15929	Idh3g	P70404	isocitrate dehydrogenase 3 (NAD+), gamma	ENSMUSG00000002010	393		SharedDomain	46	1.29	OrthologMitoLowConf	Homolog	50-75pure	28.3959	0.005	1	literature, APEX_matrix, yeast mito homolog+, Rickettsial homolog, mito protein domain, induction, coexpression++, MS/MS++	chrX	73778962	73786897	14	26	991	73500000000	59	all 14	9.9	9.3	10	9.4	9.8	8.7	10	10	9.9	9.6	9.6	9.4	9.8	9	Mitochondria (APE, Supportive)				1		Not Predicted
Tmito	10845	270166	Clpx	AU014732|E330029I21|Q9JHS4	caseinolytic peptidase X (E.coli)	ENSMUSG00000015357	634	4	SharedDomain	8	0.68	OrthologMitoHighConf	Ortholog	50-75pure	28.3526	0.005	1	literature, APEX_matrix, targetP signal, yeast mito homolog++, Rickettsial homolog, mito protein domain, induction, coexpression, MS/MS++	chr9	65294259	65330658	14	37	285	7250000000	52	all 14	6.9	8.1	8.2	8.1	9.1	9	7	8.6	9.1	7	9	8.5	8.6	9	Mitochondria (APE, Supportive)				1		Not Predicted
Tmito	23788	56428	Mtch2	2310034D24Rik|4930539J07Rik|HSPC032|Q791V5	mitochondrial carrier homolog 2 (C. elegans)	ENSMUSG00000027282	303		MitoDomain	32	0.7	OrthologMitoLowConf	NoHomolog	75-100pure	28.2823	0.005	1	literature, APEX_IMS, yeast mito homolog+, mito protein domain+, induction, coexpression+, MS/MS++	chr2	90847154	90866634	14	21	1418	126000000000	78	all 14	9.7	9.3	9.4	9.9	9.8	9.9	9.5	8.7	10	10.3	10	9.6	10	10.5	Mitochondria (APE, Supportive)				1		Not Predicted
Tmito	55753	239017	Ogdhl	E9Q7L0	oxoglutarate dehydrogenase-like	ENSMUSG00000021913	1029	1	MitoDomain	NA		OrthologMitoLowConf	Homolog	50-75pure	26.5807	0.003	1	APEX_matrix, targetP signal+, yeast mito homolog+, Rickettsial homolog, mito protein domain+, MS/MS++	chr14	32322018	32347820	14	78	3832	299000000000	66	all 14	10.6	10.5	10.8	9.8	10.6	9.3	10.4	10.2	10	10.3	10	10.1	9.9	10.1	Nucleoli (APE, Uncertain)				1		Not Predicted
Tmito	36	66885	Acadsb	1300003O09Rik|BB066609|Q9DBL1	acyl-Coenzyme A dehydrogenase, short/branched chain	ENSMUSG00000030861	432	2	MitoDomain	28	0.57	NoMitoHomolog	NoHomolog	75-100pure	25.9871	0.003	1	literature, APEX_matrix, targetP signal, mito protein domain+, induction, coexpression, MS/MS++	chr7	131410600	131446211	14	36	710	39000000000	75	all 14	8.6	8.4	8.6	8.8	9.5	9.3	9	8.8	9.8	8.5	8.5	10.3	9.5	9.3	Mitochondria (APE, Supportive)				1		Not Predicted
Tmito	8402	67863	Slc25a11	2310022P18Rik|2oxoc|Q9CR62	solute carrier family 25 (mitochondrial carrier oxoglutarate carrier), member 11	ENSMUSG00000014606	314		MitoDomain	24	1.31	OrthologMitoLowConf	NoHomolog	75-100pure	27.0334	0.004	1	literature, yeast mito homolog+, mito protein domain+, induction, coexpression, MS/MS++	chr11	70644026	70647039	14	30	1717	122000000000	81	all 14	10.2	10	10.2	10.2	9.6	9.7	10.4	9.3	9.7	9.8	9.6	9.6	9.9	9.3					3		Predicted
Tmito	3712	56357	Ivd	1300016K07Rik|6720455E18Rik|AI463340|Q9JHI5	isovaleryl coenzyme A dehydrogenase	ENSMUSG00000027332	424	1	MitoDomain	38		NoMitoHomolog	NoHomolog	75-100pure	25.4295	0.003	1	literature, APEX_matrix, targetP signal+, mito protein domain+, coexpression+, MS/MS++	chr2	118861999	118881357	14	30	1245	107000000000	81	all 14	9	8.7	9.2	9.2	10.4	10.2	9.9	9.4	10.2	9.4	9.4	10.2	9.7	10	Mitochondria (APE, Supportive)				1		Not Predicted
Tmito	292	11740	Slc25a5	Ant2|P51881	solute carrier family 25 (mitochondrial carrier, adenine nucleotide translocator), member 5	ENSMUSG00000016319	298		MitoDomain	NA	1.72	OrthologMitoLowConf	NoHomolog	75-100pure	22.4605	0.005	1	literature, yeast mito homolog+, mito protein domain+, induction, MS/MS++	chrX	36795651	36798806	14	55	12655	1560000000000	99	all 14	11	10.9	11.2	11.1	11.2	10.7	11.2	10.7	10.9	11.3	11.1	11.1	11	10.7					6		Predicted
Tmito	10102	66399	Tsfm	2310050B20Rik|9430024O13Rik|EF-TS|EF-Tsmt|Q9CZR8	Ts translation elongation factor, mitochondrial	ENSMUSG00000040521	324	1	SharedDomain	15	1.47	NoMitoHomolog	Ortholog	50-75pure	25.5356	0.003	1	literature, APEX_matrix, targetP signal+, Rickettsial homolog, mito protein domain, induction, coexpression, MS/MS++	chr10	127022331	127030814	13	20	204	5650000000	70	cerebrum, cerebellum, brainstem, spinalcord, liver, heart, skeletalmuscle, adipose, smallintestine, largeintestine, stomach, placenta, testis	8.2	7.7	8.2	8.6		8.1	8.3	7.4	8.7	8.6	9.1	8.4	9.1	8.9	Mitochondria (APE, Supportive)				1		Predicted
Tmito	54927	66075	Chchd3	0610041L09Rik|1700039J09Rik|AW558177|Q9CRB9	coiled-coil-helix-coiled-coil-helix domain containing 3	ENSMUSG00000053768	227		NA	44	1.34	NoMitoHomolog	Ortholog	75-100pure	23.8115	0.003	1	literature, APEX_IMS, APEX_matrix, GFP, Rickettsial homolog, induction, coexpression++, MS/MS++	chr6	32792226	33060152	14	38	1240	58100000000	86	all 14	9.9	9.5	10	9.6	9.7	9.5	9.7	8.9	9.4	9.4	9.6	9.5	9.7	9.2	Mitochondria (Staining, Supportive)				1		Not Predicted
Tmito	84233	66271	Tmem126a	1810020E01Rik|Q9D8Y1	transmembrane protein 126A	ENSMUSG00000030615	196		MitoDomain	45	0.93	NoMitoHomolog	NoHomolog	50-75pure	23.7058	0.005	1	literature, mito protein domain+, induction, coexpression++, MS/MS++	chr7	90450711	90457208	14	14	429	11800000000	73	all 14	9.2	9.1	9.2	8.8	9.3	8.9	8.4	8.6	8.8	8.6	9	8.5	8.9	8.6	Cytoplasm (APE, Uncertain)				1		Not Predicted
Tmito	5096	66904	Pccb	1300012P06Rik|AI314687|R74805|Q99MN9	propionyl Coenzyme A carboxylase, beta polypeptide	ENSMUSG00000032527	541	2	SharedDomain	31		HomologMitoLowConf	Homolog	75-100pure	23.2171	0.005	1	literature, targetP signal, yeast mito homolog, Rickettsial homolog, mito protein domain, coexpression+, MS/MS++	chr9	100982037	101034875	14	46	1233	62700000000	91	all 14	9.2	8.8	9	8.8	10	9.7	9.6	9.4	10.2	9.4	9.5	10	9.4	9.6					1		Not Predicted
Tmito	29928	56322	Timm22	2610511O07Rik|Tim22|Q9CQ85	translocase of inner mitochondrial membrane 22	ENSMUSG00000020843	194		MitoDomain	11	1.1	OrthologMitoHighConf	NoHomolog	50-75ambig	23.0601	0.005	1	literature, yeast mito homolog++, mito protein domain+, induction, coexpression, MS/MS	chr11	76407166	76416312	14	8	130	2930000000	54	all 14	8.8	8.6	8.6	8.5	8.2	8	7.3	6.8	8.2	7.9	8.5	7.8	8.1	8					1		Not Predicted
Tmito	7263	22117	Tst	Rhodanese|P52196	thiosulfate sulfurtransferase, mitochondrial	ENSMUSG00000044986	297	3	SharedDomain	9		NoMitoHomolog	Ortholog	50-75pure	16.1851	0.005	1	literature, APEX_matrix, targetP signal, Rickettsial homolog, mito protein domain, coexpression, MS/MS++	chr15	78399555	78405859	14	26	777	70100000000	75	all 14	9.3	9.1	9.6	9.4	9.8	10.3	7.8	8.1	9.5	8.5	10.2	8.9	9.5	10	Mitochondria (APE, Supportive)				3		Predicted
Tmito	26073	67811	Poldip2	1300003F06Rik|Pdip38|Q91VA6	polymerase (DNA-directed), delta interacting protein 2	ENSMUSG00000001100	368	1	NonMitoDomain	41	0.73	NoMitoHomolog	NoHomolog	50-75pure	21.734	0.004	1	literature, APEX_matrix, targetP signal+, induction, coexpression++, MS/MS++	chr11	78512295	78522736	14	23	186	6840000000	68	all 14	8.1	8.2	8.5	7.6	8.9	8.5	7.7	8.2	9	8.1	8.6	8.1	9.3	9					1		Not Predicted
Tmito	51011	68126	Fahd2a	1500003K14Rik|B430104H02Rik|Cgi-105|Fahd2|Q3TC72	fumarylacetoacetate hydrolase domain containing 2A	ENSMUSG00000027371	313	2	SharedDomain	15	1	HomologMitoLowConf	NoHomolog	75-100pure	21.5959	0.004	1	APEX_matrix, targetP signal, yeast mito homolog, mito protein domain, induction, coexpression, MS/MS++	chr2	127436214	127444565	14	21	293	15000000000	78	all 14	9.1	8.7	9	9.1	9.4	8.5	8.8	7.7	9.4	8.4	8.7	8.5	7.8	9.6					1		Not Predicted
Tmito	84681	68917	Hint2	1190005L05Rik|Q9D0S9	histidine triad nucleotide binding protein 2	ENSMUSG00000028470	163	1	SharedDomain	22		NoMitoHomolog	Homolog	50-75pure	20.4842	0.004	1	APEX_matrix, targetP signal+, Rickettsial homolog, mito protein domain, coexpression, MS/MS++	chr4	43654226	43656445	14	14	653	54600000000	75	all 14	9.3	9.2	9.5	9.3	10.2	10	9.3	8.4	9.6	9.5	9.7	9.4	9.2	9.4	Mitochondria (APE, Supportive)				1		Not Predicted
Tmito	27068	74776	Ppa2	1110013G13Rik|Sid6306|Q91VM9	pyrophosphatase (inorganic) 2	ENSMUSG00000028013	330	2	SharedDomain	25		NoMitoHomolog	Homolog	75-100pure	20.0237	0.004	1	literature, APEX_matrix, targetP signal, Rickettsial homolog, mito protein domain, coexpression, MS/MS++	chr3	133310115	133378069	14	31	541	31500000000	75	all 14	9	8.8	9.4	8.5	10.1	9.1	9.3	8.7	9.2	9.1	9.6	9	9.4	9.1	Mitochondria (APE, Supportive)				1		Not Predicted
Tmito	2731	104174	Gldc	D030049L12Rik|D19Wsu57e|Q91W43	glycine decarboxylase	ENSMUSG00000024827	1025	3	MitoDomain	9		HomologMitoHighConf	NoHomolog	50-75pure	20.0226	0.004	1	literature, APEX_matrix, targetP signal, yeast mito homolog, mito protein domain+, coexpression, MS/MS++	chr19	30098440	30175441	6	55	391	8460000000	54	cerebrum, cerebellum, kidney, liver, adipose, placenta	8.9	9			9.3	9.5			7.7				9.1						1		Not Predicted
Tmito	51522	66154	Tmem14c	1110021D01Rik|AU020193|HSPC194|Q9CQN6	transmembrane protein 14C	ENSMUSG00000021361	114		MitoDomain	10	0.93	HomologMitoHighConf	NoHomolog	75-100ambig	19.2549	0.003	1	literature, yeast mito homolog, mito protein domain+, induction, coexpression, MS/MS+	chr13	41016249	41022582	14	6	232	4440000000	97	all 14	8.5	8.6	8.2	7.4	8.9	8.7	7.6	8	8.5	8.8	8.6	8.5	8.5	8.2					1		Not Predicted
Tmito	54996	67247	Marc2	2810484M10Rik|Mosc2|mARC1|Q922Q1	mitochondrial amidoxime reducing component 2	ENSMUSG00000073481	338	4	MitoDomain	9	0.83	NoMitoHomolog	NoHomolog	50-75pure	18.809	0.003	1	literature, targetP signal, mito protein domain+, induction, coexpression, MS/MS++	chr1	184813067	184845847	14	27	1039	71500000000	65	all 14	9.2	8.9	9.1	8.3	10	9.9	7.7	8.6	10.1	10.3	9.5	8.8	9.9	9.7	Nucleus but not nucleoli;Cytoplasm (APE, Uncertain)				1		Not Predicted
Tmito	128240	246703	Apoa1bp	AA087124|AI-BP|AIBP|Apoa1ip|ESTM37|Q8K4Z3	apolipoprotein A-I binding protein	ENSMUSG00000028070	282	2	SharedDomain	10		HomologMitoHighConf	NoHomolog	50-75pure	18.2289	0.003	1	APEX_matrix, targetP signal, yeast mito homolog, mito protein domain, coexpression, MS/MS++	chr3	88056522	88058495	14	13	320	17500000000	54	all 14	9.4	9.2	9.5	9.1	8.9	9.2	8.6	8.3	9	8.7	8.8	8.5	9.2	9.2	Nucleus but not nucleoli (APE, Supportive)				1		Not Predicted
Tmito	6472	108037	Shmt2	2700043D08Rik|AA408223|AA986903|Q9CZN7	serine hydroxymethyltransferase 2 (mitochondrial)	ENSMUSG00000025403	504	1	SharedDomain	8		NoMitoHomolog	Homolog	50-75pure	17.7984	0.003	1	literature, APEX_matrix, targetP signal+, Rickettsial homolog, mito protein domain, coexpression, MS/MS++	chr10	127517122	127522444	12	36	407	33600000000	75	cerebrum, brainstem, spinalcord, kidney, liver, skeletalmuscle, adipose, smallintestine, largeintestine, stomach, placenta, testis	7.4		7.9	7.7	10.1	9.7		7.7	8.9	9.3	8.7	8.4	10.1	8.7	Mitochondria (APE, Supportive)				1		Not Predicted
Tmito	204	11637	Ak2	Ak-2|D4Ertd220e|Q9WTP6	adenylate kinase 2	ENSMUSG00000028792	239		SharedDomain	35		HomologMitoLowConf	Homolog	75-100pure	17.5035	0.003	1	literature, APEX_IMS, yeast mito homolog, Rickettsial homolog, mito protein domain, coexpression+, MS/MS++	chr4	128993223	129011529	14	24	1178	79100000000	84	all 14	9	8.9	9.1	8.8	9.8	10.2	8.8	8	10.1	10	9.4	9.1	10.1	10.1					1		Not Predicted
Tmito	117145	75778	Them4	2700077M13Rik|4921507I02Rik|Q3UUI3	thioesterase superfamily member 4	ENSMUSG00000028145	230	2	SharedDomain	3	1.4	HomologMitoHighConf	NoHomolog	50-75pure	17.4674	0.003	1	literature, APEX_matrix, targetP signal, yeast mito homolog, mito protein domain, induction, MS/MS++	chr3	94310131	94332532	11	14	221	10200000000	53	cerebrum, cerebellum, brainstem, spinalcord, kidney, liver, adipose, smallintestine, largeintestine, placenta, testis	9.3	9.3	9.5	9.1	8.4	8.2			6.8	7.3	8		8	8.9					1		Not Predicted
Tmito	4696	66091	Ndufa3	1010001M12Rik|1700022J01Rik|Q9CQ91	NADH dehydrogenase (ubiquinone) 1 alpha subcomplex, 3	ENSMUSG00000035674	84		NA	48	0.79	NoMitoHomolog	NoHomolog	50-75pure	16.7613	0.003	1	literature, induction, coexpression++, MS/MS++	chr7	3617372	3620161	14	7	397	16800000000	67	all 14	9.2	9.1	9.3	8.7	9.5	8.9	8.9	8.8	9	9.1	9	9.1	8.8	8.7					1		Not Predicted
Tpossible_mito	55856	66834	Acot13	0610006O17Rik|Them2|Q9CQR4	acyl-CoA thioesterase 13	ENSMUSG00000006717	140		SharedDomain	27	1.82	NoMitoHomolog	NoHomolog	75-100pure	16.364	0.004	1	mito protein domain, induction, coexpression, MS/MS++	chr13	24817954	24831489	14	17	859	74100000000	89	all 14	9.8	9.7	9.8	9.5	10.3	9.8	9.8	8.9	9.2	9.6	9.5	9.7	9.4	9.4	Cell Junctions (APE, Supportive)				1		Not Predicted
Tmito	5825	19299	Abcd3	AI313901|AU018866|AW146054|PMP68|PMP70|Pxmp1|P55096	ATP-binding cassette, sub-family D (ALD), member 3	ENSMUSG00000028127	659	2	SharedDomain	12	1.36	NoMitoHomolog	Homolog	50-75crude	14.3022	0.007	1	GFP, targetP signal, Rickettsial homolog, mito protein domain, induction, coexpression	chr3	121758909	121815215	5	49	476	14300000000	67	kidney, liver, adipose, placenta, testis					9.8	9.8			8.2				7	8.4	Vesicles (APE, Supportive)				1		Not Predicted
Tmito	51142	14004	Chchd2	AL033347|Etohi6|Q9D1L0	coiled-coil-helix-coiled-coil-helix domain containing 2	ENSMUSG00000070493	153	1	SharedDomain	25		OrthologMitoLowConf	NoHomolog		13.9291	0.009	1	APEX_IMS, targetP signal+, yeast mito homolog+, mito protein domain, coexpression	chr5	129881160	129887470																					Mitochondria (APE, Supportive)				1		Not Predicted
Tpossible_mito	23761	320951	Pisd	9030221M09Rik|Q8BSF4	phosphatidylserine decarboxylase	ENSMUSG00000023452	406	2	SharedDomain	0		OrthologMitoHighConf	NoHomolog	25-50ambig	13.9137	0.009	1	targetP signal, yeast mito homolog++, mito protein domain, MS/MS	chr5	32736313	32785626	12	13	72	634000000	34	cerebrum, cerebellum, brainstem, spinalcord, kidney, liver, adipose, smallintestine, largeintestine, stomach, placenta, testis	7.4	7.8	7.9	7.4	7.8	7.4			7.5	7.6	7.8	7.2	8.1	7.9	Cytoplasm;Golgi apparatus (APE, Uncertain)				1		Not Predicted
Tmito	57486	75805	Nln	4930472G13Rik|C79345|Q91YP2	neurolysin (metallopeptidase M3 family)	ENSMUSG00000021710	704	1	SharedDomain	4		HomologMitoLowConf	NoHomolog	50-75pure	13.5079	0.01	1	literature, APEX_matrix, targetP signal+, yeast mito homolog, mito protein domain, MS/MS++	chr13	104023438	104109614	13	37	194	3430000000	52	cerebrum, cerebellum, brainstem, spinalcord, kidney, liver, skeletalmuscle, adipose, smallintestine, largeintestine, stomach, placenta, testis	8.2	8.1	7.7	8.2	8.2	7.6		6.8	9	8.3	8.7	7.7	8.4	8.9	Mitochondria (APE, Uncertain)				1		Not Predicted
Tmito	26355	70186	Fam162a	2310056P07Rik|HGTD-P|Q9D6U8	family with sequence similarity 162, member A	ENSMUSG00000003955	155	3	NA	5	0.61	NoMitoHomolog	NoHomolog	50-75pure	12.874	0.011	1	APEX_IMS, APEX_matrix, targetP signal, induction, coexpression, MS/MS++	chr16	36043843	36071515	14	15	513	30300000000	59	all 14	9.4	9.1	9.4	9.2	8.8	9.2	9.1	8.5	8.9	9.1	9.8	9.2	9.7	9.4	Mitochondria (APE, Supportive)				1		Not Predicted
Tmito	51295	26940	Ecsit	Sitpec|Q9QZH6	ECSIT homolog (Drosophila)	ENSMUSG00000066839	435	2	SharedDomain	39	0.79	NoMitoHomolog	NoHomolog	0-25ambig	12.7364	0.011	1	literature, APEX_matrix, targetP signal, mito protein domain, induction, coexpression+	chr9	22072245	22085427	10	9	61	895000000	25	brainstem, spinalcord, kidney, skeletalmuscle, adipose, smallintestine, largeintestine, stomach, placenta, testis			7.5	7.8	8.2			7.8	7.9	8	8	8	8.1	7.7	Nucleus but not nucleoli (APE, Supportive)				1		Not Predicted
Tmito	157378	74868	Tmem65	2610029O13Rik|4930438D12Rik|Q4VAE3	transmembrane protein 65	ENSMUSG00000062373	234	2	NA	10		NoMitoHomolog	NoHomolog	50-75pure	12.3505	0.013	1	literature, APEX_matrix, targetP signal, coexpression, MS/MS++	chr15	58782268	58823427	13	14	246	13700000000	58	cerebrum, cerebellum, brainstem, spinalcord, kidney, heart, skeletalmuscle, adipose, smallintestine, largeintestine, stomach, placenta, testis	9.5	9.3	9.7	9.1	8.3		8.5	8	8.6	8.2	8.3	7.4	8.5	8.3	Nucleus but not nucleoli (APE, Uncertain)				1		Not Predicted
Tmito	4538	17719	ND4	P03911	NADH dehydrogenase subunit 4	ENSMUSG00000064363	459		MitoDomain	NA		NoMitoHomolog	Ortholog	25-50pure	11.8627	0.014	1	literature, APEX_IMS, APEX_matrix, Rickettsial homolog, mito protein domain+, MS/MS+	chrM	10166	11544	14	16	1664	75000000000	37	all 14	9.9	9.9	10	9.2	10	9.5	9.3	10.1	9.3	9.6	9.6	9.8	9.4	9.3	Nucleus (APE, Uncertain)				1		Not Predicted
Tmito	8508	18082	Nipsnap1	O55125	4-nitrophenylphosphatase domain and non-neuronal SNAP25-like protein homolog 1 (C. elegans)	ENSMUSG00000034285	284	1	NonMitoDomain	7		NoMitoHomolog	NoHomolog	75-100pure	11.7222	0.015	1	APEX_matrix, targetP signal+, coexpression, MS/MS++	chr11	4874002	4894200	14	29	644	65200000000	79	all 14	10.1	9.8	10	9.6	9.6	10.3	9	7.3	8.9	8.8	9.3	8.2	9.2	8.6					1		Not Predicted
Tmito	51024	66437	Fis1	2010003O14Rik|Ttc11|Q9CQ92	fission 1 (mitochondrial outer membrane) homolog (yeast)	ENSMUSG00000019054	152		MitoDomain	1		OrthologMitoHighConf	NoHomolog	75-100crude	11.4831	0.016	1	literature, yeast mito homolog++, mito protein domain+	chr5	136953274	136966234	14	16	462	8900000000	86	all 14	9.1	8.8	9.1	9.1	9.1	8.5	8.3	8.5	8.2	7.8	8.8	8.4	8.7	8.8	Mitochondria (APE, Supportive)				1		Not Predicted
Tmito	7284	233870	Tufm	2300002G02Rik|C76308|C76389|EF-TuMT|EFTU|Q8BFR5	Tu translation elongation factor, mitochondrial	ENSMUSG00000073838	452	2	SharedDomain	NA		OrthologMitoLowConf	Homolog	75-100pure	20.9566	0.004	1	literature, APEX_matrix, targetP signal, yeast mito homolog+, Rickettsial homolog, mito protein domain, MS/MS++	chr7	126487354	126490731	14	37	1935	110000000000	76	all 14	9.7	9.1	9.7	9.7	10.1	9.7	10	9.6	9.9	10.2	10	9.9	10.2	9.6	Mitochondria (APE, Supportive)				5		Predicted
Tpossible_mito	275	434437	Amt	EG434437|Q8CFA2	aminomethyltransferase	ENSMUSG00000032607	403	2	SharedDomain	NA		HomologMitoLowConf	NoHomolog	50-75pure	11.4209	0.016	1	targetP signal, yeast mito homolog, mito protein domain, MS/MS++	chr9	108296921	108301597	8	21	79	2090000000	60	cerebrum, brainstem, spinalcord, kidney, liver, largeintestine, stomach, placenta	7.4		7.2	7	8.8	8.7					7.8	7.5	8.9						1		Not Predicted
Tmito	55486	381038	Parl	D16Ertd607e|PRO2207|PSARL1|PSENIP2|Psarl|Q5XJY4	presenilin associated, rhomboid-like	ENSMUSG00000033918	377	4	SharedDomain	NA		OrthologMitoHighConf	NoHomolog	25-50ambig	11.048	0.018	1	literature, targetP signal, yeast mito homolog++, mito protein domain, MS/MS	chr16	20279820	20302362	13	14	138	864000000	34	cerebrum, cerebellum, brainstem, spinalcord, kidney, liver, heart, adipose, smallintestine, largeintestine, stomach, placenta, testis	7.2	7.1	6.5	7.1	7.4	8	6.3		7.6	8.2	8.4	7.9	7.9	7.9	Mitochondria (APE, Supportive)				1		Not Predicted
Tmito	3099	15277	Hk2	AI642394|HKII|O08528	hexokinase 2	ENSMUSG00000000628	917		SharedDomain	14		HomologMitoLowConf	NoHomolog	50-75pure	10.3623	0.022	1	literature, yeast mito homolog, mito protein domain, coexpression, MS/MS++	chr6	82725026	82774454	13	54	528	41800000000	62	cerebrum, cerebellum, brainstem, spinalcord, kidney, heart, skeletalmuscle, adipose, smallintestine, largeintestine, stomach, placenta, testis	10.1	10.1	10	8.9	9.2		8.6	8.3	9	8.2	8.7	8.1	9	9.4					1		Not Predicted
Tmito	51537	67900	Mtfp1	1700020C11Rik|2610507A21Rik|AV005788|Mtp18|Q9CRB8	mitochondrial fission process 1	ENSMUSG00000004748	166		NA	14	1.18	NoMitoHomolog	NoHomolog	75-100ambig	8.2128	0.03	1	literature, induction, coexpression, MS/MS+	chr11	4091480	4095431	14	14	302	11200000000	92	all 14	9.3	9.2	9.4	8.7	8.9	8.8	9.2	8.6	8.1	8.3	8.4	8.7	7.5	8.4					1		Not Predicted
Tmito	57506	228607	Mavs	D430028G21Rik|IPS-1|Visa|cardif|Q8VCF0	mitochondrial antiviral signaling protein	ENSMUSG00000037523	503		NA	32	1.11	NoMitoHomolog	NoHomolog	25-50ambig	8.1051	0.031	1	literature, induction, coexpression+, MS/MS	chr2	131234062	131248024	5	11	50	609000000	33	brainstem, skeletalmuscle, adipose, placenta, testis			7.8					8.5	7.7				6.8	8.2	Mitochondria (APE, Supportive)				1		Not Predicted
Tpossible_mito	2180	14081	Acsl1	Acas|Acas1|Acs|FACS|Facl2|P41216	acyl-CoA synthetase long-chain family member 1	ENSMUSG00000018796	699		SharedDomain	22		HomologMitoLowConf	Homolog	50-75crude	7.8117	0.031	1	yeast mito homolog, Rickettsial homolog, mito protein domain, coexpression	chr8	46471041	46536050	14	58	1442	94100000000	75	all 14	8.6	8.4	8.6	8.6	9.6	10.4	10.2	10.2	10.4	8.3	8.3	9.7	7.5	7.9	Nucleus (APE, Supportive)				1		Not Predicted
Tmito	116228	66359	Cox20	2310005N03Rik|Fam36a|Q9D7J4	COX20 Cox2 chaperone	ENSMUSG00000026500	117		NA	NA		OrthologMitoHighConf	NoHomolog	50-75ambig	7.5671	0.032	1	literature, APEX_IMS, GFP, yeast mito homolog++, MS/MS	chr1	178319152	178322693	14	6	203	3790000000	56	all 14	8.4	8.3	8.5	8.1	8.5	8.4	8.3	7.7	8.1	8.4	8.8	8.6	8.6	8.4	Mitochondria (APE, Supportive)				1		Not Predicted
Tpossible_mito	9588	11758	Prdx6	1-cysPrx|9430088D19Rik|AA690119|Aop2|Aop2-rs3|Brp-12|CC26|CP-3|GPx|Ltw-4|Ltw4|Lvtw-4|NSGP|NSGPx|ORF06|Prdx5|Prdx6-rs3|aiPLA2|mKIAA0106|O08709	peroxiredoxin 6	ENSMUSG00000026701	224		SharedDomain	2		OrthologMitoLowConf	Homolog	50-75crude	6.8	0.039	1	yeast mito homolog+, Rickettsial homolog, mito protein domain	chr1	161240111	161251166	10	15	86	1850000000	67	cerebrum, cerebellum, brainstem, spinalcord, liver, adipose, smallintestine, largeintestine, placenta, testis	7.8	7.9	8.4	8		8.1			6.7	7.9	7.2		8.5	8.9	Plasma membrane;Cytoplasm (APE, Supportive)				1		Not Predicted
Tmito	23786	94044	Bcl2l13	BCL-RAMBO|E430016C20Rik|Mil-1|Mil1|P59017	BCL2-like 13 (apoptosis facilitator)	ENSMUSG00000009112	434		SharedDomain	11	0.49	NoMitoHomolog	NoHomolog	25-50pure	6.6784	0.041	1	literature, mito protein domain, coexpression, MS/MS+	chr6	120836229	120892842	13	17	284	4600000000	49	cerebrum, cerebellum, brainstem, spinalcord, kidney, liver, heart, skeletalmuscle, adipose, largeintestine, stomach, placenta, testis	8.5	8.4	8.6	8	8.1	6.4	8.8	8.9	8.9		8.4	7.6	8.8	8.4	Mitochondria (APE, Uncertain)				1		Not Predicted
Tmito	23597	56360	Acot9	0610041P13Rik|Acate2|C76421|MT-ACT48|U8|p48|Q9R0X4	acyl-CoA thioesterase 9	ENSMUSG00000025287	439	3	NA	3		NoMitoHomolog	NoHomolog	50-75pure	5.8393	0.049	1	literature, targetP signal, MS/MS++	chrX	155262499	155297507	13	33	368	14000000000	63	cerebrum, cerebellum, brainstem, spinalcord, kidney, heart, skeletalmuscle, adipose, smallintestine, largeintestine, stomach, placenta, testis	8.5	7.6	8.4	8.3	9.2		7.7	8.2	9.3	9.3	8.1	8.4	9.6	9.5	Plasma membrane;Cytoplasm (APE, Uncertain)				1		Not Predicted
Tmito	29920	69051	Pycr2	1810018M05Rik|P5cr2|Q922Q4	pyrroline-5-carboxylate reductase family, member 2	ENSMUSG00000026520	320	5	SharedDomain	2		NoMitoHomolog	NoHomolog	50-75pure	5.5721	0.052	1	APEX_matrix, mito protein domain, MS/MS++	chr1	180904273	180908088	9	23	212	6960000000	72	cerebrum, cerebellum, brainstem, spinalcord, adipose, largeintestine, stomach, placenta, testis	8.4	7.8	8.2	8.8					8.6		8.7	8.3	9.4	9.3	Mitochondria (APE, Uncertain)				1		Not Predicted
Tmito	10367	216001	Micu1	C730016L05Rik|Calc|Cbara1|Q8VCX5	mitochondrial calcium uptake 1	ENSMUSG00000020111	477	4	SharedDomain	4	-0.28	NoMitoHomolog	NoHomolog	25-50pure	4.8713	0.064	1	literature, APEX_IMS, GFP, targetP signal, mito protein domain, MS/MS+	chr10	59702634	59864122	11	31	322	2800000000	49	cerebrum, cerebellum, brainstem, spinalcord, skeletalmuscle, adipose, smallintestine, largeintestine, stomach, placenta, testis	8.6	8.7	8.4	7.6				8	7.3	8.8	8.7	7.7	8.3	8	Mitochondria (APE, Supportive)				1		Not Predicted
Tmito	51559	103466	Nt5dc3	AU040402|AW540062|C630002B14Rik|TU12B1-TY|Q3UHB1	5'-nucleotidase domain containing 3	ENSMUSG00000054027	546	2	NonMitoDomain	3		NoMitoHomolog	NoHomolog	50-75pure	4.8675	0.064	1	APEX_matrix, targetP signal, MS/MS++	chr10	86779004	86838389	8	29	163	3220000000	58	cerebrum, cerebellum, brainstem, spinalcord, skeletalmuscle, stomach, placenta, testis	9.2	8.4	8.7	8				8.7				7.1	8.5	7.8	Mitochondria (APE, Uncertain)				1		Not Predicted
Tmito	54332	14545	Gdap1	O88741	ganglioside-induced differentiation-associated-protein 1	ENSMUSG00000025777	358		SharedDomain	1		NoMitoHomolog	NoHomolog	50-75pure	3.7627	0.1	1	APEX_IMS, mito protein domain, MS/MS++	chr1	17145372	17164270	4	19	173	5460000000	51	cerebrum, cerebellum, brainstem, spinalcord	9.2	8.8	9.3	9.1											Cytoplasm;Mitochondria (APE, Supportive)				1		Not Predicted
Tmito	55326	52123	Agpat5	1110013A05Rik|D8Ertd319e|Q9D1E8	1-acylglycerol-3-phosphate O-acyltransferase 5 (lysophosphatidic acid acyltransferase, epsilon)	ENSMUSG00000031467	365		SharedDomain	3	0.73	NoMitoHomolog	NoHomolog	25-50ambig	2.8099	0.137	1	literature, mito protein domain, induction, MS/MS	chr8	18846278	18884413	8	16	65	562000000	47	cerebellum, brainstem, spinalcord, adipose, smallintestine, largeintestine, placenta, testis		6.6	8.3	7.7					6.7	7.6	8		8.2	7.2	Nucleus but not nucleoli (APE, Uncertain)				1		Not Predicted
Tmito	54940	68095	Ociad1	6030432N09Rik|AI481327|AW557942|Asrij|B230209J16Rik|BB021357|Emi2|Imi2|OCIA|TPA018|Q9CRD0	OCIA domain containing 1	ENSMUSG00000029152	247		NA	3	0.38	NoMitoHomolog	NoHomolog	75-100pure	4.3564	0.078	1	APEX_IMS, GFP, MS/MS++	chr5	73292793	73314077	14	14	326	6820000000	87	all 14	8.9	8.6	8.6	8.7	7.5	8.5	8.5	6.9	8.5	8.3	8.8	8.2	8.9	9.3	Mitochondria (APE, Uncertain)				1		Not Predicted
Tmito	51097	109232	Sccpdh	AW214504|C330023F11Rik|Q8R127	saccharopine dehydrogenase (putative)	ENSMUSG00000038936	429		SharedDomain	3		NoMitoHomolog	NoHomolog	75-100ambig	1.4452	0.216	1	GFP, mito protein domain, MS/MS+	chr1	179668230	179687184	10	22	199	12800000000	78	cerebrum, cerebellum, brainstem, spinalcord, heart, skeletalmuscle, adipose, stomach, placenta, testis	8.3	7.6	8.2	8.5			7.5	7.1	7.8			7.3	8.2	10.1	Vesicles (APE, Uncertain)				1		Not Predicted
Tnon_mito	6176	56040	Rplp1	2410042H16Rik|Arpp1|C430017H15Rik|P47955	ribosomal protein, large, P1	ENSMUSG00000007892	114		NonMitoDomain	NA	-0.48	NoMitoHomolog	NoHomolog	75-100crude	-6.825	0.825	0		chr9	61913282	61914510	12	5	71	1430000000	80	cerebrum, cerebellum, brainstem, spinalcord, liver, skeletalmuscle, adipose, smallintestine, largeintestine, stomach, placenta, testis	7.7	7.4	7.5	7.2		8.5		7.4	7.5	7.9	6.9	6.8	8.7	8.6	Cytoplasm (APE, Supportive)				1		Predicted
Tnon_mito	10130	71853	Pdia6	1700015E05Rik|AL023058|C77895|CaBP5|P5|Txndc7|Q922R8	protein disulfide isomerase associated 6	ENSMUSG00000020571	445		SharedDomain	1		NoMitoHomolog	Homolog	25-50crude	-0.5378	0.359	0		chr12	17266594	17284770	5	15	42	1170000000	36	liver, adipose, smallintestine, placenta, testis						8			8.1	7.6			8.4	8.8	Cytoplasm;Endoplasmic reticulum (APE, Supportive)				3		Not Predicted
Tnon_mito	477	98660	Atp1a2	AW060654|Atpa-3|mKIAA0778|Q6PIE5	ATPase, Na+/K+ transporting, alpha 2 polypeptide	ENSMUSG00000007097	1020		NonMitoDomain	1	0.8	NoMitoHomolog	NoHomolog	25-50crude	-4.347	0.673	0		chr1	172271708	172298064	13	55	1410	73200000000	48	cerebrum, cerebellum, brainstem, spinalcord, kidney, liver, skeletalmuscle, adipose, smallintestine, largeintestine, stomach, placenta, testis	9.6	9.8	10.7	9.4	9.8	6.1		8.4	8.3	9.4	8.3	9.2	7.6	7.9					3		Not Predicted
Tnon_mito	6185	20014	Rpn2	1300012C06Rik|AV261018|Rpn-2|Q9DBG6	ribophorin II	ENSMUSG00000027642	631		NonMitoDomain	2	-0.34	NoMitoHomolog	NoHomolog	25-50crude	-7.4924	0.833	0		chr2	157279097	157326318	8	24	188	1730000000	46	cerebrum, cerebellum, kidney, liver, skeletalmuscle, adipose, placenta, testis	7	6.8			7.8	8.9		7.3	7.9				8.1	8.8	Endoplasmic reticulum (APE, Supportive)				3		Not Predicted
Tmito	27109	68055	Atp5s	1110015E18Rik|ATPW|Q9CRA7	ATP synthase, H+ transporting, mitochondrial F0 complex, subunit S	ENSMUSG00000054894	200		NA	1		NoMitoHomolog	NoHomolog	50-75pure	1.9819	0.188	1	literature, APEX_matrix, MS/MS++	chr12	69724961	69744658	13	14	169	4450000000	57	cerebrum, cerebellum, brainstem, spinalcord, kidney, liver, heart, skeletalmuscle, adipose, largeintestine, stomach, placenta, testis	8.5	8.5	9.2	8.5	8.6	7.7	8.3	8	8.2		8.4	8.2	7.6	8.8	Cytoplasm (APE, Uncertain)				1		Not Predicted
Tmito	84300	67267	Uqcc2	2900010M23Rik|M19|Mnf1|Q9CQY6	ubiquinol-cytochrome c reductase complex assembly factor 2	ENSMUSG00000024208	136		NA	7		NoMitoHomolog	NoHomolog	50-75ambig	1.4248	0.217	1	APEX_matrix, GFP, coexpression, MS/MS	chr17	27122664	27133891	14	13	170	2920000000	74	all 14	8.6	8.3	8.6	8.8	6.7	7.7	8	7.5	8.2	7.8	8.4	7.9	8.6	8.3	Nucleus;Mitochondria (APE, Supportive)				1		Not Predicted
Tnon_mito	1603	13135	Dad1	AI323713|P61804	defender against cell death 1	ENSMUSG00000022174	113		NonMitoDomain	0		NoMitoHomolog	NoHomolog	25-50crude	-8.2405	0.87	0		chr14	54235484	54253929	6	4	23	578000000	28	cerebellum, spinalcord, liver, adipose, placenta, testis		6.9		6.6		8.5			7.8				8	8.1					3		Not Predicted
Tnon_mito	4684	17967	Ncam1	CD56|E-NCAM|NCAM-1|Ncam|P13595	neural cell adhesion molecule 1	ENSMUSG00000039542	1115		NonMitoDomain	0		NoMitoHomolog	NoHomolog	25-50crude	-8.2405	0.87	0		chr9	49502145	49799069	4	32	206	1700000000	40	cerebrum, cerebellum, brainstem, spinalcord	8.6	8.7	8.9	7.3											Plasma membrane (APE, Supportive)				3		Not Predicted
Tnon_mito	5354	18823	Plp1	DM20|Plp|jimpy|jp|msd|rsh|P60202	proteolipid protein (myelin) 1	ENSMUSG00000031425	277		NonMitoDomain	0		NoMitoHomolog	NoHomolog	25-50crude	-8.2405	0.87	0		chrX	136822835	136837742	4	7	114	2100000000	26	cerebrum, cerebellum, brainstem, spinalcord	8.4	8.3	9.2	8.1															3		Not Predicted
Tnon_mito	2670	14580	Gfap	AI836096|P03995	glial fibrillary acidic protein	ENSMUSG00000020932	430	2	NonMitoDomain	0		NoMitoHomolog	NoHomolog	0-25crude	-3.7561	0.634	0		chr11	102887335	102897200	14	7	69	2400000000	14	all 14	7	8	7.7	7.1	9.2	7.6	6.8	8.1	8	7.9	7.3	7.5	7.5	7.5					3		Not Predicted
Tpossible_mito	4744	380684	Nefh	NF-H|NF200|Nfh|mKIAA0845|P19246	neurofilament, heavy polypeptide	ENSMUSG00000020396	1090		NonMitoDomain	0		HomologMitoLowConf	NoHomolog	0-25crude	-7.5252	0.833	0		chr11	4938755	4948064	3	22	48	155000000	20	brainstem, spinalcord, placenta			8	7.4									7.4		Nucleus (APE, Uncertain)				3		Not Predicted
Tnon_mito	4741	18040	Nefm	NF-M|NF160|NF165|Nef3|Nfm|P08553	neurofilament, medium polypeptide	ENSMUSG00000022054	848	5	NonMitoDomain	0		NoMitoHomolog	NoHomolog	0-25crude	-7.6603	0.833	0		chr14	68119544	68125004	3	19	29	222000000	25	brainstem, spinalcord, placenta			8.3	6.7									7.4		Cytoplasm (APE, Uncertain)				3		Not Predicted
Tnon_mito	4747	18039	Nefl	AI847934|CMT2E|NF-L|NF68|Nfl|P08551	neurofilament, light polypeptide	ENSMUSG00000022055	543		NonMitoDomain	0		NoMitoHomolog	NoHomolog	0-25crude	-9.4697	0.881	0		chr14	68083883	68087737	3	9	15	64400000	13	brainstem, spinalcord, placenta			7.3	7.3									7.4						3		Not Predicted
Tnon_mito	7529	54401	Ywhab	1300003C17Rik|Q9CQV8	tyrosine 3-monooxygenase/tryptophan 5-monooxygenase activation protein, beta polypeptide	ENSMUSG00000018326	246		NonMitoDomain	0	-0.39	NoMitoHomolog	NoHomolog	75-100crude	-6.825	0.825	0		chr2	163995196	164018587	11	25	379	18300000000	80	cerebrum, cerebellum, brainstem, spinalcord, liver, adipose, smallintestine, largeintestine, stomach, placenta, testis	9.3	9.2	10	9.4		7.9			8.6	8.9	7.5	7.7	8.8	8.9	Cytoplasm (Staining, Supportive)				2		Not Predicted
Tpossible_mito	5447	18984	Por	4933424M13Rik|CPR|CYPOR|P37040	P450 (cytochrome) oxidoreductase	ENSMUSG00000005514	678		SharedDomain	1		HomologMitoLowConf	NoHomolog	50-75crude	-1.1091	0.424	0		chr5	135689213	135735325	4	26	75	2580000000	51	kidney, liver, adipose, testis					8	9.2			8.3					8.9	Nucleus but not nucleoli;Vesicles (APE, Uncertain)				2		Not Predicted
Tnon_mito	9217	56491	Vapb	AI225786|AI840687|AI848259|D2Abb2e|R75548|VAP33b|Vamp33b|Q8BH80	vesicle-associated membrane protein, associated protein B and C	ENSMUSG00000054455	243		NonMitoDomain	3	0.18	NoMitoHomolog	NoHomolog	50-75crude	-6.9145	0.825	0		chr2	173737570	173784336	8	17	77	2360000000	65	cerebrum, cerebellum, brainstem, spinalcord, liver, adipose, placenta, testis	7.1	7.8	8.6	7.9		8.5			8				6.6	9.1	Endoplasmic reticulum (APE, Supportive)				2		Not Predicted
Tnon_mito	9554	20333	Sec22b	4930564D15Rik|AA517334|AI480645|C81333|ERS-24|Sec22l1|O08547	SEC22 vesicle trafficking protein homolog B (S. cerevisiae)	ENSMUSG00000027879	215		NonMitoDomain	1		NoMitoHomolog	NoHomolog	50-75crude	-7.6626	0.833	0		chr3	97901226	97922318	3	8	20	134000000	52	brainstem, spinalcord, testis			7.7	7.3										7.9					2		Not Predicted
Tnon_mito	259217	73442	Hspa12a	1700063D12Rik|AI118035|AI840429|AW048913|AW556406|D5Mgi40|mKIAA0417|Q8K0U4	heat shock protein 12A	ENSMUSG00000025092	675		NA	0		NoMitoHomolog	Ortholog	25-50crude	0.0113	0.317	0		chr19	58795750	58860984	3	19	42	430000000	33	cerebellum, brainstem, spinalcord		7.5	8.5	7.9															2		Not Predicted
Tnon_mito	2782	14688	Gnb1	AA409223|C77571|Gnb-1|P62874	guanine nucleotide binding protein (G protein), beta 1	ENSMUSG00000029064	340		SharedDomain	2		NoMitoHomolog	NoHomolog	25-50crude	-3.6316	0.629	0		chr4	155491360	155559269	10	17	143	4760000000	46	cerebrum, cerebellum, brainstem, spinalcord, liver, adipose, smallintestine, largeintestine, placenta, testis	8.8	8.5	9.3	8.2		5.4			8.5	8.1	7.7		8.9	8.7					2		Not Predicted
Tnon_mito	8775	108124	Napa	1500039N14Rik|AW209189|RA81|SNAPA|SNARE|a-SNAP|hyh|Q9DB05	N-ethylmaleimide sensitive fusion protein attachment protein alpha	ENSMUSG00000006024	295		NA	1		NoMitoHomolog	NoHomolog	25-50crude	-5.4124	0.725	0		chr7	16098642	16117975	5	9	27	350000000	37	cerebrum, brainstem, spinalcord, placenta, testis	7.8		7.6	6.9									8.3	7.7					2		Not Predicted
Tnon_mito	9218	30960	Vapa	33kDa|VAP33|Q9WV55	vesicle-associated membrane protein, associated protein A	ENSMUSG00000024091	249		NonMitoDomain	2	0.15	NoMitoHomolog	NoHomolog	25-50crude	-7.4924	0.833	0		chr17	65580052	65613555	9	13	145	2110000000	49	cerebrum, cerebellum, brainstem, spinalcord, kidney, liver, adipose, placenta, testis	7.8	7.6	8	7.5	7.5	8.4			7.9				7.6	9.2	Endoplasmic reticulum (APE, Supportive)				2		Not Predicted
Tnon_mito	6181	67186	Rplp2	2700049I22Rik|P99027	ribosomal protein, large P2	ENSMUSG00000025508	115		NonMitoDomain	NA		NoMitoHomolog	NoHomolog	75-100crude	-7.573	0.833	0		chr7	141447649	141451342	8	7	53	565000000	77	cerebrum, cerebellum, brainstem, liver, skeletalmuscle, adipose, placenta, testis	6.8	6.9	7.1			7.8		7.1	7.6				7.9	8.5	Mitochondria (APE, Uncertain)				2		Predicted
Tnon_mito	481	11931	Atp1b1	Atp4b|Atpb|Atpb-1|NKbeta1|P14094	ATPase, Na+/K+ transporting, beta 1 polypeptide	ENSMUSG00000026576	304		NonMitoDomain	1		NoMitoHomolog	NoHomolog	25-50crude	-8.2405	0.87	0		chr1	164437098	164458355	7	20	245	9220000000	49	cerebrum, cerebellum, brainstem, spinalcord, kidney, smallintestine, largeintestine	8.6	8.3	9.5	8.8	9					9.6	7.5								2		Not Predicted
Tnon_mito	6252	104001	Rtn1	Nsp|Q8K0T0	reticulon 1	ENSMUSG00000021087	780		NonMitoDomain	0		NoMitoHomolog	NoHomolog	25-50crude	-8.2405	0.87	0		chr12	72211748	72409054	6	9	120	2270000000	44	cerebrum, cerebellum, brainstem, spinalcord, liver, adipose	8.8	8.6	9.1	8.2		6.6			7.3										2		Not Predicted
Tnon_mito	1650	13200	Ddost	O54734	dolichyl-di-phosphooligosaccharide-protein glycotransferase	ENSMUSG00000028757	441		NonMitoDomain	2		NoMitoHomolog	NoHomolog	0-25crude	-9.4697	0.881	0		chr4	138304737	138312611	3	10	21	766000000	22	liver, placenta, testis						8.7							8.1	8	Endoplasmic reticulum (APE, Supportive)				2		Not Predicted
Tnon_mito	4340	17441	Mog	B230317G11Rik|Q61885	myelin oligodendrocyte glycoprotein	ENSMUSG00000076439	247		NonMitoDomain	0		NoMitoHomolog	NoHomolog	0-25crude	-9.4697	0.881	0		chr17	37010739	37023398	1	2	2	7880000	9	brainstem			6.9																2		Not Predicted
Tnon_mito	6218	20068	Rps17	P63276	ribosomal protein S17	ENSMUSG00000061787	135		NonMitoDomain	NA		NoMitoHomolog	NoHomolog	50-75crude	-7.6626	0.833	0		chr7	81342732	81345234	9	10	62	622000000	63	cerebrum, cerebellum, spinalcord, liver, smallintestine, largeintestine, stomach, placenta, testis	7.3	6.7		6.2		8.5				7.9	6.8	6.5	8	7.9					1		Predicted
Tnon_mito	396	192662	Arhgdia	5330430M07Rik|Gdi-1|Rho-GDI|RhoDGI|RhoGDI-1|Q99PT1	Rho GDP dissociation inhibitor (GDI) alpha	ENSMUSG00000025132	204		NonMitoDomain	1	-0.14	NoMitoHomolog	NoHomolog	75-100crude	-6.825	0.825	0		chr11	120577234	120581620	10	15	108	3450000000	78	cerebrum, cerebellum, brainstem, spinalcord, kidney, adipose, smallintestine, stomach, placenta, testis	8.8	8.7	9.2	8.3	7.7				7.7	8		6.6	8.5	7.5	Cytoplasm (APE, Supportive)				1		Not Predicted
Tnon_mito	51144	56348	Hsd17b12	2610510O05Rik|AI172963|KIK-I|Kik1|O70503	hydroxysteroid (17-beta) dehydrogenase 12	ENSMUSG00000027195	312		SharedDomain	10		NoMitoHomolog	Homolog	50-75crude	4.6951	0.067	0		chr2	94032696	94157909	5	15	44	616000000	56	brainstem, liver, adipose, placenta, testis			7.6			8.5			7.9				7.1	8.2					1		Not Predicted
Tnon_mito	7280	22151	Tubb2a	M(beta)2|Tubb2|Q7TMM9	tubulin, beta 2A class IIA	ENSMUSG00000058672	445		MitoDomain	0	-0.62	NoMitoHomolog	NoHomolog	50-75crude	2.858	0.134	0		chr13	34074279	34078008	11	26	485	22300000000	62	cerebrum, cerebellum, brainstem, spinalcord, kidney, liver, adipose, smallintestine, stomach, placenta, testis	9.2	8.7	9.6	9.4	7.7	7.2			9.1	8.7		7.6	8.8	10					1		Not Predicted
Tnon_mito	2286	14227	Fkbp2	13kDa|FKBP-2|mFKBP13|mFKBP2|P45878	FK506 binding protein 2	ENSMUSG00000056629	140		SharedDomain	5		NoMitoHomolog	NoHomolog	50-75crude	0.0875	0.305	0		chr19	6977738	6980461	6	10	50	626000000	70	cerebrum, brainstem, spinalcord, liver, adipose, testis	7.4		8	7.7		8.4			7.3					8.3	Plasma membrane (APE, Uncertain)				1		Not Predicted
Tpossible_mito	3939	16828	Ldha	Ldh1|Ldhm|l7R2|P06151	lactate dehydrogenase A	ENSMUSG00000063229	361		SharedDomain	NA		NoMitoHomolog	Homolog	50-75crude	0.0401	0.314	0		chr7	46845803	46855627	12	28	244	12200000000	74	cerebrum, cerebellum, brainstem, spinalcord, kidney, liver, adipose, smallintestine, largeintestine, stomach, placenta, testis	8.5	8.3	9.2	8.2	7.7	8.3			8.6	9.4	8	7.2	9.1	9.7	Cytoplasm (APE, Supportive)				1		Not Predicted
Tnon_mito	4218	17274	Rab8a	AA409338|Mel|P55258	RAB8A, member RAS oncogene family	ENSMUSG00000003037	207		SharedDomain	2		HomologMitoLowConf	NoHomolog	50-75crude	-1.1091	0.424	0		chr8	72161199	72181366	14	17	255	16000000000	60	all 14	9.3	9.3	9.8	9.1	9	8.4	8.4	7.9	8.5	8	8.8	8.3	8.9	8.9	Nucleus;Plasma membrane (APE, Supportive)				1		Not Predicted
Tnon_mito	5864	19339	Rab3a	P63011	RAB3A, member RAS oncogene family	ENSMUSG00000031840	220		SharedDomain	0		HomologMitoLowConf	NoHomolog	50-75crude	-1.1091	0.424	0		chr8	70754678	70758686	14	17	329	23900000000	71	all 14	9.5	9.6	10.1	9.4	8.6	7.7	7.9	7.6	8	7.6	8.4	8	8.5	8.8					1		Not Predicted
Tpossible_mito	80201	216019	Hkdc1	BC016235|Q91W97	hexokinase domain containing 1	ENSMUSG00000020080	915		SharedDomain	0		HomologMitoLowConf	NoHomolog	50-75crude	-1.1091	0.424	0		chr10	62383136	62422457	13	54	512	41200000000	52	cerebrum, cerebellum, brainstem, spinalcord, kidney, heart, skeletalmuscle, adipose, smallintestine, largeintestine, stomach, placenta, testis	10	10.2	10	8.8	9.3		8.1	7.4	8.6	9	8.6	8.2	9.3	8.5					1		Not Predicted
Tnon_mito	5868	271457	Rab5a	2410015H04Rik|AI663973|AU021172|nnyRab5a|Q9CQD1	RAB5A, member RAS oncogene family	ENSMUSG00000017831	215		SharedDomain	NA		HomologMitoLowConf	NoHomolog	50-75crude	-1.1091	0.424	0		chr17	53479233	53507678	13	14	99	2660000000	66	cerebrum, cerebellum, brainstem, spinalcord, kidney, liver, heart, skeletalmuscle, adipose, largeintestine, stomach, placenta, testis	8.6	8.6	8.9	8.2	8.4	6.7	6.9	7.4	7.4		7.5	6.9	8.1	8.5					1		Not Predicted
Tnon_mito	2783	14693	Gnb2	Gnb-2|P62880	guanine nucleotide binding protein (G protein), beta 2	ENSMUSG00000029713	340		SharedDomain	0		NoMitoHomolog	NoHomolog	50-75crude	-3.0537	0.55	0		chr5	137528128	137533229	10	14	122	3460000000	51	cerebrum, cerebellum, brainstem, spinalcord, liver, adipose, smallintestine, largeintestine, placenta, testis	8.6	8.2	9.1	8.1		7.1			8.4	8.1	7.8		8.9	8.2					1		Not Predicted
Tnon_mito	10330	56530	Cnpy2	5330432A10Rik|AW229003|D10Bwg1546e|Tmem4|Zsig9|Q9QXT0	canopy 2 homolog (zebrafish)	ENSMUSG00000025381	182		NonMitoDomain	2	-0.2	NoMitoHomolog	NoHomolog	50-75crude	-6.9145	0.825	0		chr10	128322458	128327187	5	10	26	133000000	66	cerebrum, liver, adipose, placenta, testis	6.8					8			6.7				6.9	7.2					1		Not Predicted
Tnon_mito	57142	68585	Rtn4	1110020G17Rik|AA407876|AA409940|AA960376|ASY|C130026I10Rik|NOGO|NSP-CL|NgA|Nogo-A|Nogo-B|Nogo-C|mKIAA0886|mKIAA4153|Q99P72	reticulon 4	ENSMUSG00000020458	1162		NonMitoDomain	1	-0.79	NoMitoHomolog	NoHomolog	25-50crude	-7.4924	0.833	0		chr11	29692897	29744414	8	28	82	823000000	34	cerebrum, cerebellum, brainstem, spinalcord, liver, skeletalmuscle, adipose, testis	7.4	8	8.7	7.5		7.2		7.6	7.7					7	Endoplasmic reticulum (APE, Supportive)				2		Predicted
Tmito	83787	67211	Armc10	2810037C14Rik|Svh|Q9D0L7	armadillo repeat containing 10	ENSMUSG00000038525	306		NonMitoDomain	1		NoMitoHomolog	NoHomolog	50-75ambig	-4.5445	0.695	1	GFP, MS/MS	chr5	21645983	21662592	10	13	107	3380000000	56	cerebrum, cerebellum, brainstem, spinalcord, liver, adipose, largeintestine, stomach, placenta, testis	8.4	7.8	7.6	8.2		6.6			8.5		8.7	8	9.1	8.8	Mitochondria (APE, Supportive)				1		Not Predicted
Tmito	64943	70021	Nt5dc2	2510015F01Rik|Q91X76	5'-nucleotidase domain containing 2	ENSMUSG00000071547	390		NonMitoDomain	3		NoMitoHomolog	NoHomolog	50-75ambig	-4.5445	0.695	1	APEX_matrix, MS/MS	chr14	31134852	31139124	3	19	47	835000000	62	spinalcord, largeintestine, placenta				5.9							5.6		8.9						1		Not Predicted
Tnon_mito	7168	22003	Tpm1	AA986836|AI854628|TM2|Tm3|Tmpa|Tpm-1|alpha-TM|P58771	tropomyosin 1, alpha	ENSMUSG00000032366	284		NonMitoDomain	0		NoMitoHomolog	NoHomolog	50-75crude	-7.6626	0.833	0		chr9	67022592	67049213	11	18	86	834000000	55	cerebrum, brainstem, spinalcord, liver, skeletalmuscle, adipose, smallintestine, largeintestine, stomach, placenta, testis	7.5		6.1	7.7		6.2		8	7.7	8.3	6.9	6	8.4	8.1					1		Not Predicted
Tnon_mito	8618	27062	Cadps	AU067781|CAPS|CAPS1|mKIAA1121|Q80TJ1	Ca2+-dependent secretion activator	ENSMUSG00000054423	1361		NonMitoDomain	0		NoMitoHomolog	NoHomolog	50-75crude	-7.6626	0.833	0		chr14	12372562	12823079	5	72	333	5870000000	57	cerebrum, cerebellum, brainstem, spinalcord, adipose	8	8.6	9.7	8.7					6.1										1		Not Predicted
Tnon_mito	112755	56216	Stx1b	Stx1b2|Stx1bl|Syn1b|P61264	syntaxin 1B	ENSMUSG00000030806	288		NonMitoDomain	2		NoMitoHomolog	NoHomolog	50-75crude	-7.6626	0.833	0		chr7	127806843	127824531	4	20	120	2740000000	59	cerebrum, cerebellum, brainstem, spinalcord	8.2	7.6	9.2	9															1		Not Predicted
Tnon_mito	51673	67971	Tppp3	2700055K07Rik|CGI-38|Ceacam9|mmCGM8|Q9CRB6	tubulin polymerization-promoting protein family member 3	ENSMUSG00000014846	176		NonMitoDomain	0		NoMitoHomolog	NoHomolog	50-75crude	-7.6626	0.833	0		chr8	105467491	105471422	3	12	42	495000000	62	brainstem, spinalcord, largeintestine			8.4	8.3							7.2				Nucleoli (APE, Uncertain)				1		Not Predicted
Tnon_mito	163	71770	Ap2b1	1300012O03Rik|AI788979|Q9DBG3	adaptor-related protein complex 2, beta 1 subunit	ENSMUSG00000035152	951		NonMitoDomain	1		NoMitoHomolog	NoHomolog	50-75crude	-7.6626	0.833	0		chr11	83302696	83405033	10	59	503	11400000000	61	cerebrum, cerebellum, brainstem, spinalcord, liver, adipose, smallintestine, stomach, placenta, testis	9	9.3	9.8	8.4		6.5			7.3	7.5		6.1	8.4	8.8	Vesicles (APE, Supportive)				1		Not Predicted
Tnon_mito	58	11459	Acta1	AA959943|Acta-2|Acts|Actsk-1|P68134	actin, alpha 1, skeletal muscle	ENSMUSG00000031972	377		NonMitoDomain	2	-0.53	NoMitoHomolog	NoHomolog	50-75ambig	-3.7964	0.637	0		chr8	123891757	123894775	13	23	1047	67900000000	51	cerebrum, cerebellum, brainstem, spinalcord, kidney, liver, skeletalmuscle, adipose, smallintestine, largeintestine, stomach, placenta, testis	9.7	8.9	9.8	9.4	9.2	9.1		8.6	9.4	10.3	9.1	9.4	10.3	9.5					1		Not Predicted
Tnon_mito	6711	20742	Sptbn1	9930031C03Rik|AL033301|SPTB2|Spnb-2|Spnb2|elf1|elf3|mKIAA4049|Q62261	spectrin beta, non-erythrocytic 1	ENSMUSG00000020315	2363		SharedDomain	4	-0.3	NoMitoHomolog	NoHomolog	25-50crude	-2.8835	0.546	0		chr11	30099394	30219772	9	95	313	2300000000	45	cerebrum, cerebellum, brainstem, spinalcord, adipose, smallintestine, largeintestine, placenta, testis	8.4	8.7	9.1	7.4					7	6.7	6.8		7.9	8.2	Golgi apparatus (APE, Uncertain)				2		Predicted
Tnon_mito	51560	270192	Rab6b	9630015C03|AI844641|C330006L04Rik|D9Bwg0185e|P61294	RAB6B, member RAS oncogene family	ENSMUSG00000032549	208		SharedDomain	0		NoMitoHomolog	NoHomolog	50-75ambig	0.0644	0.306	0		chr9	103112073	103185270	14	14	130	7650000000	54	all 14	9	9	9.5	8.8	8.6	7.7	7.9	7.6	7.9	7.6	8.4	7.9	8.4	8.8					1		Not Predicted
Tnon_mito	10423	52858	Cdipt	9530042F15Rik|D7Bwg0575e|Pis|Pis1|Q8VDP6	CDP-diacylglycerol--inositol 3-phosphatidyltransferase (phosphatidylinositol synthase)	ENSMUSG00000030682	213		SharedDomain	0		HomologMitoHighConf	Homolog	25-50crude	3.5597	0.11	0		chr7	126975913	126980501	6	5	32	203000000	25	cerebrum, cerebellum, brainstem, spinalcord, adipose, testis	7.8	7.5	7.8	7.2					6.8					7.2	Nucleus but not nucleoli;Nuclear membrane;Plasma membrane (APE, Uncertain)				1		Not Predicted
Tnon_mito	81567	105245	Txndc5	AL022641|ERp46|PC-TRP|Q91W90	thioredoxin domain containing 5	ENSMUSG00000038991	417		SharedDomain	2	-0.26	NoMitoHomolog	Homolog	25-50crude	0.2102	0.295	0		chr13	38500270	38528824	3	9	10	230000000	31	liver, placenta, testis						7.9							7.5	8	Cytoplasm (APE, Uncertain)				1		Not Predicted
Tpossible_mito	8760	110911	Cds2	5730450N06Rik|5730460C18Rik|AI854580|D2Wsu127e|Q99L43	CDP-diacylglycerol synthase (phosphatidate cytidylyltransferase) 2	ENSMUSG00000058793	444		SharedDomain	0	-0.23	NoMitoHomolog	Homolog	25-50crude	0.2102	0.295	0		chr2	132263256	132312041	4	9	59	277000000	25	cerebrum, cerebellum, brainstem, spinalcord	7.7	7.8	8.1	7.3											Endoplasmic reticulum (APE, Uncertain)				1		Not Predicted
Tnon_mito	794	12308	Calb2	CR|Q08331	calbindin 2	ENSMUSG00000003657	271		SharedDomain	1		NoMitoHomolog	NoHomolog	25-50crude	-3.6316	0.629	0		chr8	110142537	110168206	4	9	24	489000000	30	cerebrum, cerebellum, brainstem, spinalcord	7	7.2	8.4	8.3											Cytoplasm (APE, Supportive)				1		Not Predicted
Tnon_mito	3842	238799	Tnpo1	AU021749|D13Ertd688e|IPO2|Kpnb2|MIP|MIP1|TRN|Q8BFY9	transportin 1	ENSMUSG00000009470	898		NonMitoDomain	2		NoMitoHomolog	NoHomolog	0-25ambig	-8.5556	0.872	0		chr13	98842080	98926384	2	5	5	32900000	7	brainstem, testis			7.3											7.1	Nucleus but not nucleoli (APE, Supportive)				1		Predicted
Tnon_mito	10961	67397	Erp29	1200015M03Rik|2810446M09Rik|AW209030|Erp28|Erp31|PDI-Db|P57759	endoplasmic reticulum protein 29	ENSMUSG00000029616	262		NonMitoDomain	2	-0.4	NoMitoHomolog	NoHomolog	25-50crude	-7.4924	0.833	0		chr5	121444752	121452474	7	7	25	423000000	30	cerebrum, cerebellum, brainstem, spinalcord, adipose, placenta, testis	7.7	7.7	7.8	7.3					7.2				7.2	8.3	Cytoskeleton (Microtubules) (APE, Uncertain)				1		Not Predicted
Tnon_mito	90580	69773	1810026J23Rik	Q8BGX2	RIKEN cDNA 1810026J23 gene	ENSMUSG00000048429	266		NA	19		NoMitoHomolog	NoHomolog	25-50ambig	1.7906	0.199	0		chr9	21592721	21595970	10	10	113	1440000000	43	cerebrum, cerebellum, brainstem, spinalcord, liver, heart, adipose, largeintestine, placenta, testis	8.5	8.3	7.9	8.3		8	7.5		8.1		7.4		8.4	7.9	Mitochondria (APE, Supportive)				1		Not Predicted
Tnon_mito	5567	18749	Prkacb	Pkacb|P68181	protein kinase, cAMP dependent, catalytic, beta	ENSMUSG00000005034	398		SharedDomain	0	0.57	NoMitoHomolog	NoHomolog	25-50ambig	2.8099	0.137	0		chr3	146729578	146812946	5	11	17	575000000	30	cerebrum, brainstem, spinalcord, adipose, testis	7.3		7.8	6.8					6.3					8.7					1		Not Predicted
Tnon_mito	7871	83997	Slmap	D330001L02Rik|Slap|mKIAA1601|Q3URD3	sarcolemma associated protein	ENSMUSG00000021870	821		SharedDomain	0	0.28	NoMitoHomolog	NoHomolog	25-50ambig	-0.3355	0.346	0		chr14	26413174	26533740	6	35	161	3450000000	33	cerebellum, heart, smallintestine, largeintestine, stomach, testis		7.7					7.6			9.4	8.3	8.8		7.6	Endoplasmic reticulum (APE, Uncertain)				1		Not Predicted
Tnon_mito	7431	22352	Vim	P20152	vimentin	ENSMUSG00000026728	466	3	NonMitoDomain	1		NoMitoHomolog	NoHomolog	0-25crude	-5.6122	0.727	0		chr2	13574310	13582826	5	7	16	157000000	13	brainstem, spinalcord, adipose, smallintestine, placenta			7.3	6.5					7.1	7.4			8		Cytoskeleton (Intermediate filaments) (APE, Supportive)				6		Predicted
Tnon_mito	3861	16664	Krt14	AI626930|K14|Krt-1.14|Krt1-14|Q61781	keratin 14	ENSMUSG00000045545	484	3	NonMitoDomain	0		NoMitoHomolog	NoHomolog	25-50ambig	-1.835	0.476	0		chr11	100203161	100207510	14	17	393	6060000000	28	all 14	7.6	8.4	8.7	7	9.5	8.1	7.8	8.7	8.3	8.7	7.8	8.2	8.2	8.2					1		Not Predicted
Tnon_mito	3860	16663	Krt13	CK13|K13|Krt-1.13|Krt1-13|P08730	keratin 13	ENSMUSG00000044041	437	4	NonMitoDomain	0		NoMitoHomolog	NoHomolog	25-50ambig	-2.8445	0.541	0		chr11	100117595	100121495	14	13	388	7950000000	37	all 14	7.8	8.5	8.8	7.2	9.6	8.2	7.8	8.9	8.5	8.9	8.1	8.3	8.4	8.3	Cytoskeleton (Intermediate filaments) (APE, Supportive)				1		Not Predicted
Tnon_mito	3872	16667	Krt17	K17|Krt1-17|Q9QWL7	keratin 17	ENSMUSG00000035557	433	5	NonMitoDomain	0		NoMitoHomolog	NoHomolog	25-50ambig	-3.8831	0.637	0		chr11	100256216	100260989	14	18	354	7650000000	31	all 14	7.8	8.5	8.8	7.2	9.6	8.2	7.9	8.8	8.5	8.9	8.1	8.2	8.3	8.3					1		Not Predicted
Tnon_mito	8943	11776	Ap3d1	AA407035|Ap3d|Bolvr|mBLVR1|mh|mocha|O54774	adaptor-related protein complex 3, delta 1 subunit	ENSMUSG00000020198	1199		NonMitoDomain	0		NoMitoHomolog	NoHomolog	25-50ambig	-5.6924	0.729	0		chr10	80706977	80742211	6	32	88	872000000	32	cerebrum, cerebellum, brainstem, spinalcord, placenta, testis	8	7.7	8.8	7.2									7.8	6.5	Nucleus but not nucleoli (APE, Supportive)				1		Not Predicted
Tnon_mito	5306	18738	Pitpna	Pitpn|vb|vibrator|P53810	phosphatidylinositol transfer protein, alpha	ENSMUSG00000017781	271		NonMitoDomain	2		NoMitoHomolog	NoHomolog	25-50ambig	-5.6924	0.729	0		chr11	75588107	75628778	3	8	15	143000000	30	brainstem, spinalcord, smallintestine			7.9	7.8						6.6									1		Not Predicted
Tnon_mito	23071	76299	Erp44	1110001E24Rik|AI849526|AL033348|Txndc4|Q9D1Q6	endoplasmic reticulum protein 44	ENSMUSG00000028343	406		MitoDomain	2	0.33	NoMitoHomolog	Homolog	0-25crude	4.1446	0.087	0		chr4	48193330	48279589	1	4	6	51600000	17	testis														7.7					1		Not Predicted
Tnon_mito	7532	22628	Ywhag	14-3-3gamma|D7Bwg1348e|P61982	tyrosine 3-monooxygenase/tryptophan 5-monooxygenase activation protein, gamma polypeptide	ENSMUSG00000051391	247		NonMitoDomain	1		NoMitoHomolog	NoHomolog	75-100crude	-7.573	0.833	0		chr5	135908378	135934641	11	25	473	25000000000	81	cerebrum, cerebellum, brainstem, spinalcord, liver, adipose, smallintestine, largeintestine, stomach, placenta, testis	9.3	9.3	10.1	9.7		8			8.6	8.8	7.4	7.8	9	8.9	Cytoplasm;Cytoskeleton (Actin filaments) (APE, Uncertain)				2		Predicted
Tpossible_mito	7534	22631	Ywhaz	1110013I11Rik|14-3-3zeta|AI596267|AL022924|AU020854|P63101	tyrosine 3-monooxygenase/tryptophan 5-monooxygenase activation protein, zeta polypeptide	ENSMUSG00000022285	245		NonMitoDomain	0		NoMitoHomolog	NoHomolog	75-100crude	-7.573	0.833	0		chr15	36770261	36796929	11	27	634	37600000000	79	cerebrum, cerebellum, brainstem, spinalcord, liver, adipose, smallintestine, largeintestine, stomach, placenta, testis	9.8	9.7	10.2	9.7		8.2			8.6	9.2	8.4	7.9	9.2	9.1					3		Predicted
Tnon_mito	4130	17754	Map1a	6330416M19Rik|AI853608|Mtap-1|Mtap1|Mtap1a|moth1|Q9QYR6	microtubule-associated protein 1 A	ENSMUSG00000027254	3014		NA	0		NoMitoHomolog	NoHomolog	0-25crude	-6.6417	0.824	0		chr2	121289601	121310832	5	46	104	1020000000	20	cerebrum, cerebellum, brainstem, spinalcord, heart	7.9	7.9	8.9	7.5			7.5												1		Not Predicted
Tnon_mito	3998	70361	Lman1	2610020P13Rik|AI326273|AU043785|C730041J05|ERGIC53|F5F8D|MCFD1|MR60|P58|gp58|Q9D0F3	lectin, mannose-binding, 1	ENSMUSG00000041891	517	5	NonMitoDomain	2		NoMitoHomolog	NoHomolog	0-25crude	-7.6603	0.833	0		chr18	65980738	66002635	1	4	5	67800000	5	liver						7.8									Cytoplasm (APE, Uncertain)				1		Not Predicted
Tnon_mito	58505	66357	Ostc	2310008M10Rik|5730557H03Rik|Q78XF5	oligosaccharyltransferase complex subunit	ENSMUSG00000041084	149		NonMitoDomain	1	-0.37	NoMitoHomolog	NoHomolog	0-25crude	-8.7217	0.877	0		chr3	130695916	130709444	2	3	13	379000000	19	liver, placenta						8.5							7.9						1		Not Predicted
Tnon_mito	961	16423	Cd47	9130415E20Rik|AA407862|AI848868|AW108519|B430305P08Rik|IAP|Itgp|Q61735	CD47 antigen (Rh-related antigen, integrin-associated signal transducer)	ENSMUSG00000055447	324		NonMitoDomain	0		NoMitoHomolog	NoHomolog	0-25crude	-9.4697	0.881	0		chr16	49855653	49911683	2	3	9	29200000	13	smallintestine, placenta										6.7			7.4		Nucleus but not nucleoli (APE, Supportive)				1		Not Predicted
Tnon_mito	2734	20340	Glg1	AI593353|AW537898|CFR|CFR-1|ESL-1|MG-160|MG160|Selel|Q61543	golgi apparatus protein 1	ENSMUSG00000003316	1175		NonMitoDomain	3		NoMitoHomolog	NoHomolog	0-25crude	-9.4697	0.881	0		chr8	111157557	111259202	1	5	5	7980000	5	testis														6.9	Golgi apparatus (APE, Supportive)				1		Not Predicted
Tnon_mito	6836	20932	Surf4	AL033340|AL033373|Surf-4|Q64310	surfeit gene 4	ENSMUSG00000014867	269		NonMitoDomain	1		NoMitoHomolog	NoHomolog	0-25crude	-9.4697	0.881	0		chr2	26920040	26933511	4	4	28	114000000	17	liver, adipose, smallintestine, placenta						7.6			7.1	7.3			7.7						1		Not Predicted
Tnon_mito	10121	54130	Actr1a	Arp1|alpha-Arp1|P61164	ARP1 actin-related protein 1A, centractin alpha	ENSMUSG00000025228	376		NonMitoDomain	0		NoMitoHomolog	NoHomolog	0-25crude	-9.4697	0.881	0		chr19	46376813	46395735	13	4	89	7040000000	10	cerebrum, cerebellum, brainstem, spinalcord, kidney, liver, skeletalmuscle, adipose, smallintestine, largeintestine, stomach, placenta, testis	8.6	7.1	9	8.6	8.4	7.9		6.7	8.5	9.3	7.9	8.5	9.3	7.3					1		Not Predicted
Tmito	55848	67759	Plgrkt	1110007H22Rik|5033414D02Rik|AI852040|Plg-R(KT)|Plg-RKT|Q9D3P8	plasminogen receptor, C-terminal lysine transmembrane protein	ENSMUSG00000016495	147		NonMitoDomain	1		NoMitoHomolog	NoHomolog	75-100crude	-7.573	0.833	1	GFP	chr19	29348676	29361871	11	13	158	9770000000	81	cerebrum, cerebellum, brainstem, spinalcord, skeletalmuscle, adipose, smallintestine, largeintestine, stomach, placenta, testis	8.1	8.1	7.7	7.6				6.9	8.6	9.3	9.5	8.1	9.5	8.7	Mitochondria (APE, Uncertain)				1		Not Predicted
Tnon_mito	50814	18194	Nsdhl	AI747449|Bpa|H105E3|Str|XAP104|Q9R1J0	NAD(P) dependent steroid dehydrogenase-like	ENSMUSG00000031349	362		SharedDomain	3	0.61	NoMitoHomolog	Homolog	0-25ambig	3.0405	0.13	0		chrX	72918520	72958528	2	5	5	41600000	19	liver, testis						7.4								7.2	Endoplasmic reticulum;Vesicles (APE, Supportive)				1		Not Predicted
Tnon_mito	7920	193742	Abhd16a	AI326074|Bat-5|Bat5|D17H6S82E|NG26|Q9Z1Q2	abhydrolase domain containing 16A	ENSMUSG00000007036	558	5	SharedDomain	1		HomologMitoLowConf	NoHomolog	0-25ambig	-0.1928	0.334	0		chr17	35089290	35102987	3	6	10	64200000	12	cerebrum, cerebellum, adipose	7.2	7							7.6										1		Not Predicted
Tnon_mito		386551	Gm5409	EG386551|Try10l|Q7M754	predicted pseudogene 5409	ENSMUSG00000071521	246		SharedDomain	NA		NoMitoHomolog	NoHomolog	0-25ambig	-3.9467	0.64	0		chr6	41415306	41419593	11	4	269	3020000000	23	cerebellum, spinalcord, kidney, liver, heart, skeletalmuscle, adipose, smallintestine, largeintestine, stomach, placenta		8.6		8.4	8.2	8.4	7.8	8.2	8.7	8.6	8.7	8.5	8						1		Not Predicted
Tnon_mito	5644	436522	Try10	Q792Z1	trypsin 10	ENSMUSG00000071521	246		SharedDomain	NA		NoMitoHomolog	NoHomolog	0-25ambig	-3.9467	0.64	0		chr6	41354104	41357944	12	4	545	22400000000	22	cerebellum, brainstem, spinalcord, kidney, liver, heart, skeletalmuscle, adipose, smallintestine, largeintestine, stomach, placenta		9.2	9.2	8.9	9	8.9	8.8	9.2	9.8	9.7	9.3	9.1	8.8						1		Not Predicted
Tnon_mito		16687	Krt6a	2310016L08Rik|Krt2-6a|Krt2-6c|MK6a|mK6[a]|P50446	keratin 6A	ENSMUSG00000058354	553	4	NonMitoDomain	1		NoMitoHomolog	NoHomolog	0-25ambig	-5.7077	0.734	0		chr15	101689927	101694305	14	20	460	9370000000	22	all 14	8.3	8.8	9	8.1	9.4	8.8	8.5	9	8.9	8.9	8.5	8.6	8.6	8.7					1		Not Predicted
Tnon_mito	3854	16688	Krt6b	BB144589|Krt2-6b|mK6[b]|Q3UV11	keratin 6B	ENSMUSG00000023041	554	4	NonMitoDomain	1		NoMitoHomolog	NoHomolog	0-25ambig	-5.7077	0.734	0		chr15	101676022	101680289	14	20	463	9330000000	22	all 14	8.3	8.8	9	8.1	9.4	8.8	8.5	9	8.9	8.9	8.5	8.6	8.6	8.7	Cytoplasm (APE, Uncertain)				1		Not Predicted
Tnon_mito	319101	223915	Krt73	BC067067|Kb36|Q6NXH9	keratin 73	ENSMUSG00000063661	539	4	NonMitoDomain	0		NoMitoHomolog	NoHomolog	0-25ambig	-5.7077	0.734	0		chr15	101793307	101802332	14	13	387	14500000000	22	all 14	8.2	8.9	9.2	7.7	9.9	8.6	8.2	9	8.8	8.9	8.5	8.5	8.7	8.7					1		Not Predicted
Tnon_mito	57082	76464	Casc5	2310043D08Rik|5730505K17Rik|A3KGI3	cancer susceptibility candidate 5	ENSMUSG00000027326	2119		NA	0		NoMitoHomolog	NoHomolog	0-25ambig	-5.7276	0.742	0		chr2	119047118	119104121	2	5	5	136000000	3	kidney, stomach					8.1							6.2			Nucleus but not nucleoli (APE, Supportive)				1		Not Predicted
Tnon_mito	2197	14109	Fau	MNSFbeta|P35545	Finkel-Biskis-Reilly murine sarcoma virus (FBR-MuSV) ubiquitously expressed (fox derived)	ENSMUSG00000038274	133		NonMitoDomain	NA		NoMitoHomolog	NoHomolog	0-25ambig	-8.5556	0.872	0		chr19	6057887	6059524	3	6	10	171000000	24	liver, smallintestine, placenta						8.2				7			7.2		Nucleoli;Cytoplasm (APE, Supportive)				1		Not Predicted
Tnon_mito	3697	16424	Itih1	Intin1|Itih-1|Q61702	inter-alpha trypsin inhibitor, heavy chain 1	ENSMUSG00000006529	907		NonMitoDomain	2		NoMitoHomolog	NoHomolog	0-25ambig	-8.5556	0.872	0		chr14	30929179	30943289	1	7	14	150000000	5	placenta													8.2		Vesicles (APE, Uncertain)				1		Not Predicted
Tnon_mito	5010	18417	Cldn11	Claudin-11|Claudin11|Osp|Otm|Q60771	claudin 11	ENSMUSG00000037625	207		NonMitoDomain	0		NoMitoHomolog	NoHomolog	0-25ambig	-8.5556	0.872	0		chr3	31149919	31164326	1	2	3	997000	8	spinalcord				6															1		Not Predicted
Tnon_mito	6809	20908	Stx3	Syn-3|Q64704	syntaxin 3	ENSMUSG00000041488	289		NonMitoDomain	1		NoMitoHomolog	NoHomolog	0-25ambig	-8.5556	0.872	0		chr19	11775117	11819403	1	2	4	9160000	7	placenta													7		Nucleus (APE, Supportive)				1		Not Predicted
Tnon_mito	9145	20972	Syngr1	R75468|Syngr1b|p29|O55100	synaptogyrin 1	ENSMUSG00000022415	234		NonMitoDomain	0		NoMitoHomolog	NoHomolog	0-25ambig	-8.5556	0.872	0		chr15	80091333	80119501	4	4	74	1300000000	21	cerebrum, cerebellum, brainstem, spinalcord	8.1	8.3	8.9	8															1		Not Predicted
Tnon_mito	112483	69215	Sat2	2610016A03Rik|SSAT-2|SSAT2|Q6P8J2	spermidine/spermine N1-acetyl transferase 2	ENSMUSG00000069835	170		NonMitoDomain	0		NoMitoHomolog	NoHomolog	0-25ambig	-8.5556	0.872	0		chr11	69622108	69623869	1	2	4	40800000	9	testis														7.6					1		Not Predicted
Tnon_mito	8813	13480	Dpm1	AI118379|AI194292|O70152	dolichol-phosphate (beta-D) mannosyltransferase 1	ENSMUSG00000078919	260	2	NonMitoDomain	2		HomologMitoHighConf	Ortholog		4.1673	0.086	0		chr2	168209047	168230379																									1		Not Predicted
Tnon_mito	145226	77974	Rdh12	A930033N07Rik|Q8BYK4	retinol dehydrogenase 12	ENSMUSG00000021123	316		SharedDomain	0		OrthologMitoLowConf	Homolog		3.3951	0.113	0		chr12	79208913	79222661																									1		Not Predicted
Tnon_mito	114879	79196	Osbpl5	1110006M06Rik|AI462538|ORP5|Obph1|Osbp2|Q9ER64	oxysterol binding protein-like 5	ENSMUSG00000037606	898	3	SharedDomain	0		NoMitoHomolog	NoHomolog		-2.6012	0.519	0		chr7	143688761	143741963																									1		Not Predicted
Tnon_mito	7919	53817	Ddx39b	0610030D10Rik|AI428441|Bat-1|Bat1|Bat1a|D17H6S81E|D17H6S81E-1|D6S81Eh|Q9Z1N5	DEAD (Asp-Glu-Ala-Asp) box polypeptide 39B	ENSMUSG00000019432	428		SharedDomain	0		NoMitoHomolog	Homolog		-3.3649	0.583	0		chr17	35241745	35253707																					Nucleus but not nucleoli (APE, Supportive)				1		Predicted
Tnon_mito	81542	72736	Tmx1	2810425A04Rik|AI465319|Txndc1|Q8VBT0	thioredoxin-related transmembrane protein 1	ENSMUSG00000021072	278		SharedDomain	0		NoMitoHomolog	Homolog		-3.3649	0.583	0		chr12	70453153	70467624																					Endoplasmic reticulum (APE, Supportive)				1		Not Predicted
Tnon_mito	25788	623474	Rad54b	E130016E03Rik|Q6PFE3	RAD54 homolog B (S. cerevisiae)	ENSMUSG00000078773	886	4	SharedDomain	2		NoMitoHomolog	NoHomolog		-3.6108	0.621	0		chr4	11558919	11615808																									1		Not Predicted
Tnon_mito	1665	13204	Dhx15	DBP1|DEAH9|Ddx15|HRH2|mDEAH9|O35286	DEAH (Asp-Glu-Ala-His) box polypeptide 15	ENSMUSG00000029169	795		SharedDomain	2		HomologMitoLowConf	NoHomolog		-4.5141	0.678	0		chr5	52150202	52190546																					Nucleus (APE, Supportive)				1		Predicted
Tnon_mito		67268	Myl12a	2900073G15Rik|AI838292|C80200|Q6ZWQ9	myosin, light chain 12A, regulatory, non-sarcomeric	ENSMUSG00000024048	172	5	SharedDomain	3		NoMitoHomolog	NoHomolog		-4.6493	0.698	0		chr17	70993792	71002533																									1		Not Predicted
Tnon_mito	5954	19672	Rcn1	Rcn|Q05186	reticulocalbin 1	ENSMUSG00000005973	325		SharedDomain	1	-0.41	NoMitoHomolog	NoHomolog		-5.7106	0.735	0		chr2	105385947	105399319																					Endoplasmic reticulum (APE, Supportive)				1		Not Predicted
Tnon_mito	222068	103694	Tmed4	1110014L17Rik|AI326346|Q8R1V4	transmembrane emp24 protein transport domain containing 4	ENSMUSG00000004394	227		NonMitoDomain	7		HomologMitoLowConf	NoHomolog		-5.9818	0.751	0		chr11	6270713	6274837																									1		Not Predicted
Tnon_mito	813	12321	Calu	9530075H20Rik|O35887	calumenin	ENSMUSG00000029767	315		SharedDomain	1		NoMitoHomolog	NoHomolog		-6.4587	0.761	0		chr6	29348105	29376675																					Endoplasmic reticulum (APE, Supportive)				1		Not Predicted
Tnon_mito	3791	16542	Kdr	6130401C07|Flk-1|Flk1|Krd-1|Ly73|VEGFR-2|VEGFR2|sVEGFR-2|Q8VCD0	kinase insert domain protein receptor	ENSMUSG00000062960	1345		SharedDomain	0		NoMitoHomolog	NoHomolog		-6.4587	0.761	0		chr5	75933269	75978428																					Nucleus but not nucleoli (APE, Uncertain)				1		Not Predicted
Tnon_mito		19656	Rbmxl1	Hnrpg|Rbmx|Rbmxrt|Q91VM5	RNA binding motif protein, X linked-like-1	ENSMUSG00000037070	388		SharedDomain	NA		NoMitoHomolog	NoHomolog		-6.4587	0.761	0		chr8	78505268	78508928																									1		Predicted
Tnon_mito	56255	52837	Tmx4	2810417D04Rik|4930500L08Rik|AI843224|AW046784|D2Bwg1356e|Txndc13|mKIAA1162|Q8C0L0	thioredoxin-related transmembrane protein 4	ENSMUSG00000034723	335		SharedDomain	1		NoMitoHomolog	NoHomolog		-6.4587	0.761	0		chr2	134594501	134644121																					Nuclear membrane (APE, Supportive)				1		Not Predicted
Tnon_mito	2530	53618	Fut8	Q9WTS2	fucosyltransferase 8	ENSMUSG00000021065	575		SharedDomain	4		NoMitoHomolog	NoHomolog		-6.4587	0.761	0		chr12	77238103	77475996																					Cytoplasm (APE, Supportive)				1		Not Predicted
Tnon_mito	8526	56077	Dgke	C87606|DAGK6|DGK|Q9R1C6	diacylglycerol kinase, epsilon	ENSMUSG00000000276	564		SharedDomain	2		NoMitoHomolog	NoHomolog		-6.4587	0.761	0		chr11	89037581	89060748																					Nucleus;Cytoplasm (APE, Uncertain)				1		Not Predicted
Tnon_mito	55831	66087	Emc3	0610039A15Rik|AI225901|AW260416|Pob|Tmem111|Q99KI3	ER membrane protein complex subunit 3	ENSMUSG00000030286	261		NonMitoDomain	5		NoMitoHomolog	NoHomolog		-7.9263	0.836	0		chr6	113514886	113531638																					Cytoplasm (APE, Uncertain)				1		Not Predicted
Tnon_mito	56926	103425	Ncln	3100002P13Rik|AW120537|Q8VCM8	nicalin homolog (zebrafish)	ENSMUSG00000020238	563		NonMitoDomain	5		NoMitoHomolog	NoHomolog		-7.9263	0.836	0		chr10	81486458	81496363																					Vesicles (APE, Uncertain)				1		Not Predicted
Tnon_mito	344148	210356	Nckap5	8430408F21|D130011D22Rik|E030049G20Rik|Erih1|Erih2|Gm1548|Nap5|E9QAE1	NCK-associated protein 5	ENSMUSG00000049690	1909		NA	0		NoMitoHomolog	NoHomolog		-8.2395	0.844	0		chr1	125913635	126830632																					Nucleoli (APE, Uncertain)				1		Not Predicted
Tnon_mito	115350	229499	Fcrl1	A230020G22Rik|Bxmas1|Bxmh1|Bxmh1b|Fcrh1|Fcrh1l|Fcrh1s|Ifgp1|Q8R4Y0	Fc receptor-like 1	ENSMUSG00000059994	363		NA	1		NoMitoHomolog	NoHomolog		-8.2395	0.844	0		chr3	87376386	87392133																									1		Not Predicted
Tnon_mito	9858	241289	Ppp1r26	Gm347|Kiaa0649|mKIAA0649|Q6A025	protein phosphatase 1, regulatory subunit 26	ENSMUSG00000035829	1163		NA	1		NoMitoHomolog	NoHomolog		-8.2395	0.844	0		chr2	28447940	28455508																					Nucleus but not nucleoli (APE, Supportive)				1		Not Predicted
Tnon_mito	9404	107321	Lpxn	4933402K05Rik|A530083L21Rik|AV278559|LDPL|Q99N69	leupaxin	ENSMUSG00000024696	386		NonMitoDomain	1		HomologMitoLowConf	NoHomolog		-9.123	0.878	0		chr19	12798608	12833808																					Cytoplasm (APE, Supportive)				1		Not Predicted
Tnon_mito	483	11933	Atp1b3	AA409958|AI664000|AW212096|P97370	ATPase, Na+/K+ transporting, beta 3 polypeptide	ENSMUSG00000032412	278		NonMitoDomain	1	-0.63	NoMitoHomolog	NoHomolog		-10.3195	0.882	0		chr9	96332674	96364299																									1		Not Predicted
Tnon_mito	2969	14886	Gtf2i	6030441I21Rik|BAP-135|Diws1t|GtfII-I|Spin|TFII-I|WBSCR6|Q9ESZ8	general transcription factor II I	ENSMUSG00000060261	998		NonMitoDomain	1	-0.69	NoMitoHomolog	NoHomolog		-10.3195	0.882	0		chr5	134237831	134314760																					Nucleus but not nucleoli (APE, Supportive)				1		Not Predicted
Tnon_mito	10763	18008	Nes	AA166324|C78523|ESTM46|Q6P5H2	nestin	ENSMUSG00000004891	1864		NonMitoDomain	0	-0.57	NoMitoHomolog	NoHomolog		-10.3195	0.882	0		chr3	87971092	87980451																					Cytoskeleton (Intermediate filaments) (APE, Supportive)				1		Not Predicted
Tnon_mito	55858	21982	Tmem165	AV026557|Tpardl|Tparl|pFT27|P52875	transmembrane protein 165	ENSMUSG00000029234	323		NonMitoDomain	1	-0.77	NoMitoHomolog	NoHomolog		-10.3195	0.882	0		chr5	76183879	76209244																					Golgi apparatus;Vesicles (APE, Supportive)				1		Not Predicted
Tnon_mito	10054	50995	Uba2	AA986091|Arx|Sae2|UBA1|Ubl1a2|Uble1b|Q9Z1F9	ubiquitin-like modifier activating enzyme 2	ENSMUSG00000052997	638		NonMitoDomain	1	-0.42	NoMitoHomolog	NoHomolog		-10.3195	0.882	0		chr7	34140696	34168529																					Nucleus (Staining, Supportive)				1		Not Predicted
Tnon_mito	116	11516	Adcyap1	PACAP|O70176	adenylate cyclase activating polypeptide 1	ENSMUSG00000024256	175		NonMitoDomain	0		NoMitoHomolog	NoHomolog		-11.0675	0.885	0		chr17	93199421	93205489																									1		Not Predicted
Tnon_mito	975	12520	Cd81	Tapa-1|Tapa1|Tspan28|P35762	CD81 antigen	ENSMUSG00000037706	236		NonMitoDomain	2		NoMitoHomolog	NoHomolog		-11.0675	0.885	0		chr7	143052749	143067930																					Plasma membrane;Cytoplasm (APE, Supportive)				1		Not Predicted
Tnon_mito	2786	14706	Gng4	P50153	guanine nucleotide binding protein (G protein), gamma 4	ENSMUSG00000021303	75		NonMitoDomain	0		NoMitoHomolog	NoHomolog		-11.0675	0.885	0		chr13	13784538	13827895																									1		Not Predicted
Tnon_mito	7112	21917	Tmpo	5630400D24Rik|AI195756|AI606875|AW214352|AW547477|LAP2|TP|Q61033	thymopoietin	ENSMUSG00000019961	693		NonMitoDomain	0		NoMitoHomolog	NoHomolog		-11.0675	0.885	0		chr10	91147570	91171619																					Nuclear membrane (APE, Supportive)				1		Not Predicted
Tnon_mito	7368	22239	Ugt8a	AI850488|AW455908|Cgt|Ugt8|mCerGT|Q64676	UDP galactosyltransferase 8A	ENSMUSG00000032854	541		NonMitoDomain	0		NoMitoHomolog	NoHomolog		-11.0675	0.885	0		chr3	125865342	125938550																					Nucleus but not nucleoli (APE, Uncertain)				1		Not Predicted
Tnon_mito		50708	Hist1h1c	0610008C09Rik|H1.2|H1c|H1f2|H1var1|His1a|P15864	histone cluster 1, H1c	ENSMUSG00000036181	212		NonMitoDomain	0		NoMitoHomolog	NoHomolog		-11.0675	0.885	0		chr13	23738806	23740367																									1		Predicted
Tnon_mito	10528	67134	Nop56	2310044F10Rik|Nol5a|Q9D6Z1	NOP56 ribonucleoprotein	ENSMUSG00000027405	580		NonMitoDomain	NA		NoMitoHomolog	NoHomolog		-11.0675	0.885	0		chr2	130274411	130279313																					Nucleoli (APE, Supportive)				1		Predicted
Tnon_mito	152137	67501	Ccdc50	C3orf6|Q810U5	coiled-coil domain containing 50	ENSMUSG00000038127	305		NonMitoDomain	0		NoMitoHomolog	NoHomolog		-11.0675	0.885	0		chr16	27388955	27452218																					Cytoplasm (APE, Supportive)				1		Not Predicted
Tnon_mito	9777	99237	Tm9sf4	AA986553|AU045326|B930079E06|mKIAA0255|Q8BH24	transmembrane 9 superfamily protein member 4	ENSMUSG00000068040	643		NonMitoDomain	0		NoMitoHomolog	NoHomolog		-11.0675	0.885	0		chr2	153161300	153210463																					Mitochondria (APE, Uncertain)				1		Not Predicted
Tnon_mito	84628	171171	Ntng2	2610016D08Rik|Lmnt2|Q8R4F1	netrin G2	ENSMUSG00000035513	589		NonMitoDomain	NA		NoMitoHomolog	NoHomolog		-11.0675	0.885	0		chr2	29194820	29248040																									1		Not Predicted
Tnon_mito	55591	215008	Vezt	6330418D12|AI854408|vezatin|Q3ZK22	vezatin, adherens junctions transmembrane protein	ENSMUSG00000036099	780		NonMitoDomain	0		NoMitoHomolog	NoHomolog		-11.0675	0.885	0		chr10	93968099	94035748																					Nucleus but not nucleoli (APE, Supportive)				1		Not Predicted
Tnon_mito	1010	215654	Cdh12	Cdhb|Q5RJH3	cadherin 12	ENSMUSG00000040452	794		NonMitoDomain	NA		NoMitoHomolog	NoHomolog		-11.0675	0.885	0		chr15	21111451	21589533																					Vesicles (APE, Uncertain)				1		Not Predicted
Tnon_mito		319178	Hist1h2bb	H2b-143|Q64475	histone cluster 1, H2bb	ENSMUSG00000075031	126		NonMitoDomain	NA		NoMitoHomolog	NoHomolog		-11.0675	0.885	0		chr13	23746733	23747201																									1		Predicted
Tnon_mito		319184	Hist1h2bk	RP23-9O16.11|Q8CGP1	histone cluster 1, H2bk	ENSMUSG00000062727	126		NonMitoDomain	NA		NoMitoHomolog	NoHomolog		-11.0675	0.885	0		chr13	22035886	22036267																									1		Predicted
Tnon_mito	3017	319186	Hist1h2bm	H2b-291b|P10854	histone cluster 1, H2bm	ENSMUSG00000096807	126		NonMitoDomain	NA		NoMitoHomolog	NoHomolog		-11.0675	0.885	0		chr13	21722097	21722478																									1		Predicted
Tnon_mito		319190	Hist2h2be	AV127319|H2b-613|T25626|Q64524	histone cluster 2, H2be	ENSMUSG00000068854	126		NonMitoDomain	1		NoMitoHomolog	NoHomolog		-11.0675	0.885	0		chr3	96221120	96223738																									1		Predicted
Tnon_mito	133121	320981	Enpp6	4833421B01Rik|B830047L21Rik|D8Ertd514e|E-NPP 6|Npp6|Q8BGN3	ectonucleotide pyrophosphatase/phosphodiesterase 6	ENSMUSG00000038173	440		NonMitoDomain	2		NoMitoHomolog	NoHomolog		-11.0675	0.885	0		chr8	46986924	47094895																									1		Not Predicted
Tnon_mito	92749	381738	Drc1	Ccdc164|Gm1060|b2b1654Clo|Q3USS3	dynein regulatory complex subunit 1	ENSMUSG00000073102	753		NonMitoDomain	0		NoMitoHomolog	NoHomolog		-11.0675	0.885	0		chr5	30341662	30366708																									1		Not Predicted
Tnon_mito	54872	433931	Pigg	Gpi7|D3Z3Y1	phosphatidylinositol glycan anchor biosynthesis, class G	ENSMUSG00000029263	975		NonMitoDomain	NA		NoMitoHomolog	NoHomolog		-11.0675	0.885	0		chr5	108312924	108348779																					Vesicles (APE, Uncertain)				1		Not Predicted
Tnon_mito	317772	621893	Hist2h2ab	EG621893|H2a-613a|Q64522	histone cluster 2, H2ab	ENSMUSG00000063689	130		NonMitoDomain	NA		NoMitoHomolog	NoHomolog		-11.0675	0.885	0		chr3	96219915	96220308																									1		Predicted
[truncated: 8 more columns]

## Sheet: Canonical
Here we show proteins found within the MitoCarta2.0 dataset from pure mito fractions/ shown to localize to mito by fluorescently labeling/shown to be mitochondrial proteins in iterature search and proteins identified in isolated mitochondria from optic nerve and retinal samples																																												Filter 1
Mito Carta 2.0 (column values and definition can be found at https://www.broadinstitute.org/files/shared/metabolism/mitocarta/mouse.mitocarta.2.0.html)																																												Canonical Visual System Mito. Protein Filter
Results of Filter 1																																												Filter 1 result
TrainingDataset	HumanOrthologGeneID	MouseGeneID	Symbol	Synonyms	Description	EnsemblGeneID	ProteinLength	TargetP_Score	MitoDomain_Score	CoexpressionGnfN50_Score	PGC_Induction_Score	YeastMitoHomolog_Score	RickettsiaHomolog_Score	MSMS_Score	MCARTA2.0_score	MCARTA2_FDR	MCARTA2_LIST	MCARTA2_EVIDENCE	mm10_Chromosome	mm10_Start	mm10_Stop	MSMS_NUM_TISSUES	MSMS_NUM_PEPTIDES_UNIQUE	MSMS_NUM_SPECTRA	MSMS_TOTAL_INTENSITY	MSMS_PERCENT_COVERAGE	Tissues	cerebrum_total_peak_intensity_log10	cerebellum_total_peak_intensity_log10	brainstem_total_peak_intensity_log10	spinalcord_total_peak_intensity_log10	kidney_total_peak_intensity_log10	liver_total_peak_intensity_log10	heart_total_peak_intensity_log10	skeletalmuscle_total_peak_intensity_log10	adipose_total_peak_intensity_log10	smallintestine_total_peak_intensity_log10	largeintestine_total_peak_intensity_log10	stomach_total_peak_intensity_log10	placenta_total_peak_intensity_log10	testis_total_peak_intensity_log10	HPA_PrimarySubcellularLocalization_2015		Number of times spectrally detected in optic nerve and retinal mito. of 6 total runs
Tnon_mito		237880	1700071K01Rik	Q3V2K0	RIKEN cDNA 1700071K01 gene	ENSMUSG00000038845	271		SharedDomain	1		OrthologMitoLowConf	Homolog	50-75ambig	9.9181	0.023	1	yeast mito homolog+, Rickettsial homolog, mito protein domain, MS/MS	chr11	81572501	81573539	14	15	1344	83400000000	57	all 14	9.7	9.4	9.6	9.8	9.7	10	9.6	8.6	9.9	9.9	9.9	9.4	10.1	9.8			4
Tmito	18	268860	Abat	9630038C02Rik|AI255750|ENSMUSG00000051226|Gabaat|Gabat|Gm9851|I54|Laibat|X61497|P61922	4-aminobutyrate aminotransferase	ENSMUSG00000057880	500	2	SharedDomain	2		NoMitoHomolog	NoHomolog	75-100pure	11.1028	0.018	1	literature, APEX_matrix, targetP signal, mito protein domain, MS/MS++	chr16	8513428	8621567	13	46	1794	112000000000	90	cerebrum, cerebellum, brainstem, spinalcord, kidney, liver, heart, adipose, smallintestine, largeintestine, stomach, placenta, testis	10.1	9.9	10.3	10.3	10.2	9.8	7.1		9.4	9.8	9.5	8.1	9.9	10.1			3
Tmito	5825	19299	Abcd3	AI313901|AU018866|AW146054|PMP68|PMP70|Pxmp1|P55096	ATP-binding cassette, sub-family D (ALD), member 3	ENSMUSG00000028127	659	2	SharedDomain	12	1.36	NoMitoHomolog	Homolog	50-75crude	14.3022	0.007	1	GFP, targetP signal, Rickettsial homolog, mito protein domain, induction, coexpression	chr3	121758909	121815215	5	49	476	14300000000	67	kidney, liver, adipose, placenta, testis					9.8	9.8			8.2				7	8.4	Vesicles (APE, Supportive)		1
Tpossible_mito		113868	Acaa1a	Acaa|Acaa1|D9Ertd25e|PTL|Q921H8	acetyl-Coenzyme A acyltransferase 1A	ENSMUSG00000036138	424	2	SharedDomain	7	0.46	OrthologMitoLowConf	Homolog	50-75crude	16.403	0.004	1	targetP signal, yeast mito homolog+, Rickettsial homolog, mito protein domain, coexpression	chr9	119341293	119350295	9	22	311	17500000000	68	spinalcord, kidney, liver, adipose, smallintestine, largeintestine, stomach, placenta, testis				7.2	9.6	10.1			8.7	7.5	7.5	7.3	8.1	8.4			2
Tmito	10449	52538	Acaa2	0610011L04Rik|AI255831|AI265397|D18Ertd240e|Q8BWT1	acetyl-Coenzyme A acyltransferase 2 (mitochondrial 3-oxoacyl-Coenzyme A thiolase)	ENSMUSG00000036880	397	3	SharedDomain	31	0.93	NoMitoHomolog	Homolog	75-100pure	23.3099	0.005	1	literature, APEX_matrix, targetP signal, Rickettsial homolog, mito protein domain, induction, coexpression+, MS/MS++	chr18	74779211	74806207	14	43	3732	402000000000	93	all 14	9.1	8.7	9.1	9.2	10.4	11.2	11	9.7	10.2	10.6	10.2	10.2	10.2	10.2	Mitochondria (APE, Supportive)		4
Tmito	27034	66948	Acad8	2310016C19Rik|AI786953|Q9D7B6	acyl-Coenzyme A dehydrogenase family, member 8	ENSMUSG00000031969	413	1	MitoDomain	23		NoMitoHomolog	NoHomolog	50-75pure	22.5541	0.005	1	literature, APEX_matrix, targetP signal+, mito protein domain+, coexpression, MS/MS++	chr9	26974138	26999549	14	26	357	15800000000	63	all 14	8	7.4	8.2	7.6	9.7	9.1	8	8.8	9.2	8.4	9.1	9.3	9.1	9.3			2
Tmito	28976	229211	Acad9	2600017P15Rik|4732402K02|C630012L17Rik|NPD002|Q8JZN5	acyl-Coenzyme A dehydrogenase family, member 9	ENSMUSG00000027710	625	1	MitoDomain	2		NoMitoHomolog	NoHomolog	75-100pure	18.3535	0.003	1	literature, APEX_matrix, targetP signal+, mito protein domain+, MS/MS++	chr3	36065999	36092857	14	55	988	50400000000	76	all 14	9.4	9	9.4	9.5	9.7	9.1	9.3	9.6	9.9	9.6	9.6	9.8	9.6	9.5	Mitochondria (APE, Supportive)		3
Tmito	33	11363	Acadl	AA960361|AU018452|C79855|LCAD|P51174	acyl-Coenzyme A dehydrogenase, long-chain	ENSMUSG00000026003	430	1	MitoDomain	32	0.72	NoMitoHomolog	NoHomolog	50-75pure	27.6965	0.004	1	literature, targetP signal+, mito protein domain+, induction, coexpression+, MS/MS++	chr1	66830838	66863309	14	35	2387	227000000000	63	all 14	9.1	8.5	9.1	9.4	10.5	10.3	10.9	10	10.3	10.2	9.8	10.4	10.1	10	Mitochondria (APE, Supportive)		4
Tmito	34	11364	Acadm	AU018656|MCAD|P45952	acyl-Coenzyme A dehydrogenase, medium chain	ENSMUSG00000062908	421	2	MitoDomain	40	1.71	NoMitoHomolog	NoHomolog	50-75pure	30.6737	0	1	literature, APEX_matrix, targetP signal, mito protein domain+, induction, coexpression++, MS/MS++	chr3	153922352	153944643	14	34	1627	205000000000	70	all 14	9	8.5	8.6	9.1	10.8	10.3	10.6	9.6	10.4	10.2	9.9	10.1	9.9	9.6	Mitochondria (APE, Supportive)		2
Tmito	36	66885	Acadsb	1300003O09Rik|BB066609|Q9DBL1	acyl-Coenzyme A dehydrogenase, short/branched chain	ENSMUSG00000030861	432	2	MitoDomain	28	0.57	NoMitoHomolog	NoHomolog	75-100pure	25.9871	0.003	1	literature, APEX_matrix, targetP signal, mito protein domain+, induction, coexpression, MS/MS++	chr7	131410600	131446211	14	36	710	39000000000	75	all 14	8.6	8.4	8.6	8.8	9.5	9.3	9	8.8	9.8	8.5	8.5	10.3	9.5	9.3	Mitochondria (APE, Supportive)		1
Tmito	37	11370	Acadvl	vlcad|P50544	acyl-Coenzyme A dehydrogenase, very long chain	ENSMUSG00000018574	656	1	MitoDomain	38		NoMitoHomolog	NoHomolog	75-100pure	25.4295	0.003	1	literature, APEX_matrix, targetP signal+, mito protein domain+, coexpression+, MS/MS++	chr11	70010182	70015428	14	64	3755	320000000000	90	all 14	9.2	8.9	9.4	9.4	10.6	10.6	10.8	10.6	10.5	10.3	10.5	10.4	9.8	9.9	Nucleus;Mitochondria (APE, Supportive)		2
Tmito	38	110446	Acat1	6330585C21Rik|Acat|Q8QZT1	acetyl-Coenzyme A acetyltransferase 1	ENSMUSG00000032047	424	2	SharedDomain	39	2.25	NoMitoHomolog	Homolog	75-100pure	26.4203	0.003	1	literature, APEX_matrix, targetP signal, Rickettsial homolog, mito protein domain, induction, coexpression+, MS/MS++	chr9	53580521	53610350	14	41	2937	341000000000	80	all 14	10	9.4	9.8	9.9	11	10.7	10.5	9.7	10.3	10.4	10.1	10.6	10.2	10.2	Mitochondria (APE, Supportive)		6
Tmito	50	11429	Aco2	Aco-2|Aco3|D10Wsu183e|Q99KI0	aconitase 2, mitochondrial	ENSMUSG00000022477	780	2	SharedDomain	45	1.84	HomologMitoLowConf	Homolog	50-75pure	30.5484	0	1	literature, APEX_matrix, targetP signal, yeast mito homolog, Rickettsial homolog, mito protein domain, induction, coexpression++, MS/MS++	chr15	81872462	81915137	14	82	12357	1830000000000	71	all 14	11.2	11.2	11.3	11	11.5	10.7	11.3	11.3	11.1	11	11	10.9	10.7	10.6	Mitochondria (APE, Supportive)		6
Tpossible_mito	55856	66834	Acot13	0610006O17Rik|Them2|Q9CQR4	acyl-CoA thioesterase 13	ENSMUSG00000006717	140		SharedDomain	27	1.82	NoMitoHomolog	NoHomolog	75-100pure	16.364	0.004	1	mito protein domain, induction, coexpression, MS/MS++	chr13	24817954	24831489	14	17	859	74100000000	89	all 14	9.8	9.7	9.8	9.5	10.3	9.8	9.8	8.9	9.2	9.6	9.5	9.7	9.4	9.4	Cell Junctions (APE, Supportive)		1
Tmito	23597	56360	Acot9	0610041P13Rik|Acate2|C76421|MT-ACT48|U8|p48|Q9R0X4	acyl-CoA thioesterase 9	ENSMUSG00000025287	439	3	NA	3		NoMitoHomolog	NoHomolog	50-75pure	5.8393	0.049	1	literature, targetP signal, MS/MS++	chrX	155262499	155297507	13	33	368	14000000000	63	cerebrum, cerebellum, brainstem, spinalcord, kidney, heart, skeletalmuscle, adipose, smallintestine, largeintestine, stomach, placenta, testis	8.5	7.6	8.4	8.3	9.2		7.7	8.2	9.3	9.3	8.1	8.4	9.6	9.5	Plasma membrane;Cytoplasm (APE, Uncertain)		1
Tmito	80221	264895	Acsf2	Q8VCW8	acyl-CoA synthetase family member 2	ENSMUSG00000076435	615	2	SharedDomain	NA		NoMitoHomolog	Homolog	50-75pure	12.5701	0.012	1	APEX_matrix, targetP signal, Rickettsial homolog, mito protein domain, MS/MS++	chr11	94557101	94601786	13	51	2005	121000000000	74	cerebrum, cerebellum, brainstem, spinalcord, kidney, liver, heart, adipose, smallintestine, largeintestine, stomach, placenta, testis	9.3	9.1	9.6	9.9	8.5	10.5	8.3		9.7	9.5	10.7	9.6	9.8	9.9	Nucleus but not nucleoli;Cytoplasm (APE, Uncertain)		3
Tpossible_mito	2180	14081	Acsl1	Acas|Acas1|Acs|FACS|Facl2|P41216	acyl-CoA synthetase long-chain family member 1	ENSMUSG00000018796	699		SharedDomain	22		HomologMitoLowConf	Homolog	50-75crude	7.8117	0.031	1	yeast mito homolog, Rickettsial homolog, mito protein domain, coexpression	chr8	46471041	46536050	14	58	1442	94100000000	75	all 14	8.6	8.4	8.6	8.6	9.6	10.4	10.2	10.2	10.4	8.3	8.3	9.7	7.5	7.9	Nucleus (APE, Supportive)		1
Tpossible_mito	23305	216739	Acsl6	A330035H04Rik|AW050338|Facl6|LACS|Lacsl|mKIAA0837|Q91WC3	acyl-CoA synthetase long-chain family member 6	ENSMUSG00000020333	722		SharedDomain	2	-0.69	HomologMitoLowConf	Homolog	50-75pure	9.5491	0.026	1	yeast mito homolog, Rickettsial homolog, mito protein domain, MS/MS++	chr11	54303823	54361539	11	48	415	12600000000	71	cerebrum, cerebellum, brainstem, spinalcord, liver, heart, skeletalmuscle, adipose, largeintestine, stomach, testis	9.2	9	9.7	9.6		7.9	8.6	7.9	8.5		6.3	7.3		7.7			2
Tpossible_mito	57143	72113	Adck1	2610005A10Rik|Q9D0L4	aarF domain containing kinase 1	ENSMUSG00000021044	525		SharedDomain	2		OrthologMitoLowConf	Homolog	25-50ambig	8.7702	0.029	1	yeast mito homolog+, Rickettsial homolog, mito protein domain, MS/MS	chr12	88360513	88461726	8	14	46	335000000	27	cerebrum, spinalcord, kidney, heart, skeletalmuscle, adipose, stomach, placenta	7.1			7.6	7.6		7.3	7.5	8			7.5	7.8		Nucleus but not nucleoli (APE, Uncertain)		2
Tmito	55326	52123	Agpat5	1110013A05Rik|D8Ertd319e|Q9D1E8	1-acylglycerol-3-phosphate O-acyltransferase 5 (lysophosphatidic acid acyltransferase, epsilon)	ENSMUSG00000031467	365		SharedDomain	3	0.73	NoMitoHomolog	NoHomolog	25-50ambig	2.8099	0.137	1	literature, mito protein domain, induction, MS/MS	chr8	18846278	18884413	8	16	65	562000000	47	cerebellum, brainstem, spinalcord, adipose, smallintestine, largeintestine, placenta, testis		6.6	8.3	7.7					6.7	7.6	8		8.2	7.2	Nucleus but not nucleoli (APE, Uncertain)		1
Tmito	9131	26926	Aifm1	AIF|AIFsh2|Hq|Pdcd8|mAIF|Q9Z0X1	apoptosis-inducing factor, mitochondrion-associated 1	ENSMUSG00000036932	612	3	SharedDomain	43	1.96	HomologMitoLowConf	NoHomolog	75-100pure	27.2249	0.004	1	literature, APEX_IMS, targetP signal, yeast mito homolog, mito protein domain, induction, coexpression++, MS/MS++	chrX	48474943	48513426	14	47	2105	113000000000	75	all 14	9.4	8.9	9.4	9.4	10.4	10.2	9.7	9.5	10	9.8	10	10.1	9.9	9.7			2
Tmito	204	11637	Ak2	Ak-2|D4Ertd220e|Q9WTP6	adenylate kinase 2	ENSMUSG00000028792	239		SharedDomain	35		HomologMitoLowConf	Homolog	75-100pure	17.5035	0.003	1	literature, APEX_IMS, yeast mito homolog, Rickettsial homolog, mito protein domain, coexpression+, MS/MS++	chr4	128993223	129011529	14	24	1178	79100000000	84	all 14	9	8.9	9.1	8.8	9.8	10.2	8.8	8	10.1	10	9.4	9.1	10.1	10.1			1
Tmito	50808	56248	Ak3	AA407498|AI506714|AK-3|Ak3l|Ak3l1|Akl3l|Q9WTP7	adenylate kinase 3	ENSMUSG00000024782	227	3	SharedDomain	26	0.89	HomologMitoLowConf	Homolog	75-100pure	24.0056	0.003	1	literature, APEX_matrix, targetP signal, yeast mito homolog, Rickettsial homolog, mito protein domain, induction, coexpression, MS/MS++	chr19	29020831	29047902	14	28	1015	102000000000	89	all 14	9.9	9.8	9.9	9.6	10.1	10.3	9.4	8.2	10	10	9.8	9.5	9.9	9.5			4
Tmito	217	11669	Aldh2	Ahd-5|Ahd5|P47738	aldehyde dehydrogenase 2, mitochondrial	ENSMUSG00000029455	519	2	SharedDomain	5		OrthologMitoLowConf	NoHomolog	75-100pure	21.004	0.004	1	literature, APEX_matrix, targetP signal, yeast mito homolog+, mito protein domain, coexpression, MS/MS++	chr5	121567686	121593824	14	51	2836	389000000000	80	all 14	9.4	9.1	9.5	9.5	10.6	10.8	9.7	9.2	10.9	10.7	10.5	10	10.4	10.8			5
Tmito	7915	214579	Aldh5a1	6330403E24Rik|Ahd-1|Ahd1|D630032B01Rik|OTTMUSG00000000613|SSADH|Ssdh1|Q8BWF0	aldhehyde dehydrogenase family 5, subfamily A1	ENSMUSG00000035936	523	2	SharedDomain	3		NoMitoHomolog	NoHomolog	75-100pure	11.1028	0.018	1	APEX_matrix, targetP signal, mito protein domain, MS/MS++	chr13	24907578	24937661	14	40	709	30600000000	76	all 14	9.7	9	9.7	9.7	9.7	9.4	8.8	8	9.3	9.3	8.7	8.7	9	8.4	Mitochondria (APE, Supportive)		3
Tmito	4329	104776	Aldh6a1	1110038I05Rik|AI314632|Mmsdh|Q9EQ20	aldehyde dehydrogenase family 6, subfamily A1	ENSMUSG00000021238	535	2	SharedDomain	29		OrthologMitoLowConf	NoHomolog	75-100pure	23.6899	0.005	1	literature, APEX_matrix, targetP signal, yeast mito homolog+, mito protein domain, coexpression, MS/MS++	chr12	84430719	84450950	14	49	2644	268000000000	83	all 14	9.3	9	9.6	8.9	11	10.5	9.9	9.7	10.9	9.7	8.9	10.6	9.7	9.9	Mitochondria (APE, Supportive)		6
Tpossible_mito	275	434437	Amt	EG434437|Q8CFA2	aminomethyltransferase	ENSMUSG00000032607	403	2	SharedDomain	NA		HomologMitoLowConf	NoHomolog	50-75pure	11.4209	0.016	1	targetP signal, yeast mito homolog, mito protein domain, MS/MS++	chr9	108296921	108301597	8	21	79	2090000000	60	cerebrum, brainstem, spinalcord, kidney, liver, largeintestine, stomach, placenta	7.4		7.2	7	8.8	8.7					7.8	7.5	8.9				1
Tmito	128240	246703	Apoa1bp	AA087124|AI-BP|AIBP|Apoa1ip|ESTM37|Q8K4Z3	apolipoprotein A-I binding protein	ENSMUSG00000028070	282	2	SharedDomain	10		HomologMitoHighConf	NoHomolog	50-75pure	18.2289	0.003	1	APEX_matrix, targetP signal, yeast mito homolog, mito protein domain, coexpression, MS/MS++	chr3	88056522	88058495	14	13	320	17500000000	54	all 14	9.4	9.2	9.5	9.1	8.9	9.2	8.6	8.3	9	8.7	8.8	8.5	9.2	9.2	Nucleus but not nucleoli (APE, Supportive)		1
Tmito	139322	68117	Apool	6720473G16Rik|9430083G14Rik|E130106L15Rik|Q78IK4	apolipoprotein O-like	ENSMUSG00000025525	265	5	MitoDomain	43	0.78	HomologMitoHighConf	NoHomolog	75-100pure	31.2392	0	1	literature, yeast mito homolog, mito protein domain+, induction, coexpression++, MS/MS++	chrX	112311407	112372430	14	25	470	17200000000	88	all 14	8.4	8	8	8.6	9.2	8.8	9.3	7.9	9.6	9.2	9.3	9.1	9.3	9.1	Mitochondria (APE, Uncertain)		3
Tmito	83787	67211	Armc10	2810037C14Rik|Svh|Q9D0L7	armadillo repeat containing 10	ENSMUSG00000038525	306		NonMitoDomain	1		NoMitoHomolog	NoHomolog	50-75ambig	-4.5445	0.695	1	GFP, MS/MS	chr5	21645983	21662592	10	13	107	3380000000	56	cerebrum, cerebellum, brainstem, spinalcord, liver, adipose, largeintestine, stomach, placenta, testis	8.4	7.8	7.6	8.2		6.6			8.5		8.7	8	9.1	8.8	Mitochondria (APE, Supportive)		1
Tpossible_mito	84896	67979	Atad1	4921525H23Rik|AW107648|Thorase|Q9D5T0	ATPase family, AAA domain containing 1	ENSMUSG00000013662	361		SharedDomain	6		OrthologMitoHighConf	Homolog	50-75pure	19.2813	0.003	1	yeast mito homolog++, Rickettsial homolog, mito protein domain, coexpression, MS/MS++	chr19	32672562	32712298	12	20	157	4640000000	56	cerebrum, cerebellum, brainstem, spinalcord, kidney, heart, skeletalmuscle, adipose, largeintestine, stomach, placenta, testis	8.6	8.5	8.9	8.4	8.9		8.1	8.9	8.2		8.6	7.2	8.3	8.8	Nucleus;Nucleoli;Mitochondria (APE, Uncertain)		3
Tmito	498	11946	Atp5a1	AI035633|AL022851|AL023067|Atpm|D18Ertd206e|Mom2|Q03265	ATP synthase, H+ transporting, mitochondrial F1 complex, alpha subunit 1	ENSMUSG00000025428	553	1	SharedDomain	48	1.53	OrthologMitoHighConf	Homolog	75-100pure	41.6009	0	1	literature, APEX_matrix, targetP signal+, yeast mito homolog++, Rickettsial homolog, mito protein domain, induction, coexpression++, MS/MS++	chr18	77773767	77782868	14	71	14666	2250000000000	80	all 14	11.2	10.8	11.2	10.9	11.5	11	11.6	11.1	11.1	11.4	11	11.3	11.2	10.5	Mitochondria (APE, Supportive)		6
Tmito	506	11947	Atp5b	P56480	ATP synthase, H+ transporting mitochondrial F1 complex, beta subunit	ENSMUSG00000025393	529	1	SharedDomain	49		OrthologMitoHighConf	Homolog	75-100pure	36.4532	0	1	literature, APEX_matrix, targetP signal+, yeast mito homolog++, Rickettsial homolog, mito protein domain, coexpression++, MS/MS++	chr10	128083306	128090388	14	39	17053	2400000000000	86	all 14	11.2	10.9	11.1	11	11.4	11	11.6	11.2	11.2	11.5	11.1	11.4	11.2	10.7	Mitochondria (APE, Supportive)		6
Tmito	515	11950	Atp5f1	C76477|Q9CQQ7	ATP synthase, H+ transporting, mitochondrial F0 complex, subunit B1	ENSMUSG00000000563	256		MitoDomain	NA		OrthologMitoHighConf	NoHomolog	75-100pure	19.8364	0.004	1	literature, APEX_matrix, yeast mito homolog++, mito protein domain+, MS/MS++	chr3	105942862	105960248	14	34	3542	598000000000	84	all 14	10.9	10.9	10.9	10.7	10.7	10.5	10.7	10.2	10.4	10.5	10.6	10.3	10.5	10	Nucleus but not nucleoli;Mitochondria (APE, Supportive)		4
Tmito	10476	71679	Atp5h	0610009D10Rik|Q9DCX2	ATP synthase, H+ transporting, mitochondrial F0 complex, subunit D	ENSMUSG00000034566	161		MitoDomain	NA		OrthologMitoHighConf	NoHomolog	75-100pure	19.8364	0.004	1	literature, APEX_matrix, yeast mito homolog++, mito protein domain+, MS/MS++	chr11	115415696	115419919	14	26	2253	458000000000	97	all 14	10.7	10.4	10.8	10.4	10.6	10.6	10.7	10.1	10.4	10.5	10.6	10.4	10.4	10	Mitochondria (APE, Supportive)		5
Tmito	9551	57423	Atp5j2	1110019H14Rik|P56135	ATP synthase, H+ transporting, mitochondrial F0 complex, subunit F2	ENSMUSG00000038690	88		NA	49		NoMitoHomolog	NoHomolog	50-75pure	12.8679	0.011	1	literature, coexpression++, MS/MS++	chr5	145183705	145191592	14	14	1107	175000000000	67	all 14	10.1	10.2	10.4	9.7	10.6	10	10.1	9.4	9.9	10.1	10.1	10.1	9.9	9.3			4
Tmito	521	11958	Atp5k	2610008D24Rik|Atp5i|Lfm1|Q06185	ATP synthase, H+ transporting, mitochondrial F1F0 complex, subunit E	ENSMUSG00000050856	71	5	MitoDomain	49		OrthologMitoHighConf	NoHomolog	75-100pure	32.5318	0	1	literature, APEX_IMS, yeast mito homolog++, mito protein domain+, coexpression++, MS/MS++	chr5	108433252	108434378	14	17	985	91200000000	87	all 14	9.9	9.7	9.9	9.5	10.2	9.7	9.8	9	9.7	10	10.1	9.9	9.6	9.5	Mitochondria (APE, Supportive)		3
Tmito	10632	27425	Atp5l	4933437C06Rik|Q9CPQ8	ATP synthase, H+ transporting, mitochondrial F0 complex, subunit G	ENSMUSG00000038717	103	5	MitoDomain	NA		OrthologMitoHighConf	NoHomolog	75-100pure	21.6458	0.004	1	literature, APEX_matrix, yeast mito homolog++, mito protein domain+, MS/MS++	chr9	44913247	44920742	14	15	676	213000000000	97	all 14	10.2	10	10.1	10	10.9	10.1	10	9.2	9.8	10.1	10.2	10	9.9	9.7			3
Tmito	539	28080	Atp5o	ATPO|D12Wsu28e|OSCP|Q9DB20	ATP synthase, H+ transporting, mitochondrial F1 complex, O subunit	ENSMUSG00000022956	213	2	MitoDomain	NA	1.34	OrthologMitoHighConf	Ortholog	75-100pure	34.8673	0	1	literature, APEX_matrix, targetP signal, yeast mito homolog++, Rickettsial homolog, mito protein domain+, induction, MS/MS++	chr16	91925222	91931630	14	34	2965	714000000000	85	all 14	10.9	10.8	11	10.6	10.8	10.7	10.9	10.2	10.5	10.7	10.7	10.6	10.5	10.2	Mitochondria (APE, Supportive)		4
Tmito	27109	68055	Atp5s	1110015E18Rik|ATPW|Q9CRA7	ATP synthase, H+ transporting, mitochondrial F0 complex, subunit S	ENSMUSG00000054894	200		NA	1		NoMitoHomolog	NoHomolog	50-75pure	1.9819	0.188	1	literature, APEX_matrix, MS/MS++	chr12	69724961	69744658	13	14	169	4450000000	57	cerebrum, cerebellum, brainstem, spinalcord, kidney, liver, heart, skeletalmuscle, adipose, largeintestine, stomach, placenta, testis	8.5	8.5	9.2	8.5	8.6	7.7	8.3	8	8.2		8.4	8.2	7.6	8.8	Cytoplasm (APE, Uncertain)		1
Tmito	4509	17706	ATP8	P03930	ATP synthase F0 subunit 8	ENSMUSG00000064356	67		MitoDomain	NA		NoMitoHomolog	NoHomolog	50-75pure	8.9263	0.029	1	literature, mito protein domain+, MS/MS++	chrM	7765	7969	14	10	404	89700000000	60	all 14	10.1	9.8	10	9.1	10.4	9.7	9.7	8.9	9.4	9.8	9	9.7	9.6	9.6	Nucleoli (APE, Uncertain)		3
Tmito	549	11992	Auh	C77140|W91705|Q9JLZ3	AU RNA binding protein/enoyl-coenzyme A hydratase	ENSMUSG00000021460	314	2	SharedDomain	43	1.01	OrthologMitoLowConf	Homolog	75-100pure	35.736	0	1	literature, APEX_matrix, targetP signal, yeast mito homolog+, Rickettsial homolog, mito protein domain, induction, coexpression++, MS/MS++	chr13	52835109	52929677	14	28	678	36200000000	76	all 14	9.7	9.4	9.9	9.9	9.2	9.2	9.2	8	9.5	8.7	8.4	9.3	9.1	9			3
Tmito	23786	94044	Bcl2l13	BCL-RAMBO|E430016C20Rik|Mil-1|Mil1|P59017	BCL2-like 13 (apoptosis facilitator)	ENSMUSG00000009112	434		SharedDomain	11	0.49	NoMitoHomolog	NoHomolog	25-50pure	6.6784	0.041	1	literature, mito protein domain, coexpression, MS/MS+	chr6	120836229	120892842	13	17	284	4600000000	49	cerebrum, cerebellum, brainstem, spinalcord, kidney, liver, heart, skeletalmuscle, adipose, largeintestine, stomach, placenta, testis	8.5	8.4	8.6	8	8.1	6.4	8.8	8.9	8.9		8.4	7.6	8.8	8.4	Mitochondria (APE, Uncertain)		1
Tmito	708	12261	C1qbp	AA407365|AA986492|D11Wsu182e|HABP1|P32|gC1qBP|Q8R5L1	complement component 1, q subcomponent binding protein	ENSMUSG00000018446	279	1	SharedDomain	7	0.86	OrthologMitoHighConf	NoHomolog	50-75pure	27.8817	0.004	1	literature, APEX_matrix, targetP signal+, yeast mito homolog++, mito protein domain, induction, coexpression, MS/MS++	chr11	70977845	70983026	14	13	748	107000000000	66	all 14	10.2	10.3	10.1	10	9.1	9.8	9.2	9	9.6	9.7	9.8	9.3	10.1	9.9	Plasma membrane (APE, Uncertain)		4
Tmito	51142	14004	Chchd2	AL033347|Etohi6|Q9D1L0	coiled-coil-helix-coiled-coil-helix domain containing 2	ENSMUSG00000070493	153	1	SharedDomain	25		OrthologMitoLowConf	NoHomolog		13.9291	0.009	1	APEX_IMS, targetP signal+, yeast mito homolog+, mito protein domain, coexpression	chr5	129881160	129887470																					Mitochondria (APE, Supportive)		1
Tmito	54927	66075	Chchd3	0610041L09Rik|1700039J09Rik|AW558177|Q9CRB9	coiled-coil-helix-coiled-coil-helix domain containing 3	ENSMUSG00000053768	227		NA	44	1.34	NoMitoHomolog	Ortholog	75-100pure	23.8115	0.003	1	literature, APEX_IMS, APEX_matrix, GFP, Rickettsial homolog, induction, coexpression++, MS/MS++	chr6	32792226	33060152	14	38	1240	58100000000	86	all 14	9.9	9.5	10	9.6	9.7	9.5	9.7	8.9	9.4	9.4	9.6	9.5	9.7	9.2	Mitochondria (Staining, Supportive)		1
Tmito	55847	52637	Cisd1	AU043990|AW743335|D10Ertd214e|Zcd1|mitoNEET|Q91WS0	CDGSH iron sulfur domain 1	ENSMUSG00000037710	108		SharedDomain	46	1.22	NoMitoHomolog	NoHomolog	75-100pure	20.1687	0.004	1	literature, mito protein domain, induction, coexpression++, MS/MS++	chr10	71330493	71344849	14	17	558	48400000000	92	all 14	9.8	9.5	9.8	9.3	9.9	9.7	9	8.9	9.5	9.3	9.4	9	9.3	9.7			2
Tmito	548596	12716	Ckmt1	Mt-CK|ScCKmit|UbCKmit|mi-CK|P30275	creatine kinase, mitochondrial 1, ubiquitous	ENSMUSG00000000308	418	2	SharedDomain	1		NoMitoHomolog	NoHomolog	75-100pure	11.1028	0.018	1	literature, targetP signal, mito protein domain, MS/MS++	chr2	121358640	121363737	12	40	3181	367000000000	79	cerebrum, cerebellum, brainstem, spinalcord, kidney, heart, skeletalmuscle, adipose, smallintestine, largeintestine, stomach, placenta	10.5	10.1	10.4	10.6	8.9		10.1	9.6	8.9	11.1	10.8	10.6	9.4				4
Tmito	10845	270166	Clpx	AU014732|E330029I21|Q9JHS4	caseinolytic peptidase X (E.coli)	ENSMUSG00000015357	634	4	SharedDomain	8	0.68	OrthologMitoHighConf	Ortholog	50-75pure	28.3526	0.005	1	literature, APEX_matrix, targetP signal, yeast mito homolog++, Rickettsial homolog, mito protein domain, induction, coexpression, MS/MS++	chr9	65294259	65330658	14	37	285	7250000000	52	all 14	6.9	8.1	8.2	8.1	9.1	9	7	8.6	9.1	7	9	8.5	8.6	9	Mitochondria (APE, Supportive)		1
Tmito	4513	17709	COX2	P00405	cytochrome c oxidase subunit II	ENSMUSG00000064354	227		MitoDomain	NA		OrthologMitoHighConf	Ortholog	25-50pure	21.1463	0.004	1	literature, APEX_IMS, APEX_matrix, yeast mito homolog++, Rickettsial homolog, mito protein domain+, MS/MS+	chrM	7012	7696	14	10	2001	442000000000	45	all 14	10.6	10.5	10.7	10.5	10.7	10.4	10.7	9.9	10.3	10.5	10.6	10.4	10.3	10			6
Tmito	116228	66359	Cox20	2310005N03Rik|Fam36a|Q9D7J4	COX20 Cox2 chaperone	ENSMUSG00000026500	117		NA	NA		OrthologMitoHighConf	NoHomolog	50-75ambig	7.5671	0.032	1	literature, APEX_IMS, GFP, yeast mito homolog++, MS/MS	chr1	178319152	178322693	14	6	203	3790000000	56	all 14	8.4	8.3	8.5	8.1	8.5	8.4	8.3	7.7	8.1	8.4	8.8	8.6	8.6	8.4	Mitochondria (APE, Supportive)		1
Tmito	9377	12858	Cox5a	AA959768|CcOX|P12787	cytochrome c oxidase subunit Va	ENSMUSG00000000088	146	1	MitoDomain	49	1.91	OrthologMitoHighConf	NoHomolog	50-75pure	42.0443	0	1	literature, APEX_IMS, APEX_matrix, targetP signal+, yeast mito homolog++, mito protein domain+, induction, coexpression++, MS/MS++	chr9	57521231	57532426	14	19	1523	427000000000	65	all 14	10.4	10.2	10.6	10.3	11	10.5	10.4	9.8	10.3	10.6	10.6	10.5	10.3	10.2			4
Tmito	1340	110323	Cox6b1	2010000G05Rik|Cox6b|P56391	cytochrome c oxidase, subunit VIb polypeptide 1	ENSMUSG00000036751	86		MitoDomain	49		OrthologMitoLowConf	NoHomolog	75-100pure	28.1988	0.004	1	literature, APEX_IMS, yeast mito homolog+, mito protein domain+, coexpression++, MS/MS++	chr7	30616973	30626151	14	15	1233	150000000000	90	all 14	10	9.8	10.1	9.6	10.4	10	10.2	9.3	10	10.3	10.1	10	9.9	9.5	Mitochondria (APE, Supportive)		3
Tmito	1431	12974	Cs	2610511A05Rik|9030605P22Rik|BB234005|Cis|ahl4|Q9CZU6	citrate synthase	ENSMUSG00000005683	464	3	SharedDomain	48	2.32	OrthologMitoLowConf	Homolog	50-75pure	33.5076	0	1	literature, APEX_matrix, targetP signal, yeast mito homolog+, Rickettsial homolog, mito protein domain, induction, coexpression++, MS/MS++	chr10	128337831	128362479	14	33	3539	346000000000	59	all 14	10.4	10	10.3	10.2	10.1	10	10.8	10.4	10.4	10.7	10.2	10.5	10.4	10.2	Mitochondria (APE, Supportive)		6
Tmito	80777	66427	Cyb5b	1810044O22Rik|AU015618|Cyb5m|Q9CQX2	cytochrome b5 type B	ENSMUSG00000031924	146		SharedDomain	16		NoMitoHomolog	NoHomolog	75-100pure	10.0442	0.023	1	literature, mito protein domain, coexpression, MS/MS++	chr8	107150660	107187470	14	16	737	101000000000	98	all 14	9.8	9.6	9.8	9.5	10.3	10	8.6	8.8	10	10.1	10.1	9.6	9.6	9.8	Endoplasmic reticulum (APE, Uncertain)		3
Tmito	1727	109754	Cyb5r3	0610016L08Rik|2500002N19Rik|C85115|Dia-1|Dia1|WU:AL591952.1-001|WU:AL591952.1-002|WU:AL591952.1-003|WU:Cyb5r3|Q9DCN2	cytochrome b5 reductase 3	ENSMUSG00000018042	301		SharedDomain	2	-0.4	NoMitoHomolog	NoHomolog	75-100ambig	2.1933	0.167	1	literature, mito protein domain, MS/MS+	chr15	83153500	83172208	13	25	506	35300000000	79	cerebrum, cerebellum, brainstem, spinalcord, kidney, liver, skeletalmuscle, adipose, smallintestine, largeintestine, stomach, placenta, testis	8.7	8.2	8.5	8.9	9.1	9.6		6.9	9.5	10	9.4	8.8	10	9.3	Endoplasmic reticulum (APE, Supportive)		4
Tmito	1537	66445	Cyc1	2610002H19Rik|AA408921|Q9D0M3	cytochrome c-1	ENSMUSG00000022551	325	2	MitoDomain	49	1.24	OrthologMitoHighConf	Ortholog	50-75pure	44.1268	0	1	literature, APEX_IMS, APEX_matrix, targetP signal, yeast mito homolog++, Rickettsial homolog, mito protein domain+, induction, coexpression++, MS/MS++	chr15	76343522	76345934	14	19	2616	205000000000	50	all 14	10.3	10.1	10.4	10.2	10.2	10	10.4	9.8	10.1	10.2	10.2	10	10	9.8	Mitochondria (APE, Supportive)		3
Tmito	8209	28295	D10Jhu81e	C21orf33|ES1|Q9D172	DNA segment, Chr 10, Johns Hopkins University 81 expressed	ENSMUSG00000053329	266	1	SharedDomain	43	1.61	NoMitoHomolog	NoHomolog	75-100pure	29.2236	0.005	1	APEX_matrix, targetP signal+, mito protein domain, induction, coexpression++, MS/MS++	chr10	78162066	78169768	14	20	1696	142000000000	80	all 14	10.3	10.2	10.4	10	10.2	10	10.3	9.4	9.9	9	9.4	9.8	9.9	9.7	Mitochondria (APE, Supportive)		2
Tmito	1666	67460	Decr1	1200012F07Rik|Decr|Nadph|Q9CQ62	2,4-dienoyl CoA reductase 1, mitochondrial	ENSMUSG00000028223	335	3	SharedDomain	39		NoMitoHomolog	Homolog	75-100pure	19.4164	0.003	1	literature, APEX_matrix, targetP signal, Rickettsial homolog, mito protein domain, coexpression+, MS/MS++	chr4	15917239	15945507	14	28	1762	116000000000	84	all 14	8.8	8.5	8.9	9.4	10.1	10.2	10.3	9	10.4	10	9.9	9.4	9.9	9.7	Mitochondria (APE, Supportive)		3
Tmito	1738	13382	Dld	O08749	dihydrolipoamide dehydrogenase	ENSMUSG00000020664	509	2	SharedDomain	43	1.39	HomologMitoHighConf	Homolog	50-75pure	31.4471	0	1	literature, APEX_matrix, targetP signal, yeast mito homolog, Rickettsial homolog, mito protein domain, induction, coexpression++, MS/MS++	chr12	31331561	31351471	14	39	4238	254000000000	74	all 14	10.2	9.7	10.1	10	10.5	9.8	10.6	10.2	10.5	10.6	9.9	10.2	10.3	10.1	Mitochondria (APE, Supportive)		4
Tmito	1743	78920	Dlst	1600017E01Rik|4632413C10Rik|4930529O08Rik|DLTS|Q9D2G2	dihydrolipoamide S-succinyltransferase (E2 component of 2-oxo-glutarate complex)	ENSMUSG00000004789	454	2	MitoDomain	42	1.79	OrthologMitoLowConf	Homolog	25-50pure	38.04	0	1	literature, APEX_IMS, APEX_matrix, targetP signal, yeast mito homolog+, Rickettsial homolog, mito protein domain+, induction, coexpression++, MS/MS+	chr12	85110832	85134091	14	27	1780	109000000000	46	all 14	9.7	9.3	9.7	9.7	10.2	9.6	10.1	9.7	9.9	10.3	9.6	9.9	9.9	9.3	Nucleus (APE, Uncertain)		5
Tmito	1892	93747	Echs1	C80529|Q8BH95	enoyl Coenzyme A hydratase, short chain, 1, mitochondrial	ENSMUSG00000025465	290	1	SharedDomain	30	0.96	OrthologMitoLowConf	Homolog	75-100pure	34.013	0	1	literature, APEX_matrix, targetP signal+, yeast mito homolog+, Rickettsial homolog, mito protein domain, induction, coexpression+, MS/MS++	chr7	140105722	140116423	14	31	1830	211000000000	84	all 14	10.2	9.8	10.3	10	10.2	10.6	10.3	8.8	10.5	9.9	10.1	10.1	10	10.1	Mitochondria (APE, Supportive)		5
Tmito	1632	13177	Eci1	Dci|eci|P42125	enoyl-Coenzyme A delta isomerase 1	ENSMUSG00000024132	289	1	SharedDomain	32		NoMitoHomolog	NoHomolog	50-75pure	18.6394	0.003	1	literature, APEX_matrix, targetP signal+, mito protein domain, coexpression+, MS/MS++	chr17	24426682	24439316	14	23	1275	124000000000	68	all 14	9.3	9.1	9.5	9.6	9.8	10.5	10.3	9.1	10.4	9.9	9.8	9.9	9.8	9.6	Nucleus but not nucleoli (APE, Uncertain)		5
Tmito	51295	26940	Ecsit	Sitpec|Q9QZH6	ECSIT homolog (Drosophila)	ENSMUSG00000066839	435	2	SharedDomain	39	0.79	NoMitoHomolog	NoHomolog	0-25ambig	12.7364	0.011	1	literature, APEX_matrix, targetP signal, mito protein domain, induction, coexpression+	chr9	22072245	22085427	10	9	61	895000000	25	brainstem, spinalcord, kidney, skeletalmuscle, adipose, smallintestine, largeintestine, stomach, placenta, testis			7.5	7.8	8.2			7.8	7.9	8	8	8	8.1	7.7	Nucleus but not nucleoli (APE, Supportive)		1
Tmito	2109	110826	Etfb	0610009I16Rik|2810441H06Rik|Q9DCW4	electron transferring flavoprotein, beta polypeptide	ENSMUSG00000004610	255		SharedDomain	39	1.36	HomologMitoHighConf	NoHomolog	75-100pure	20.4562	0.004	1	literature, APEX_matrix, yeast mito homolog, mito protein domain, induction, coexpression+, MS/MS++	chr7	43444071	43457800	14	27	1505	246000000000	90	all 14	9.7	9.5	9.9	9.9	10.5	10.6	10.6	9.3	10.5	10.2	10	10.2	10.3	9.9	Mitochondria (APE, Supportive)		3
Tmito	9941	208194	Exog	AW557704|ENGL-B|ENGL-a|Endogl1|Endogl2|Engl|Engla|Englb|Q8C163	endo/exonuclease (5'-3'), endonuclease G-like	ENSMUSG00000042787	392	2	SharedDomain	4		HomologMitoLowConf	NoHomolog	50-75pure	11.4209	0.016	1	APEX_IMS, targetP signal, yeast mito homolog, mito protein domain, MS/MS++	chr9	119444922	119465518	7	23	113	1660000000	63	cerebrum, cerebellum, brainstem, spinalcord, adipose, largeintestine, placenta	8.7	8.4	8.4	8.7					7.4		7.5		8.1				1
Tmito	51011	68126	Fahd2a	1500003K14Rik|B430104H02Rik|Cgi-105|Fahd2|Q3TC72	fumarylacetoacetate hydrolase domain containing 2A	ENSMUSG00000027371	313	2	SharedDomain	15	1	HomologMitoLowConf	NoHomolog	75-100pure	21.5959	0.004	1	APEX_matrix, targetP signal, yeast mito homolog, mito protein domain, induction, coexpression, MS/MS++	chr2	127436214	127444565	14	21	293	15000000000	78	all 14	9.1	8.7	9	9.1	9.4	8.5	8.8	7.7	9.4	8.4	8.7	8.5	7.8	9.6			1
Tmito	26355	70186	Fam162a	2310056P07Rik|HGTD-P|Q9D6U8	family with sequence similarity 162, member A	ENSMUSG00000003955	155	3	NA	5	0.61	NoMitoHomolog	NoHomolog	50-75pure	12.874	0.011	1	APEX_IMS, APEX_matrix, targetP signal, induction, coexpression, MS/MS++	chr16	36043843	36071515	14	15	513	30300000000	59	all 14	9.4	9.1	9.4	9.2	8.8	9.2	9.1	8.5	8.9	9.1	9.8	9.2	9.7	9.4	Mitochondria (APE, Supportive)		1
Tmito	51024	66437	Fis1	2010003O14Rik|Ttc11|Q9CQ92	fission 1 (mitochondrial outer membrane) homolog (yeast)	ENSMUSG00000019054	152		MitoDomain	1		OrthologMitoHighConf	NoHomolog	75-100crude	11.4831	0.016	1	literature, yeast mito homolog++, mito protein domain+	chr5	136953274	136966234	14	16	462	8900000000	86	all 14	9.1	8.8	9.1	9.1	9.1	8.5	8.3	8.5	8.2	7.8	8.8	8.4	8.7	8.8	Mitochondria (APE, Supportive)		1
Tpossible_mito	2597	14433	Gapdh	Gapd|P16858	glyceraldehyde-3-phosphate dehydrogenase	ENSMUSG00000057666	359	3	NonMitoDomain	NA		HomologMitoHighConf	Ortholog	75-100crude	5.8057	0.048	1	targetP signal, yeast mito homolog, Rickettsial homolog	chr6	125161851	125166467	14	30	750	60700000000	79	all 14	9.8	9.6	10.5	9.5	9.1	8.6	7.4	9.2	9.2	9.3	8.5	8.8	9.7	9.6	Plasma membrane;Cytoplasm (APE, Supportive)		2
Tmito	5188	229487	Gatb	9430026F02Rik|Pet112l|Q99JT1	Glutamyl-TRNA Amidotransferase Subunit B/PET112 homolog (S. cerevisiae)	ENSMUSG00000028085	557	1	MitoDomain	35		HomologMitoHighConf	Ortholog	25-50ambig	28.478	0.005	1	literature, APEX_matrix, targetP signal+, yeast mito homolog, Rickettsial homolog, mito protein domain+, coexpression+, MS/MS	chr3	85574128	85654470	5	12	19	74100000	31	cerebrum, skeletalmuscle, adipose, stomach, testis	7.3							7.3	7.3			6.7		7	Mitochondria (APE, Supportive)		1
Tmito	54332	14545	Gdap1	O88741	ganglioside-induced differentiation-associated-protein 1	ENSMUSG00000025777	358		SharedDomain	1		NoMitoHomolog	NoHomolog	50-75pure	3.7627	0.1	1	APEX_IMS, mito protein domain, MS/MS++	chr1	17145372	17164270	4	19	173	5460000000	51	cerebrum, cerebellum, brainstem, spinalcord	9.2	8.8	9.3	9.1											Cytoplasm;Mitochondria (APE, Supportive)		1
Tmito	2731	104174	Gldc	D030049L12Rik|D19Wsu57e|Q91W43	glycine decarboxylase	ENSMUSG00000024827	1025	3	MitoDomain	9		HomologMitoHighConf	NoHomolog	50-75pure	20.0226	0.004	1	literature, APEX_matrix, targetP signal, yeast mito homolog, mito protein domain+, coexpression, MS/MS++	chr19	30098440	30175441	6	55	391	8460000000	54	cerebrum, cerebellum, kidney, liver, adipose, placenta	8.9	9			9.3	9.5			7.7				9.1				1
Tmito	51218	73046	Glrx5	2310004O13Rik|2900070E19Rik|AU020725|Q80Y14	glutaredoxin 5 homolog (S. cerevisiae)	ENSMUSG00000021102	152	1	SharedDomain	7		OrthologMitoLowConf	Homolog	25-50pure	22.0709	0.005	1	literature, APEX_matrix, targetP signal+, yeast mito homolog+, Rickettsial homolog, mito protein domain, coexpression, MS/MS+	chr12	105032688	105040910	14	8	223	10900000000	39	all 14	8.6	8.5	8.7	8.6	9.2	9.2	8.2	8	9.1	9	9	8.8	9.2	8.9	Nucleus;Mitochondria (APE, Supportive)		3
Tmito	2744	14660	Gls	6330442B14|AI314027|B230365M23Rik|D3Z7P3	glutaminase	ENSMUSG00000026103	674	1	MitoDomain	1	0.43	NoMitoHomolog	NoHomolog	50-75pure	17.4751	0.003	1	literature, APEX_matrix, targetP signal+, mito protein domain+, MS/MS++	chr1	52163449	52233232	13	42	1022	43800000000	66	cerebrum, cerebellum, brainstem, spinalcord, kidney, heart, skeletalmuscle, adipose, smallintestine, largeintestine, stomach, placenta, testis	10.2	9.8	9.8	9.6	9.4		6.7	8.6	8.7	9.4	9.3	7.9	9.2	8.7			2
Tmito	2746	14661	Glud1	AI118167|Gdh-X|Glud|Gludl|P26443	glutamate dehydrogenase 1	ENSMUSG00000021794	558	3	SharedDomain	9	0.36	HomologMitoHighConf	Ortholog	50-75pure	21.0307	0.004	1	literature, APEX_matrix, targetP signal, yeast mito homolog, Rickettsial homolog, mito protein domain, coexpression, MS/MS++	chr14	34310726	34345033	14	49	4225	459000000000	74	all 14	10.6	10.1	10.8	10.5	10.5	11	9.3	9.3	10.4	10.8	10.1	9.9	10.8	9.6			5
Tmito	2806	14719	Got2	AL022787|FABP-pm|Got-2|mAspAT|P05202	glutamate oxaloacetate transaminase 2, mitochondrial	ENSMUSG00000031672	430	2	SharedDomain	NA		NoMitoHomolog	NoHomolog	75-100pure	11.1028	0.018	1	literature, APEX_IMS, APEX_matrix, targetP signal, mito protein domain, MS/MS++	chr8	95864136	95888365	14	43	3958	479000000000	80	all 14	10.7	10.3	10.5	10.6	10.6	10.8	10.9	10.4	9.9	10.4	10	10.6	10.6	9.7			6
Tmito	80273	17713	Grpel1	AA408748|mt-GrpE#1|mt-Grpel1|Q99LP6	GrpE-like 1, mitochondrial	ENSMUSG00000029198	217	1	MitoDomain	43	1.53	HomologMitoLowConf	Homolog	50-75pure	37.799	0	1	literature, APEX_matrix, targetP signal+, yeast mito homolog, Rickettsial homolog, mito protein domain+, induction, coexpression++, MS/MS++	chr5	36465184	36474077	14	24	495	31400000000	74	all 14	9.4	9.2	9.3	9	9.6	9.6	9.2	8	9.3	9.3	9.2	9	9.8	9.1	Mitochondria (APE, Supportive)		3
Tmito	3030	97212	Hadha	C77020|Mtpa|Q8BMS1	hydroxyacyl-Coenzyme A dehydrogenase/3-ketoacyl-Coenzyme A thiolase/enoyl-Coenzyme A hydratase (trifunctional protein), alpha subunit	ENSMUSG00000025745	763	1	SharedDomain	42		OrthologMitoLowConf	Homolog	75-100pure	33.9296	0	1	literature, APEX_matrix, targetP signal+, yeast mito homolog+, Rickettsial homolog, mito protein domain, coexpression++, MS/MS++	chr5	30118303	30154980	14	75	8296	884000000000	82	all 14	10.2	10.2	10.5	10.5	10.9	11	11.2	10.8	10.9	10.9	10.9	10.8	10.7	10.7	Mitochondria (APE, Supportive)		5
Tmito	3032	231086	Hadhb	4930479F15Rik|Mtpb|TP-beta|Q99JY0	hydroxyacyl-Coenzyme A dehydrogenase/3-ketoacyl-Coenzyme A thiolase/enoyl-Coenzyme A hydratase (trifunctional protein), beta subunit	ENSMUSG00000059447	475	2	SharedDomain	NA		NoMitoHomolog	Homolog	75-100pure	14.1966	0.008	1	literature, targetP signal, Rickettsial homolog, mito protein domain, MS/MS++	chr5	30155252	30184593	14	38	3560	191000000000	76	all 14	9.2	8.6	9.2	9.5	9.9	10.2	10.7	9.9	10.3	10.5	10.1	10.2	10.1	10			2
Tmito	11112	58875	Hibadh	6430402H10Rik|AI265272|Q99L13	3-hydroxyisobutyrate dehydrogenase	ENSMUSG00000029776	335	1	SharedDomain	35	1.78	NoMitoHomolog	NoHomolog	50-75pure	23.787	0.005	1	literature, APEX_matrix, targetP signal+, mito protein domain, induction, coexpression+, MS/MS++	chr6	52546229	52640300	14	22	688	50400000000	69	all 14	8.9	8.6	9.3	9.4	9.9	9.8	9.2	8.4	10	8.8	9.4	9.8	9.5	9.7	Nucleus but not nucleoli (APE, Uncertain)		3
Tmito	26275	227095	Hibch	2610509I15Rik|AI648812|Q8QZS1	3-hydroxyisobutyryl-Coenzyme A hydrolase	ENSMUSG00000041426	385	1	SharedDomain	25	1.82	OrthologMitoLowConf	NoHomolog	50-75pure	29.2982	0.006	1	literature, APEX_matrix, targetP signal+, yeast mito homolog+, mito protein domain, induction, coexpression, MS/MS++	chr1	52845045	52920860	14	34	777	64200000000	74	all 14	9.2	9.1	9.6	9	9.9	9.8	9.8	9.6	10.2	9.1	9.4	9.6	9.4	9.4	Nucleus but not nucleoli;Mitochondria (APE, Uncertain)		2
Tmito	84681	68917	Hint2	1190005L05Rik|Q9D0S9	histidine triad nucleotide binding protein 2	ENSMUSG00000028470	163	1	SharedDomain	22		NoMitoHomolog	Homolog	50-75pure	20.4842	0.004	1	APEX_matrix, targetP signal+, Rickettsial homolog, mito protein domain, coexpression, MS/MS++	chr4	43654226	43656445	14	14	653	54600000000	75	all 14	9.3	9.2	9.5	9.3	10.2	10	9.3	8.4	9.6	9.5	9.7	9.4	9.2	9.4	Mitochondria (APE, Supportive)		1
Tmito	3099	15277	Hk2	AI642394|HKII|O08528	hexokinase 2	ENSMUSG00000000628	917		SharedDomain	14		HomologMitoLowConf	NoHomolog	50-75pure	10.3623	0.022	1	literature, yeast mito homolog, mito protein domain, coexpression, MS/MS++	chr6	82725026	82774454	13	54	528	41800000000	62	cerebrum, cerebellum, brainstem, spinalcord, kidney, heart, skeletalmuscle, adipose, smallintestine, largeintestine, stomach, placenta, testis	10.1	10.1	10	8.9	9.2		8.6	8.3	9	8.2	8.7	8.1	9	9.4			1
Tmito	3028	15108	Hsd17b10	17bHSD10|Ads9|ERAB|Hadh2|Q99N15	hydroxysteroid (17-beta) dehydrogenase 10	ENSMUSG00000025260	261	4	SharedDomain	25	0.66	NoMitoHomolog	Homolog	75-100pure	21.0515	0.004	1	literature, APEX_matrix, targetP signal, Rickettsial homolog, mito protein domain, induction, coexpression, MS/MS++	chrX	152001895	152004442	14	22	2396	194000000000	96	all 14	10.2	10.1	10.2	10	10.2	10.6	10	9.2	10.1	9.9	10.1	10.3	10.2	10	Nucleus;Nuclear membrane (APE, Uncertain)		3
Tmito	83693	72552	Hsdl1	2700067E09Rik|Q8BTX9	hydroxysteroid dehydrogenase like 1	ENSMUSG00000034189	330		SharedDomain	2		NoMitoHomolog	Homolog	50-75pure	6.8565	0.038	1	GFP, Rickettsial homolog, mito protein domain, MS/MS++	chr8	119561977	119575200	10	21	146	3570000000	65	cerebrum, cerebellum, brainstem, spinalcord, adipose, smallintestine, largeintestine, stomach, placenta, testis	8.7	8.3	8.6	8.7					8	7.4	8.2	7.8	8.9	8.9			3
Tmito	3336	15528	Hspe1	10kDa|Hsp10|mt-cpn10|Q64433	heat shock protein 1 (chaperonin 10)	ENSMUSG00000073676	102		SharedDomain	4		OrthologMitoHighConf	Ortholog	75-100pure	20.0965	0.004	1	literature, APEX_IMS, APEX_matrix, yeast mito homolog++, Rickettsial homolog, mito protein domain, MS/MS++	chr1	55088147	55091317	14	27	1756	301000000000	99	all 14	10.1	9.9	10.2	9.8	11	10.5	9.8	8.9	10.3	10.5	10.4	10	10.4	10.2			2
Tmito	55699	381314	Iars2	2010002H18Rik|C79125|Q8BIJ6	isoleucine-tRNA synthetase 2, mitochondrial	ENSMUSG00000026618	1012	2	SharedDomain	42		OrthologMitoHighConf	Homolog	50-75pure	32.7397	0	1	APEX_matrix, targetP signal, yeast mito homolog++, Rickettsial homolog, mito protein domain, coexpression++, MS/MS++	chr1	185286661	185329401	14	68	2100	104000000000	64	all 14	10	10	10.1	9	10.1	9.5	9.6	9.7	10	9.3	10	9.6	9.9	10.1	Mitochondria (APE, Supportive)		2
Tmito	3419	67834	Idh3a	1110003P10Rik|1500012E04Rik|AA407078|AI316514|Q9D6R2	isocitrate dehydrogenase 3 (NAD+) alpha	ENSMUSG00000032279	366	3	SharedDomain	40	2.98	OrthologMitoHighConf	Homolog	50-75pure	36.0312	0	1	APEX_matrix, targetP signal, yeast mito homolog++, Rickettsial homolog, mito protein domain, induction, coexpression++, MS/MS++	chr9	54586510	54604662	14	43	3341	357000000000	70	all 14	10.6	10.3	10.8	10.3	10.5	9.4	10.6	10.5	10.5	10.3	10.2	9.9	10.3	9.9	Mitochondria (APE, Supportive)		6
Tmito	3420	170718	Idh3b	C78231|Q91VA7	isocitrate dehydrogenase 3 (NAD+) beta	ENSMUSG00000027406	384	1	SharedDomain	20	2.08	OrthologMitoLowConf	Homolog	50-75pure	32.3919	0	1	literature, APEX_matrix, targetP signal+, yeast mito homolog+, Rickettsial homolog, mito protein domain, induction, coexpression, MS/MS++	chr2	130279308	130284451	14	38	1404	163000000000	68	all 14	10.3	9.9	10.5	9.8	10.1	8.8	10.3	10.3	10.2	10	9.9	9.6	10	9.6	Mitochondria (APE, Supportive)		2
Tmito	3421	15929	Idh3g	P70404	isocitrate dehydrogenase 3 (NAD+), gamma	ENSMUSG00000002010	393		SharedDomain	46	1.29	OrthologMitoLowConf	Homolog	50-75pure	28.3959	0.005	1	literature, APEX_matrix, yeast mito homolog+, Rickettsial homolog, mito protein domain, induction, coexpression++, MS/MS++	chrX	73778962	73786897	14	26	991	73500000000	59	all 14	9.9	9.3	10	9.4	9.8	8.7	10	10	9.9	9.6	9.6	9.4	9.8	9	Mitochondria (APE, Supportive)		1
Tmito	10989	76614	Immt	1700082C19Rik|D830041H16Rik|HMP|P87|P87/89|P89|Q8CAQ8	inner membrane protein, mitochondrial	ENSMUSG00000052337	757	2	MitoDomain	48		HomologMitoHighConf	NoHomolog	75-100pure	31.25	0	1	literature, targetP signal, yeast mito homolog, mito protein domain+, coexpression++, MS/MS++	chr6	71831319	71875266	14	93	8563	389000000000	93	all 14	10.6	10.5	10.6	10.4	10.9	10.1	10.4	10.4	10.4	10.2	10.4	10.4	10.2	10.2	Mitochondria (APE, Supportive)		3
Tmito	3712	56357	Ivd	1300016K07Rik|6720455E18Rik|AI463340|Q9JHI5	isovaleryl coenzyme A dehydrogenase	ENSMUSG00000027332	424	1	MitoDomain	38		NoMitoHomolog	NoHomolog	75-100pure	25.4295	0.003	1	literature, APEX_matrix, targetP signal+, mito protein domain+, coexpression+, MS/MS++	chr2	118861999	118881357	14	30	1245	107000000000	81	all 14	9	8.7	9.2	9.2	10.4	10.2	9.9	9.4	10.2	9.4	9.4	10.2	9.7	10	Mitochondria (APE, Supportive)		1
Tmito	3852	110308	Krt5	3300001P10Rik|AW146334|CK5|K5|Krt2-5|Tfip8|Q922U2	keratin 5	ENSMUSG00000061527	580	1	NonMitoDomain	1		NoMitoHomolog	NoHomolog	25-50pure	4.4671	0.076	1	GFP, targetP signal+, MS/MS+	chr15	101707069	101712891	14	30	837	14000000000	33	all 14	8.4	8.9	9.2	8.2	9.7	8.9	8.6	9.1	8.9	9.1	8.7	8.8	8.7	8.7			4
Tmito	23395	102436	Lars2	AI035546|Kiaa0028|LEURS|Q8VDC0	leucyl-tRNA synthetase, mitochondrial	ENSMUSG00000035202	902	2	SharedDomain	42		OrthologMitoHighConf	Ortholog	50-75pure	35.0697	0	1	literature, APEX_matrix, targetP signal, yeast mito homolog++, Rickettsial homolog, mito protein domain, coexpression++, MS/MS++	chr9	123366939	123462664	14	52	359	6970000000	60	all 14	8.8	8.7	8.6	7.6	9.4	7.8	8	8.7	8.8	6.7	9	8.2	8.5	8.6	Nucleus;Nucleoli (APE, Uncertain)		1
Tmito	3954	56384	Letm1	Q9Z2I0	leucine zipper-EF-hand containing transmembrane protein 1	ENSMUSG00000005299	738	2	MitoDomain	42		OrthologMitoLowConf	NoHomolog	50-75pure	32.286	0	1	literature, APEX_IMS, APEX_matrix, targetP signal, yeast mito homolog+, mito protein domain+, coexpression++, MS/MS++	chr5	33741351	33782704	14	68	2396	102000000000	68	all 14	10	9.8	9.9	9.8	10.2	9.7	9.3	9.4	9.8	10.2	10.2	9.6	9.5	9.3	Mitochondria (APE, Supportive)		1
Tmito	25875	68614	Letmd1	1110019O13Rik|AI593524|BB130465|BB235638|HCCR-2|HCCR1|MCC-32|Mccr|Q924L1	LETM1 domain containing 1	ENSMUSG00000037353	360	2	MitoDomain	16	2.08	OrthologMitoLowConf	NoHomolog	50-75pure	31.2027	0	1	GFP, targetP signal, yeast mito homolog+, mito protein domain+, induction, coexpression, MS/MS++	chr15	100469033	100479252	11	20	160	2410000000	52	cerebrum, cerebellum, brainstem, spinalcord, kidney, liver, adipose, smallintestine, largeintestine, placenta, testis	8.3	8	7.3	7.7	7.8	7.3			9.1	8	7.6		8.4	8.3			1
Tmito	9361	74142	Lonp1	1200017E13Rik|LON|Prss15|Q8CGK3	lon peptidase 1, mitochondrial	ENSMUSG00000041168	949	1	SharedDomain	14	1.81	OrthologMitoLowConf	Homolog	50-75pure	31.2198	0	1	literature, APEX_matrix, targetP signal+, yeast mito homolog+, Rickettsial homolog, mito protein domain, induction, coexpression, MS/MS++	chr17	56614297	56626903	14	81	2693	139000000000	74	all 14	10	10.1	10	9	10.4	10	9.5	9.9	10	9.3	10.2	10	10	10	Mitochondria (APE, Supportive)		2
Tmito	10128	72416	Lrpprc	3110001K13Rik|C76645|Gp130|Lrp130|Lsfc|Q6PB66	leucine-rich PPR-motif containing	ENSMUSG00000024120	1392	1	SharedDomain	47	2.59	OrthologMitoHighConf	NoHomolog	75-100pure	38.5071	0	1	literature, APEX_matrix, targetP signal+, yeast mito homolog++, mito protein domain, induction, coexpression++, MS/MS++	chr17	84705246	84790786	14	145	5900	276000000000	90	all 14	10.2	10.4	10.4	9.4	10.8	9.8	9.6	10.3	9.9	10.2	10.5	10.2	10.2	10.5	Mitochondria (APE, Supportive)		2
Tmito	54996	67247	Marc2	2810484M10Rik|Mosc2|mARC1|Q922Q1	mitochondrial amidoxime reducing component 2	ENSMUSG00000073481	338	4	MitoDomain	9	0.83	NoMitoHomolog	NoHomolog	50-75pure	18.809	0.003	1	literature, targetP signal, mito protein domain+, induction, coexpression, MS/MS++	chr1	184813067	184845847	14	27	1039	71500000000	65	all 14	9.2	8.9	9.1	8.3	10	9.9	7.7	8.6	10.1	10.3	9.5	8.8	9.9	9.7	Nucleus but not nucleoli;Cytoplasm (APE, Uncertain)		1
Tmito	57506	228607	Mavs	D430028G21Rik|IPS-1|Visa|cardif|Q8VCF0	mitochondrial antiviral signaling protein	ENSMUSG00000037523	503		NA	32	1.11	NoMitoHomolog	NoHomolog	25-50ambig	8.1051	0.031	1	literature, induction, coexpression+, MS/MS	chr2	131234062	131248024	5	11	50	609000000	33	brainstem, skeletalmuscle, adipose, placenta, testis			7.8					8.5	7.7				6.8	8.2	Mitochondria (APE, Supportive)		1
Tmito	4191	17448	Mdh2	MDH|Mdh-2|Mor-1|Mor1|P08249	malate dehydrogenase 2, NAD (mitochondrial)	ENSMUSG00000019179	338	2	SharedDomain	50	1.54	OrthologMitoHighConf	Homolog	75-100pure	39.5139	0	1	literature, APEX_matrix, targetP signal, yeast mito homolog++, Rickettsial homolog, mito protein domain, induction, coexpression++, MS/MS++	chr5	135778648	135790386	14	42	6117	1440000000000	79	all 14	11.1	10.8	11.2	10.9	10.9	10.6	11.4	10.6	11	11.3	10.9	10.8	11	10.6	Mitochondria (APE, Supportive)		6
Tmito	4200	107029	Me2	AW120568|D030040L20Rik|NAD-ME|Q99KE1	malic enzyme 2, NAD(+)-dependent, mitochondrial	ENSMUSG00000024556	589	3	SharedDomain	1		OrthologMitoLowConf	Homolog	75-100pure	19.1004	0.003	1	literature, APEX_matrix, targetP signal, yeast mito homolog+, Rickettsial homolog, mito protein domain, MS/MS++	chr18	73770039	73815392	12	43	1037	54800000000	89	cerebrum, cerebellum, brainstem, spinalcord, kidney, heart, adipose, smallintestine, largeintestine, stomach, placenta, testis	9.3	8.6	9.1	9.2	8.1		8.3		8.9	10.5	10	9.3	9.4	9.7	Mitochondria (APE, Supportive)		2
Tmito	10367	216001	Micu1	C730016L05Rik|Calc|Cbara1|Q8VCX5	mitochondrial calcium uptake 1	ENSMUSG00000020111	477	4	SharedDomain	4	-0.28	NoMitoHomolog	NoHomolog	25-50pure	4.8713	0.064	1	literature, APEX_IMS, GFP, targetP signal, mito protein domain, MS/MS+	chr10	59702634	59864122	11	31	322	2800000000	49	cerebrum, cerebellum, brainstem, spinalcord, skeletalmuscle, adipose, smallintestine, largeintestine, stomach, placenta, testis	8.6	8.7	8.4	7.6				8	7.3	8.8	8.7	7.7	8.3	8	Mitochondria (APE, Supportive)		1
Tmito	51660	55951	Mpc1	0610006G08Rik|3830411I18Rik|Brp44l|P63030	mitochondrial pyruvate carrier 1	ENSMUSG00000023861	109		MitoDomain	NA		OrthologMitoLowConf	NoHomolog	75-100pure	17.3128	0.003	1	GFP, yeast mito homolog+, mito protein domain+, MS/MS++	chr17	8283812	8297661	14	14	1072	76800000000	95	all 14	9.8	9.5	9.9	9.6	10.3	10	9.5	9	9.9	9.6	9.6	9.7	9.2	8.5	Mitochondria (APE, Supportive)		2
Tmito	25874	70456	Mpc2	0610006C01Rik|2010002I07Rik|2610205H19Rik|AA108335|Brp44|ESTM43|Q9D023	mitochondrial pyruvate carrier 2	ENSMUSG00000026568	127	5	MitoDomain	41	3.21	OrthologMitoHighConf	NoHomolog	75-100pure	37.6795	0	1	literature, yeast mito homolog++, mito protein domain+, induction, coexpression++, MS/MS++	chr1	165461207	165481214	14	11	1602	84000000000	82	all 14	9.6	9.5	9.8	9.4	10.4	10	9.5	9.6	9.6	9.5	9.3	9.5	9.3	10			2
Tmito	9801	56284	Mrpl19	9030416F12Rik|9130412E02Rik|D6Ertd157e|MRP-L15|RLX1|Rpml15|Q9D338	mitochondrial ribosomal protein L19	ENSMUSG00000030045	292	2	SharedDomain	5		OrthologMitoHighConf	Ortholog	25-50pure	24.8375	0.003	1	literature, APEX_matrix, targetP signal, yeast mito homolog++, Rickettsial homolog, mito protein domain, coexpression, MS/MS+	chr6	81957841	81965949	11	14	87	1750000000	39	cerebrum, cerebellum, brainstem, spinalcord, liver, adipose, smallintestine, largeintestine, stomach, placenta, testis	7.7	7.4	7.4	7.9		7.9			8.3	8.5	8.6	7.7	8.5	8.3			1
Tmito	740	18120	Mrpl49	4833419D18Rik|Nof1|Q9CQ40	mitochondrial ribosomal protein L49	ENSMUSG00000007338	166	2	SharedDomain	10		OrthologMitoHighConf	NoHomolog	75-100pure	25.0414	0.003	1	literature, APEX_matrix, targetP signal, yeast mito homolog++, mito protein domain, coexpression, MS/MS++	chr19	6053629	6057751	14	16	158	4960000000	78	all 14	8.4	8.3	8.5	8.1	9	8.6	8	8	8.4	8.5	9	7.8	8.7	8.6			1
Tmito	56945	64655	Mrps22	3100002P07Rik|Rpms22|Q9CXW2	mitochondrial ribosomal protein S22	ENSMUSG00000032459	359	1	MitoDomain	27	1.47	NoMitoHomolog	NoHomolog	50-75ambig	22.7493	0.005	1	literature, APEX_matrix, targetP signal+, mito protein domain+, induction, coexpression, MS/MS	chr9	98588729	98601679	14	26	230	6780000000	73	all 14	8.4	8.3	8.7	7.3	8.9	7.6	8.1	8.3	8.7	8.8	9.1	8	9.2	8.5	Mitochondria (Staining, Supportive)		1
Tmito	23107	218506	Mrps27	2610028H14Rik|Q8BK72	mitochondrial ribosomal protein S27	ENSMUSG00000041632	415	2	MitoDomain	32	1.87	OrthologMitoHighConf	NoHomolog	50-75pure	36.1473	0	1	literature, APEX_matrix, targetP signal, yeast mito homolog++, mito protein domain+, induction, coexpression+, MS/MS++	chr13	99344785	99415561	13	23	128	2900000000	54	cerebrum, cerebellum, brainstem, spinalcord, kidney, liver, skeletalmuscle, adipose, smallintestine, largeintestine, stomach, placenta, testis	7.9	7.3	7.4	8	8.3	7.8		7.7	8.4	8.8	8.7	8.3	8.8	8.3			2
Tmito	23787	56462	Mtch1	2310034O17Rik|AI255158|AU018396|C77849|PSAP|Q791T5	mitochondrial carrier homolog 1 (C. elegans)	ENSMUSG00000024012	389		MitoDomain	2	-0.28	OrthologMitoLowConf	NoHomolog	50-75pure	16.4344	0.004	1	literature, yeast mito homolog+, mito protein domain+, MS/MS++	chr17	29332075	29347904	12	19	311	4690000000	52	cerebrum, cerebellum, brainstem, spinalcord, kidney, heart, adipose, smallintestine, largeintestine, stomach, placenta, testis	9	8.6	9	8.6	8.2		7.3		8.6	7.9	8.5	7.9	8.8	8.2			4
Tmito	23788	56428	Mtch2	2310034D24Rik|4930539J07Rik|HSPC032|Q791V5	mitochondrial carrier homolog 2 (C. elegans)	ENSMUSG00000027282	303		MitoDomain	32	0.7	OrthologMitoLowConf	NoHomolog	75-100pure	28.2823	0.005	1	literature, APEX_IMS, yeast mito homolog+, mito protein domain+, induction, coexpression+, MS/MS++	chr2	90847154	90866634	14	21	1418	126000000000	78	all 14	9.7	9.3	9.4	9.9	9.8	9.9	9.5	8.7	10	10.3	10	9.6	10	10.5	Mitochondria (APE, Supportive)		1
Tmito	51537	67900	Mtfp1	1700020C11Rik|2610507A21Rik|AV005788|Mtp18|Q9CRB8	mitochondrial fission process 1	ENSMUSG00000004748	166		NA	14	1.18	NoMitoHomolog	NoHomolog	75-100ambig	8.2128	0.03	1	literature, induction, coexpression, MS/MS+	chr11	4091480	4095431	14	14	302	11200000000	92	all 14	9.3	9.2	9.4	8.7	8.9	8.8	9.2	8.6	8.1	8.3	8.4	8.7	7.5	8.4			1
Tmito	4538	17719	ND4	P03911	NADH dehydrogenase subunit 4	ENSMUSG00000064363	459		MitoDomain	NA		NoMitoHomolog	Ortholog	25-50pure	11.8627	0.014	1	literature, APEX_IMS, APEX_matrix, Rickettsial homolog, mito protein domain+, MS/MS+	chrM	10166	11544	14	16	1664	75000000000	37	all 14	9.9	9.9	10	9.2	10	9.5	9.3	10.1	9.3	9.6	9.6	9.8	9.4	9.3	Nucleus (APE, Uncertain)		1
Tmito	4705	67273	Ndufa10	2900053E13Rik|Q99LC3	NADH dehydrogenase (ubiquinone) 1 alpha subcomplex 10	ENSMUSG00000026260	355	1	SharedDomain	46		NoMitoHomolog	NoHomolog	75-100pure	24.0759	0.003	1	literature, targetP signal+, mito protein domain, coexpression++, MS/MS++	chr1	92439718	92473758	14	39	1704	170000000000	88	all 14	10.1	10	10.3	9.9	10.4	9.6	10.3	10.2	10.1	10	9.9	9.9	10.1	9.6			2
Tmito	51079	67184	Ndufa13	2700054G14Rik|AU022060|CDA016|CGI-39|GRIM-19|Grim19|F6W8I0	NADH dehydrogenase (ubiquinone) 1 alpha subcomplex, 13	ENSMUSG00000036199	144		SharedDomain	40		NoMitoHomolog	NoHomolog	75-100pure	16.2752	0.004	1	literature, APEX_IMS, mito protein domain, coexpression++, MS/MS++	chr8	69894181	69902558	14	20	744	113000000000	75	all 14	10	9.8	10.2	9.9	10.2	9.7	9.9	9.4	9.8	9.9	10	10	9.7	9.7	Mitochondria (APE, Supportive)		2
Tmito	4695	17991	Ndufa2	AV000592|B8|C1-B8|CI-B8|Q9CQ75	NADH dehydrogenase (ubiquinone) 1 alpha subcomplex, 2	ENSMUSG00000014294	99	1	SharedDomain	43	0.57	NoMitoHomolog	NoHomolog	75-100pure	27.9693	0.004	1	literature, APEX_matrix, targetP signal+, mito protein domain, induction, coexpression++, MS/MS++	chr18	36742331	36744587	14	15	729	59000000000	88	all 14	9.8	9.6	9.8	9.4	9.9	9.4	9.6	8.7	9.5	9.7	9.7	9.9	9.2	9.1			4
Tmito	4696	66091	Ndufa3	1010001M12Rik|1700022J01Rik|Q9CQ91	NADH dehydrogenase (ubiquinone) 1 alpha subcomplex, 3	ENSMUSG00000035674	84		NA	48	0.79	NoMitoHomolog	NoHomolog	50-75pure	16.7613	0.003	1	literature, induction, coexpression++, MS/MS++	chr7	3617372	3620161	14	7	397	16800000000	67	all 14	9.2	9.1	9.3	8.7	9.5	8.9	8.9	8.8	9	9.1	9	9.1	8.8	8.7			1
Tmito	4697	17992	Ndufa4	MLRQ|Q62425	NADH dehydrogenase (ubiquinone) 1 alpha subcomplex, 4	ENSMUSG00000029632	82	4	SharedDomain	47		NoMitoHomolog	NoHomolog	75-100pure	19.1231	0.003	1	literature, targetP signal, mito protein domain, coexpression++, MS/MS++	chr6	11900372	11907446	14	17	1532	170000000000	99	all 14	10.2	10.1	10.1	9.7	10.6	10.1	10	9.3	10	10.2	9.9	10	9.8	9.4			6
Tmito	4698	68202	Ndufa5	2900002J19Rik|Q9CPP6	NADH dehydrogenase (ubiquinone) 1 alpha subcomplex, 5	ENSMUSG00000023089	116		MitoDomain	46	1.96	NoMitoHomolog	NoHomolog	75-100pure	26.5865	0.004	1	literature, APEX_matrix, mito protein domain+, induction, coexpression++, MS/MS++	chr6	24518665	24527687	14	19	1396	74900000000	92	all 14	9.9	9.7	10	9.5	10.1	9.7	9.6	9.3	9.6	9.7	9.7	9.7	9.4	9.4			2
Tmito	4700	67130	Ndufa6	14kDa|2700038D15Rik|B230217P19Rik|Q9CQZ5	NADH dehydrogenase (ubiquinone) 1 alpha subcomplex, 6 (B14)	ENSMUSG00000022450	131	2	MitoDomain	47	1.73	NoMitoHomolog	NoHomolog	75-100pure	32.3002	0	1	literature, APEX_matrix, targetP signal, mito protein domain+, induction, coexpression++, MS/MS++	chr15	82350138	82354291	14	17	833	135000000000	84	all 14	10.1	9.9	10.3	10	10.3	9.8	10	9.4	9.8	10	9.9	10	9.9	9.4			2
Tmito	4706	70316	Ndufab1	2210401F17Rik|2310039H15Rik|2610003B19Rik|8kDa|9130423F15Rik|ACP|CI-SDAP|SDAP|Q9CR21	NADH dehydrogenase (ubiquinone) 1, alpha/beta subcomplex, 1	ENSMUSG00000030869	156	2	SharedDomain	NA		HomologMitoHighConf	Ortholog	25-50pure	16.5102	0.003	1	literature, APEX_matrix, targetP signal, yeast mito homolog, Rickettsial homolog, mito protein domain, MS/MS+	chr7	122088043	122101848	14	8	430	22100000000	28	all 14	9.4	9	9.3	8.2	9.6	9.2	9.1	8.7	9.3	9.3	8.8	8.8	8.9	9.5			3
Tmito	25915	66706	Ndufaf3	4733401H18Rik|Q9JKL4	NADH dehydrogenase (ubiquinone) 1 alpha subcomplex, assembly factor 3	ENSMUSG00000070283	185	2	SharedDomain	2		NoMitoHomolog	NoHomolog	50-75ambig	5.7781	0.049	1	literature, targetP signal, mito protein domain, MS/MS	chr9	108565864	108567342	14	9	178	5200000000	61	all 14	8.9	8.8	8.8	8.6	8.9	8.2	8.4	7.8	8.3	8.4	8.6	8.3	8.2	8.2			2
Tmito	4716	68342	Ndufb10	0610011B04Rik|22kDa|PDSW|Q9DCS9	NADH dehydrogenase (ubiquinone) 1 beta subcomplex, 10	ENSMUSG00000040048	176		MitoDomain	48	2.29	NoMitoHomolog	NoHomolog	50-75pure	24.96	0.003	1	literature, APEX_matrix, mito protein domain+, induction, coexpression++, MS/MS++	chr17	24722066	24724388	14	17	764	85600000000	74	all 14	10.2	10.1	10.1	9.8	9.6	9.4	10.1	9.2	9.5	9.4	9.6	9.5	9.6	9.4			3
Tmito	4710	68194	Ndufb4	0610006N12Rik|1300010H20Rik|Q9CQC7	NADH dehydrogenase (ubiquinone) 1 beta subcomplex 4	ENSMUSG00000022820	129		MitoDomain	NA		NoMitoHomolog	NoHomolog	75-100pure	10.5528	0.02	1	literature, mito protein domain+, MS/MS++	chr16	37647601	37654368	14	17	529	98800000000	90	all 14	9.9	9.8	10.1	9.9	10.3	9.7	9.8	9.3	9.6	9.8	9.9	9.8	9.7	9.6	Mitochondria (APE, Supportive)		3
Tmito	4711	66046	Ndufb5	0610007D05Rik|AU015782|SGDH|Q9CQH3	NADH dehydrogenase (ubiquinone) 1 beta subcomplex, 5	ENSMUSG00000027673	189	1	MitoDomain	48	1.44	NoMitoHomolog	NoHomolog	25-50pure	29.0191	0.005	1	literature, APEX_IMS, APEX_matrix, targetP signal+, mito protein domain+, induction, coexpression++, MS/MS+	chr3	32737062	32751559	14	15	868	63600000000	49	all 14	9.8	9.7	9.9	9.7	9.8	9.5	9.6	9.3	9.6	9.7	9.7	9.7	9.5	9.4	Mitochondria (APE, Supportive)		4
Tmito	4713	66916	Ndufb7	1110002H15Rik|Q9CR61	NADH dehydrogenase (ubiquinone) 1 beta subcomplex, 7	ENSMUSG00000033938	137		NA	47	1.46	NoMitoHomolog	NoHomolog	75-100pure	18.3878	0.003	1	literature, APEX_IMS, APEX_matrix, induction, coexpression++, MS/MS++	chr8	83566757	83571623	14	21	678	52900000000	91	all 14	9.7	9.5	9.7	9.6	9.7	9.4	9.7	9.4	9.6	9.6	9.6	9.5	9.4	9.5			3
Tmito	4714	67264	Ndufb8	2900010I05Rik|AI987932|Q9D6J5	NADH dehydrogenase (ubiquinone) 1 beta subcomplex 8	ENSMUSG00000025204	186	1	MitoDomain	47	1.43	NoMitoHomolog	NoHomolog	50-75pure	31.5065	0	1	literature, APEX_IMS, APEX_matrix, targetP signal+, mito protein domain+, induction, coexpression++, MS/MS++	chr19	44550253	44555415	14	13	481	60600000000	67	all 14	9.8	9.6	9.9	9.6	9.8	9.4	9.7	9.5	9.6	9.4	9.8	9.6	9.3	9.3			3
Tmito	4720	226646	Ndufs2	AL033311|Q91WD5	NADH dehydrogenase (ubiquinone) Fe-S protein 2	ENSMUSG00000013593	463	2	SharedDomain	45	0.71	NoMitoHomolog	Ortholog	75-100pure	31.306	0	1	literature, APEX_matrix, targetP signal, Rickettsial homolog, mito protein domain, induction, coexpression++, MS/MS++	chr1	171234859	171247112	14	30	1237	73500000000	76	all 14	9.7	9.2	9.5	9.4	9.8	9.4	10.1	9.8	9.7	10.1	9.5	9.9	9.6	9.2	Mitochondria (APE, Supportive)		5
Tmito	4722	68349	Ndufs3	0610010M09Rik|CI-30kD|Q9DCT2	NADH dehydrogenase (ubiquinone) Fe-S protein 3	ENSMUSG00000005510	263	1	SharedDomain	NA		NoMitoHomolog	Ortholog	75-100pure	18.6136	0.003	1	literature, APEX_matrix, targetP signal+, Rickettsial homolog, mito protein domain, MS/MS++	chr2	90894635	90904721	14	29	1855	191000000000	84	all 14	10.4	10.4	10.5	10.2	10.2	9.9	10.3	9.6	9.9	9.9	9.8	9.9	9.9	9.6	Mitochondria (APE, Supportive)		4
Tmito	4725	595136	Ndufs5	AI256693|Q99LY9	NADH dehydrogenase (ubiquinone) Fe-S protein 5	ENSMUSG00000028648	106		MitoDomain	44	1.35	NoMitoHomolog	NoHomolog	75-100pure	25.3323	0.003	1	literature, APEX_IMS, mito protein domain+, induction, coexpression++, MS/MS++	chr4	123712709	123718186	14	19	583	27600000000	91	all 14	9.4	9.1	9.5	9.2	9.3	9.3	9.4	8.9	9.1	9.5	9.2	9.2	9.4	9.2			3
Tmito	374291	75406	Ndufs7	1010001M04Rik|Q9DC70	NADH dehydrogenase (ubiquinone) Fe-S protein 7	ENSMUSG00000020153	224	2	SharedDomain	41	1.86	NoMitoHomolog	Ortholog	50-75pure	30.9338	0	1	literature, APEX_matrix, targetP signal, Rickettsial homolog, mito protein domain, induction, coexpression++, MS/MS++	chr10	80249451	80256792	14	19	1607	86000000000	67	all 14	9.9	9.7	10	9.6	9.9	9.7	9.9	9.5	9.7	9.8	9.9	9.7	9.7	9.1			2
Tmito	4728	225887	Ndufs8	BC021616|CI-23kD|TYKY|Q8K3J1	NADH dehydrogenase (ubiquinone) Fe-S protein 8	ENSMUSG00000059734	212	2	SharedDomain	48	1.89	NoMitoHomolog	Ortholog	50-75pure	30.9338	0	1	literature, APEX_matrix, targetP signal, Rickettsial homolog, mito protein domain, induction, coexpression++, MS/MS++	chr19	3908862	3912774	14	21	1731	57700000000	59	all 14	9.7	9.7	9.9	9.6	9.6	9.4	9.9	9.2	9.6	9.5	9.7	9.5	9.5	8.9	Mitochondria (APE, Supportive)		1
Tmito	4723	17995	Ndufv1	CI-51kD|Q91YT0	NADH dehydrogenase (ubiquinone) flavoprotein 1	ENSMUSG00000037916	464	2	SharedDomain	45	1.14	NoMitoHomolog	Ortholog	75-100pure	31.306	0	1	literature, APEX_matrix, targetP signal, Rickettsial homolog, mito protein domain, induction, coexpression++, MS/MS++	chr19	4007498	4012755	14	40	1472	92400000000	87	all 14	9.8	9.2	9.6	9.5	10	9.4	10.3	9.8	9.8	10.2	9.5	9.9	9.7	9.2			3
Tmito	4729	72900	Ndufv2	2900010C23Rik|Q9D6J6	NADH dehydrogenase (ubiquinone) flavoprotein 2	ENSMUSG00000024099	248	1	NA	47	1.84	NoMitoHomolog	Ortholog	75-100pure	32.8664	0	1	literature, APEX_matrix, targetP signal+, Rickettsial homolog, induction, coexpression++, MS/MS++	chr17	66078794	66101559	14	20	970	93500000000	89	all 14	10.1	10	10	10	9.9	9.5	10	9.3	9.8	9.5	9.9	9.7	9.5	9.2			5
Tmito	8508	18082	Nipsnap1	O55125	4-nitrophenylphosphatase domain and non-neuronal SNAP25-like protein homolog 1 (C. elegans)	ENSMUSG00000034285	284	1	NonMitoDomain	7		NoMitoHomolog	NoHomolog	75-100pure	11.7222	0.015	1	APEX_matrix, targetP signal+, coexpression, MS/MS++	chr11	4874002	4894200	14	29	644	65200000000	79	all 14	10.1	9.8	10	9.6	9.6	10.3	9	7.3	8.9	8.8	9.3	8.2	9.2	8.6			1
Tmito	55335	66536	Nipsnap3b	2700063N13Rik|Nipsnap3a|Q9CQE1	nipsnap homolog 3B (C. elegans)	ENSMUSG00000015247	247	2	NonMitoDomain	2	-0.5	NoMitoHomolog	NoHomolog	75-100ambig	3.2981	0.118	1	GFP, targetP signal, MS/MS+	chr4	53011923	53022059	12	20	549	16400000000	87	cerebrum, cerebellum, brainstem, spinalcord, kidney, liver, adipose, smallintestine, largeintestine, stomach, placenta, testis	9.1	8.9	8.9	8.8	8.7	9.6			9.1	9.2	9.2	8.8	9.4	9			2
Tmito	57486	75805	Nln	4930472G13Rik|C79345|Q91YP2	neurolysin (metallopeptidase M3 family)	ENSMUSG00000021710	704	1	SharedDomain	4		HomologMitoLowConf	NoHomolog	50-75pure	13.5079	0.01	1	literature, APEX_matrix, targetP signal+, yeast mito homolog, mito protein domain, MS/MS++	chr13	104023438	104109614	13	37	194	3430000000	52	cerebrum, cerebellum, brainstem, spinalcord, kidney, liver, skeletalmuscle, adipose, smallintestine, largeintestine, stomach, placenta, testis	8.2	8.1	7.7	8.2	8.2	7.6		6.8	9	8.3	8.7	7.7	8.4	8.9	Mitochondria (APE, Uncertain)		1
Tmito	64943	70021	Nt5dc2	2510015F01Rik|Q91X76	5'-nucleotidase domain containing 2	ENSMUSG00000071547	390		NonMitoDomain	3		NoMitoHomolog	NoHomolog	50-75ambig	-4.5445	0.695	1	APEX_matrix, MS/MS	chr14	31134852	31139124	3	19	47	835000000	62	spinalcord, largeintestine, placenta				5.9							5.6		8.9				1
Tmito	51559	103466	Nt5dc3	AU040402|AW540062|C630002B14Rik|TU12B1-TY|Q3UHB1	5'-nucleotidase domain containing 3	ENSMUSG00000054027	546	2	NonMitoDomain	3		NoMitoHomolog	NoHomolog	50-75pure	4.8675	0.064	1	APEX_matrix, targetP signal, MS/MS++	chr10	86779004	86838389	8	29	163	3220000000	58	cerebrum, cerebellum, brainstem, spinalcord, skeletalmuscle, stomach, placenta, testis	9.2	8.4	8.7	8				8.7				7.1	8.5	7.8	Mitochondria (APE, Uncertain)		1
Tmito	4942	18242	Oat	AI194874|P29758	ornithine aminotransferase	ENSMUSG00000030934	439	2	SharedDomain	6		NoMitoHomolog	NoHomolog	75-100pure	14.2441	0.007	1	literature, APEX_matrix, targetP signal, mito protein domain, coexpression, MS/MS++	chr7	132557474	132576398	14	36	1279	130000000000	78	all 14	8.9	8.3	8.6	8.9	9.2	10.4	8.9	8.8	9.4	10.9	9.7	9.5	10	9.5			6
Tmito	54940	68095	Ociad1	6030432N09Rik|AI481327|AW557942|Asrij|B230209J16Rik|BB021357|Emi2|Imi2|OCIA|TPA018|Q9CRD0	OCIA domain containing 1	ENSMUSG00000029152	247		NA	3	0.38	NoMitoHomolog	NoHomolog	75-100pure	4.3564	0.078	1	APEX_IMS, GFP, MS/MS++	chr5	73292793	73314077	14	14	326	6820000000	87	all 14	8.9	8.6	8.6	8.7	7.5	8.5	8.5	6.9	8.5	8.3	8.8	8.2	8.9	9.3	Mitochondria (APE, Uncertain)		1
Tmito	4967	18293	Ogdh	2210403E04Rik|2210412K19Rik|AA409584|d1401|mKIAA4192|Q60597	oxoglutarate (alpha-ketoglutarate) dehydrogenase (lipoamide)	ENSMUSG00000020456	1038	2	MitoDomain	46	3.07	OrthologMitoLowConf	Homolog	50-75pure	40.5274	0	1	literature, APEX_matrix, targetP signal, yeast mito homolog+, Rickettsial homolog, mito protein domain+, induction, coexpression++, MS/MS++	chr11	6291596	6359094	14	106	8271	716000000000	71	all 14	10.6	10.6	10.9	9.9	11.1	9.9	10.8	10.9	10.6	10.8	10.7	10.7	10.5	10.4	Mitochondria (APE, Supportive)		5
Tmito	55753	239017	Ogdhl	E9Q7L0	oxoglutarate dehydrogenase-like	ENSMUSG00000021913	1029	1	MitoDomain	NA		OrthologMitoLowConf	Homolog	50-75pure	26.5807	0.003	1	APEX_matrix, targetP signal+, yeast mito homolog+, Rickettsial homolog, mito protein domain+, MS/MS++	chr14	32322018	32347820	14	78	3832	299000000000	66	all 14	10.6	10.5	10.8	9.8	10.6	9.3	10.4	10.2	10	10.3	10	10.1	9.9	10.1	Nucleoli (APE, Uncertain)		1
Tmito	4976	74143	Opa1	1200011N24Rik|AI225888|AI847218|lilr3|mKIAA0567|P58281	optic atrophy 1	ENSMUSG00000038084	978	5	SharedDomain	45	1.09	OrthologMitoHighConf	NoHomolog	75-100pure	31.2616	0	1	literature, APEX_IMS, yeast mito homolog++, mito protein domain, induction, coexpression++, MS/MS++	chr16	29579333	29654602	14	107	2730	98900000000	80	all 14	10.3	10.4	10.2	9.6	10.1	9.5	9.3	9.4	9.6	9	9.4	9.4	9.4	9.4	Nucleus but not nucleoli;Mitochondria (APE, Supportive)		2
Tmito	5019	67041	Oxct1	2610008O03Rik|Oxct|Oxct2a|Scot-s|Q9D0K2	3-oxoacid CoA transferase 1	ENSMUSG00000022186	520	1	SharedDomain	43	2.92	NoMitoHomolog	NoHomolog	75-100pure	29.2236	0.005	1	literature, APEX_matrix, targetP signal+, mito protein domain, induction, coexpression++, MS/MS++	chr15	4026427	4155344	13	43	3227	131000000000	77	cerebrum, cerebellum, brainstem, spinalcord, kidney, heart, skeletalmuscle, adipose, smallintestine, largeintestine, stomach, placenta, testis	9.9	9.5	9.4	9.2	10.4		10.3	9	10.2	10.1	9.7	10.5	9.9	8.6	Mitochondria (APE, Supportive)		5
Tmito	55074	170719	Oxr1	2210416C20Rik|C7|C7B|Q4KMM3	oxidation resistance 1	ENSMUSG00000022307	866		SharedDomain	1		OrthologMitoLowConf	NoHomolog	25-50ambig	5.6764	0.049	1	literature, yeast mito homolog+, mito protein domain, MS/MS	chr15	41447481	41861047	3	28	66	589000000	37	cerebrum, cerebellum, brainstem	7.5	8.2	8.6												Vesicles (APE, Supportive)		2
Tmito	5034	18453	P4hb	ERp59|PDI|Pdia1|Thbp|P09103	prolyl 4-hydroxylase, beta polypeptide	ENSMUSG00000025130	509		SharedDomain	3		NoMitoHomolog	Homolog	75-100crude	0.1296	0.303	1	APEX_IMS, Rickettsial homolog, mito protein domain	chr11	120560303	120572936	12	48	424	15500000000	78	cerebrum, brainstem, spinalcord, kidney, liver, skeletalmuscle, adipose, smallintestine, largeintestine, stomach, placenta, testis	7.5		7	7.5	8.7	9.9		7.2	9	9.4	6.8	6.9	9.3	8.9	Endoplasmic reticulum (APE, Supportive)		4
Tmito	55486	381038	Parl	D16Ertd607e|PRO2207|PSARL1|PSENIP2|Psarl|Q5XJY4	presenilin associated, rhomboid-like	ENSMUSG00000033918	377	4	SharedDomain	NA		OrthologMitoHighConf	NoHomolog	25-50ambig	11.048	0.018	1	literature, targetP signal, yeast mito homolog++, mito protein domain, MS/MS	chr16	20279820	20302362	13	14	138	864000000	34	cerebrum, cerebellum, brainstem, spinalcord, kidney, liver, heart, adipose, smallintestine, largeintestine, stomach, placenta, testis	7.2	7.1	6.5	7.1	7.4	8	6.3		7.6	8.2	8.4	7.9	7.9	7.9	Mitochondria (APE, Supportive)		1
Tmito	5096	66904	Pccb	1300012P06Rik|AI314687|R74805|Q99MN9	propionyl Coenzyme A carboxylase, beta polypeptide	ENSMUSG00000032527	541	2	SharedDomain	31		HomologMitoLowConf	Homolog	75-100pure	23.2171	0.005	1	literature, targetP signal, yeast mito homolog, Rickettsial homolog, mito protein domain, coexpression+, MS/MS++	chr9	100982037	101034875	14	46	1233	62700000000	91	all 14	9.2	8.8	9	8.8	10	9.7	9.6	9.4	10.2	9.4	9.5	10	9.4	9.6			1
Tmito	5106	74551	Pck2	1810010O14Rik|9130022B02Rik|PEPCK-M|Q8BH04	phosphoenolpyruvate carboxykinase 2 (mitochondrial)	ENSMUSG00000040618	667	1	SharedDomain	6		NoMitoHomolog	NoHomolog	50-75pure	14.7046	0.007	1	literature, targetP signal+, mito protein domain, coexpression, MS/MS++	chr14	55540265	55550017	10	35	376	13200000000	66	cerebrum, cerebellum, brainstem, spinalcord, adipose, smallintestine, largeintestine, stomach, placenta, testis	8.8	8.4	8.8	8.7					9.1	8.8	9.7	8.9	9.2	9.2	Mitochondria (APE, Supportive)		2
Tmito	5160	18597	Pdha1	Pdha-1|P35486	pyruvate dehydrogenase E1 alpha 1	ENSMUSG00000031299	390	1	MitoDomain	45	1.13	OrthologMitoLowConf	Homolog	75-100pure	42.9867	0	1	literature, APEX_matrix, targetP signal+, yeast mito homolog+, Rickettsial homolog, mito protein domain+, induction, coexpression++, MS/MS++	chrX	160122218	160138336	14	43	2251	148000000000	82	all 14	10.1	9.6	10	10	10.3	9.6	10.5	10	10.1	9.9	9.6	10	9.9	8.9			6
Tmito	5162	68263	Pdhb	2610103L06Rik|AL024199|C81408|Q9D051	pyruvate dehydrogenase (lipoamide) beta	ENSMUSG00000021748	359	1	MitoDomain	47	1.67	OrthologMitoLowConf	Homolog	50-75pure	42.6144	0	1	literature, targetP signal+, yeast mito homolog+, Rickettsial homolog, mito protein domain+, induction, coexpression++, MS/MS++	chr14	8165990	8172992	14	22	1918	196000000000	74	all 14	10.2	9.9	10.3	10.2	10	9.6	10.5	9.8	10.4	9.8	9.9	9.9	10	10.5	Mitochondria (APE, Supportive)		6
Tmito	5163	228026	Pdk1	B830012B01|D530020C15Rik|Q8BFP9	pyruvate dehydrogenase kinase, isoenzyme 1	ENSMUSG00000006494	434	1	MitoDomain	2		OrthologMitoLowConf	NoHomolog	50-75pure	23.487	0.005	1	literature, APEX_matrix, targetP signal+, yeast mito homolog+, mito protein domain+, MS/MS++	chr2	71873223	71903858	14	22	153	2730000000	56	all 14	8.4	7.4	7.1	8.1	8.1	8.1	8.6	7.7	8.8	8.3	8.4	7.9	7.6	8.6			3
Tmito	5165	236900	Pdk3	2610001M10Rik|AI035637|Q922H2	pyruvate dehydrogenase kinase, isoenzyme 3	ENSMUSG00000035232	415	2	MitoDomain	4		OrthologMitoLowConf	NoHomolog	50-75pure	21.4	0.004	1	literature, APEX_matrix, targetP signal, yeast mito homolog+, mito protein domain+, MS/MS++	chrX	93764615	93832095	12	26	245	6180000000	66	cerebrum, cerebellum, brainstem, spinalcord, kidney, skeletalmuscle, adipose, smallintestine, largeintestine, stomach, placenta, testis	8.7	8.3	8.5	8.8	8.5			6.7	8.3	9	8.8	8.5	8.4	9.3			3
Tmito	5245	18673	Phb	Bap32|P67778	prohibitin	ENSMUSG00000038845	272		SharedDomain	48	0.89	OrthologMitoLowConf	Homolog	75-100pure	30.0224	0.006	1	literature, yeast mito homolog+, Rickettsial homolog, mito protein domain, induction, coexpression++, MS/MS++	chr11	95666956	95680773	14	29	2337	189000000000	93	all 14	10.1	9.8	9.9	10.1	10	10.4	10	9	10.2	10.2	10.2	9.8	10.5	10.1	Mitochondria (APE, Supportive)		4
Tmito	11331	12034	Phb2	AU044498|BAP|Bap37|Bcap37|REA|O35129	prohibitin 2	ENSMUSG00000004264	299		SharedDomain	27	1.42	OrthologMitoHighConf	Homolog	75-100pure	27.4871	0.004	1	literature, yeast mito homolog++, Rickettsial homolog, mito protein domain, induction, coexpression, MS/MS++	chr6	124712288	124716945	14	32	1773	158000000000	92	all 14	9.9	9.5	9.7	10	10.1	10.1	9.9	8.8	10.2	10.3	10.3	9.7	10.4	10.2	Mitochondria (Staining, Supportive)		3
Tpossible_mito	23761	320951	Pisd	9030221M09Rik|Q8BSF4	phosphatidylserine decarboxylase	ENSMUSG00000023452	406	2	SharedDomain	0		OrthologMitoHighConf	NoHomolog	25-50ambig	13.9137	0.009	1	targetP signal, yeast mito homolog++, mito protein domain, MS/MS	chr5	32736313	32785626	12	13	72	634000000	34	cerebrum, cerebellum, brainstem, spinalcord, kidney, liver, adipose, smallintestine, largeintestine, stomach, placenta, testis	7.4	7.8	7.9	7.4	7.8	7.4			7.5	7.6	7.8	7.2	8.1	7.9	Cytoplasm;Golgi apparatus (APE, Uncertain)		1
Tmito	55848	67759	Plgrkt	1110007H22Rik|5033414D02Rik|AI852040|Plg-R(KT)|Plg-RKT|Q9D3P8	plasminogen receptor, C-terminal lysine transmembrane protein	ENSMUSG00000016495	147		NonMitoDomain	1		NoMitoHomolog	NoHomolog	75-100crude	-7.573	0.833	1	GFP	chr19	29348676	29361871	11	13	158	9770000000	81	cerebrum, cerebellum, brainstem, spinalcord, skeletalmuscle, adipose, smallintestine, largeintestine, stomach, placenta, testis	8.1	8.1	7.7	7.6				6.9	8.6	9.3	9.5	8.1	9.5	8.7	Mitochondria (APE, Uncertain)		1
Tmito	9512	73078	Pmpcb	3110004O18Rik|MPP11|MPPB|MPPP52|Q9CXT8	peptidase (mitochondrial processing) beta	ENSMUSG00000029017	489	1	MitoDomain	42	0.74	OrthologMitoLowConf	Homolog	50-75pure	41.3602	0	1	literature, APEX_matrix, targetP signal+, yeast mito homolog+, Rickettsial homolog, mito protein domain+, induction, coexpression++, MS/MS++	chr5	21737159	21757152	14	22	275	23700000000	55	all 14	9	6.8	9.1	8.7	9.8	8.7	9.6	8	9	9.6	8.9	9.2	9.4	9	Mitochondria (APE, Uncertain)		2
Tmito	26073	67811	Poldip2	1300003F06Rik|Pdip38|Q91VA6	polymerase (DNA-directed), delta interacting protein 2	ENSMUSG00000001100	368	1	NonMitoDomain	41	0.73	NoMitoHomolog	NoHomolog	50-75pure	21.734	0.004	1	literature, APEX_matrix, targetP signal+, induction, coexpression++, MS/MS++	chr11	78512295	78522736	14	23	186	6840000000	68	all 14	8.1	8.2	8.5	7.6	8.9	8.5	7.7	8.2	9	8.1	8.6	8.1	9.3	9			1
Tmito	27068	74776	Ppa2	1110013G13Rik|Sid6306|Q91VM9	pyrophosphatase (inorganic) 2	ENSMUSG00000028013	330	2	SharedDomain	25		NoMitoHomolog	Homolog	75-100pure	20.0237	0.004	1	literature, APEX_matrix, targetP signal, Rickettsial homolog, mito protein domain, coexpression, MS/MS++	chr3	133310115	133378069	14	31	541	31500000000	75	all 14	9	8.8	9.4	8.5	10.1	9.1	9.3	8.7	9.2	9.1	9.6	9	9.4	9.1	Mitochondria (APE, Supportive)		1
Tmito	10935	11757	Prdx3	AW822249|Aop1|D0Tohi1|Ef2l|Mer5|Prx3|SP22|TDXM|P20108	peroxiredoxin 3	ENSMUSG00000024997	257	1	SharedDomain	42	1.27	NoMitoHomolog	Homolog	50-75pure	29.4366	0.006	1	literature, APEX_IMS, APEX_matrix, targetP signal+, Rickettsial homolog, mito protein domain, induction, coexpression++, MS/MS++	chr19	60864065	60874538	14	16	2115	195000000000	70	all 14	10.2	10.1	10.5	10	10.3	10.2	10.1	9.7	10.4	9.8	10.2	9.8	10.1	10.2			3
Tmito	25824	54683	Prdx5	AOEB166|AOPP|Pmp20|Prdx6|PrxV|P99029	peroxiredoxin 5	ENSMUSG00000024953	210	2	SharedDomain	2	0.95	NoMitoHomolog	NoHomolog	75-100pure	14.9963	0.008	1	literature, APEX_matrix, targetP signal, mito protein domain, induction, MS/MS++	chr19	6906818	6909645	14	19	1558	271000000000	80	all 14	10.5	10.3	10.7	10.4	10.8	10	9.9	9.4	10.1	10	10	10.2	9.7	10	Cytoplasm;Mitochondria (APE, Supportive)		3
Tpossible_mito	9588	11758	Prdx6	1-cysPrx|9430088D19Rik|AA690119|Aop2|Aop2-rs3|Brp-12|CC26|CP-3|GPx|Ltw-4|Ltw4|Lvtw-4|NSGP|NSGPx|ORF06|Prdx5|Prdx6-rs3|aiPLA2|mKIAA0106|O08709	peroxiredoxin 6	ENSMUSG00000026701	224		SharedDomain	2		OrthologMitoLowConf	Homolog	50-75crude	6.8	0.039	1	yeast mito homolog+, Rickettsial homolog, mito protein domain	chr1	161240111	161251166	10	15	86	1850000000	67	cerebrum, cerebellum, brainstem, spinalcord, liver, adipose, smallintestine, largeintestine, placenta, testis	7.8	7.9	8.4	8		8.1			6.7	7.9	7.2		8.5	8.9	Plasma membrane;Cytoplasm (APE, Supportive)		1
Tmito	29920	69051	Pycr2	1810018M05Rik|P5cr2|Q922Q4	pyrroline-5-carboxylate reductase family, member 2	ENSMUSG00000026520	320	5	SharedDomain	2		NoMitoHomolog	NoHomolog	50-75pure	5.5721	0.052	1	APEX_matrix, mito protein domain, MS/MS++	chr1	180904273	180908088	9	23	212	6960000000	72	cerebrum, cerebellum, brainstem, spinalcord, adipose, largeintestine, stomach, placenta, testis	8.4	7.8	8.2	8.8					8.6		8.7	8.3	9.4	9.3	Mitochondria (APE, Uncertain)		1
Tmito	5955	26611	Rcn2	AA408742|Tcbp49|Q8BP92	reticulocalbin 2	ENSMUSG00000032320	320		SharedDomain	3	-0.52	NoMitoHomolog	NoHomolog		-5.7106	0.735	1	APEX_IMS, mito protein domain	chr9	56041844	56059083																					Endoplasmic reticulum (APE, Supportive)		4
Tmito	55288	59040	Rhot1	2210403N23Rik|AA415293|AF244542|AI834919|Arht1|C430039G08Rik|Miro1|Q8BG51	ras homolog gene family, member T1	ENSMUSG00000017686	672	4	MitoDomain	1	0.37	HomologMitoLowConf	NoHomolog	25-50pure	11.9795	0.014	1	literature, targetP signal, yeast mito homolog, mito protein domain+, MS/MS+	chr11	80209054	80267907	14	30	355	8110000000	45	all 14	9.2	8.9	9	8.9	8.9	8.1	8.7	7.7	8.8	7.8	8.7	8.5	8.7	8.9			2
Tmito	89941	214952	Rhot2	Arht2|Miro2|Q8JZN7	ras homolog gene family, member T2	ENSMUSG00000025733	620		MitoDomain	27	2.28	HomologMitoLowConf	NoHomolog	25-50crude	14.4514	0.007	1	literature, yeast mito homolog, mito protein domain+, induction, coexpression	chr17	25838837	25844851	13	13	135	3080000000	30	cerebrum, cerebellum, brainstem, spinalcord, kidney, liver, skeletalmuscle, adipose, smallintestine, largeintestine, stomach, placenta, testis	8.5	8.3	8.5	8.4	8.6	7.8		7.5	8.3	7.1	8.7	7.9	8.4	8.6	Cytoplasm (APE, Supportive)		2
Tmito	25813	68653	Samm50	1110030L07Rik|Q8BGH2	sorting and assembly machinery component 50 homolog (S. cerevisiae)	ENSMUSG00000022437	469		NA	49	1.88	OrthologMitoHighConf	Homolog	50-75pure	30.3929	0.006	1	literature, APEX_IMS, APEX_matrix, yeast mito homolog++, Rickettsial homolog, induction, coexpression++, MS/MS++	chr15	84192232	84214303	14	37	555	23000000000	65	all 14	9.2	8.5	8.9	8.7	9.4	8.8	9.5	9.4	9.5	9.3	9	9.3	9.4	9	Mitochondria (APE, Supportive)		4
Tmito	51097	109232	Sccpdh	AW214504|C330023F11Rik|Q8R127	saccharopine dehydrogenase (putative)	ENSMUSG00000038936	429		SharedDomain	3		NoMitoHomolog	NoHomolog	75-100ambig	1.4452	0.216	1	GFP, mito protein domain, MS/MS+	chr1	179668230	179687184	10	22	199	12800000000	78	cerebrum, cerebellum, brainstem, spinalcord, heart, skeletalmuscle, adipose, stomach, placenta, testis	8.3	7.6	8.2	8.5			7.5	7.1	7.8			7.3	8.2	10.1	Vesicles (APE, Uncertain)		1
Tmito	6389	66945	Sdha	1500032O14Rik|2310034D06Rik|4921513A11|C81073|FP|SDH2|SDHF|Q8K2B3	succinate dehydrogenase complex, subunit A, flavoprotein (Fp)	ENSMUSG00000021577	664	2	SharedDomain	47	1.8	OrthologMitoHighConf	Ortholog	75-100pure	41.8438	0	1	literature, APEX_matrix, targetP signal, yeast mito homolog++, Rickettsial homolog, mito protein domain, induction, coexpression++, MS/MS++	chr13	74322254	74350240	14	48	4919	529000000000	83	all 14	10.4	9.9	10.5	10.3	11	10.5	10.7	10.6	10.6	10.7	10.6	10.5	10.4	10.4	Mitochondria (APE, Supportive)		3
Tmito	6390	67680	Sdhb	0710008N11Rik|Q9CQA3	succinate dehydrogenase complex, subunit B, iron sulfur (Ip)	ENSMUSG00000009863	282	2	MitoDomain	49	2.32	HomologMitoHighConf	Ortholog	75-100pure	41.8214	0	1	literature, APEX_matrix, targetP signal, yeast mito homolog, Rickettsial homolog, mito protein domain+, induction, coexpression++, MS/MS++	chr4	140961270	140979192	14	34	1571	150000000000	82	all 14	9.9	9.6	9.9	10	10.1	10.2	10.3	9.2	10.1	10.3	9.9	9.9	10.1	9.9	Mitochondria (APE, Supportive)		4
Tnon_mito	56948	654795	Sdr39u1	2310014G06Rik|Q5M8N4	short chain dehydrogenase/reductase family 39U, member 1	ENSMUSG00000022223	293	3	SharedDomain	26		NoMitoHomolog	NoHomolog	50-75pure	13.4473	0.01	1	targetP signal, mito protein domain, coexpression, MS/MS++	chr14	55897284	55900232	13	18	237	10100000000	69	cerebrum, cerebellum, brainstem, spinalcord, kidney, heart, skeletalmuscle, adipose, smallintestine, largeintestine, stomach, placenta, testis	8.7	8.2	8.7	9.1	9.3		8.9	7.9	8.9	8.6	8.7	8.4	8.8	9.3	Nucleus but not nucleoli;Cytoplasm (APE, Uncertain)		2
Tmito	94081	14057	Sfxn1	2810002O05Rik|A930015P12Rik|f|Q99JR1	sideroflexin 1	ENSMUSG00000021474	322		MitoDomain	14		HomologMitoLowConf	NoHomolog	75-100pure	17.1524	0.003	1	literature, yeast mito homolog, mito protein domain+, coexpression, MS/MS++	chr13	54071844	54108345	13	26	992	58800000000	81	cerebrum, cerebellum, brainstem, spinalcord, kidney, liver, skeletalmuscle, adipose, smallintestine, largeintestine, stomach, placenta, testis	9.6	9.2	9.3	9	10.1	9.5		6.9	10	9.9	9.5	9	9.9	9.5	Mitochondria (APE, Supportive)		4
Tpossible_mito	81855	94280	Sfxn3	Q91V61	sideroflexin 3	ENSMUSG00000025212	321		MitoDomain	0	-0.38	HomologMitoLowConf	NoHomolog	75-100pure	13.2454	0.011	1	yeast mito homolog, mito protein domain+, MS/MS++	chr19	45047575	45056383	13	25	963	61200000000	97	cerebrum, cerebellum, brainstem, spinalcord, kidney, liver, skeletalmuscle, adipose, smallintestine, largeintestine, stomach, placenta, testis	10	9.8	9.7	9.9	9.2	8.9		7.8	9.5	9	9.4	9.8	10	9.9	Mitochondria (APE, Supportive)		4
Tmito	94097	94282	Sfxn5	C230001H08Rik|Q925N0	sideroflexin 5	ENSMUSG00000033720	342		MitoDomain	2		HomologMitoLowConf	NoHomolog	50-75pure	10.8709	0.019	1	literature, yeast mito homolog, mito protein domain+, MS/MS++	chr6	85213050	85333422	8	23	367	22300000000	70	cerebrum, cerebellum, brainstem, spinalcord, kidney, liver, adipose, largeintestine	9.7	9.5	10	9.5	8.7	8.5			8.6		8				Nucleus but not nucleoli;Mitochondria (APE, Uncertain)		5
Tmito	6472	108037	Shmt2	2700043D08Rik|AA408223|AA986903|Q9CZN7	serine hydroxymethyltransferase 2 (mitochondrial)	ENSMUSG00000025403	504	1	SharedDomain	8		NoMitoHomolog	Homolog	50-75pure	17.7984	0.003	1	literature, APEX_matrix, targetP signal+, Rickettsial homolog, mito protein domain, coexpression, MS/MS++	chr10	127517122	127522444	12	36	407	33600000000	75	cerebrum, brainstem, spinalcord, kidney, liver, skeletalmuscle, adipose, smallintestine, largeintestine, stomach, placenta, testis	7.4		7.9	7.7	10.1	9.7		7.7	8.9	9.3	8.7	8.4	10.1	8.7	Mitochondria (APE, Supportive)		1
Tmito	6576	13358	Slc25a1	1300019P08Rik|2610100G11Rik|AI194714|Ctp|Dgsj|Slc20a3|Q8JZU2	solute carrier family 25 (mitochondrial carrier, citrate transporter), member 1	ENSMUSG00000003528	311	5	MitoDomain	18	-0.26	OrthologMitoHighConf	NoHomolog	50-75pure	25.4224	0.003	1	literature, yeast mito homolog++, mito protein domain+, coexpression, MS/MS++	chr16	17925210	17928219	12	23	652	53000000000	67	cerebrum, cerebellum, brainstem, spinalcord, kidney, liver, adipose, smallintestine, largeintestine, stomach, placenta, testis	8.9	8.4	9.1	9.5	9.1	9.5			10.4	9.6	9.3	8.7	9.7	9.8			2
Tmito	8402	67863	Slc25a11	2310022P18Rik|2oxoc|Q9CR62	solute carrier family 25 (mitochondrial carrier oxoglutarate carrier), member 11	ENSMUSG00000014606	314		MitoDomain	24	1.31	OrthologMitoLowConf	NoHomolog	75-100pure	27.0334	0.004	1	literature, yeast mito homolog+, mito protein domain+, induction, coexpression, MS/MS++	chr11	70644026	70647039	14	30	1717	122000000000	81	all 14	10.2	10	10.2	10.2	9.6	9.7	10.4	9.3	9.7	9.8	9.6	9.6	9.9	9.3			3
Tmito	8604	78830	Slc25a12	2610002D09Rik|AI839531|B230107K20Rik|BB129864|Q8BH59	solute carrier family 25 (mitochondrial carrier, Aralar), member 12	ENSMUSG00000027010	677		MitoDomain	2	1.97	OrthologMitoLowConf	NoHomolog	75-100pure	22.4605	0.005	1	literature, yeast mito homolog+, mito protein domain+, induction, MS/MS++	chr2	71274294	71367554	14	63	4454	413000000000	84	all 14	10.9	10.6	10.9	10.6	10.5	9.9	10.3	10.9	9.5	9.6	9.9	9.9	10.1	9.4	Nucleus but not nucleoli (APE, Uncertain)		3
Tmito	79751	68267	Slc25a22	1300006L01Rik|AI060884|Gc1|Q9D6M3	solute carrier family 25 (mitochondrial carrier, glutamate), member 22	ENSMUSG00000019082	323		MitoDomain	2		OrthologMitoLowConf	NoHomolog	75-100pure	17.3128	0.003	1	literature, yeast mito homolog+, mito protein domain+, MS/MS++	chr7	141429748	141437874	13	20	711	44000000000	80	cerebrum, cerebellum, brainstem, spinalcord, kidney, liver, heart, adipose, smallintestine, largeintestine, stomach, placenta, testis	10.1	9.9	9.9	9.6	8.1	9.5	6.5		9.4	9.3	8.7	8.2	9.1	8.7	Mitochondria (APE, Supportive)		3
Tmito	5250	18674	Slc25a3	5730556H19Rik|PTP|Phc|Q8VEM8	solute carrier family 25 (mitochondrial carrier, phosphate carrier), member 3	ENSMUSG00000061904	357	4	MitoDomain	50	1.22	OrthologMitoHighConf	NoHomolog	75-100pure	37.4638	0	1	literature, targetP signal, yeast mito homolog++, mito protein domain+, induction, coexpression++, MS/MS++	chr10	91116577	91123963	14	31	5280	491000000000	76	all 14	10.6	10.3	10.8	10.6	10.6	10.2	10.7	10	10.4	10.7	10.4	10.5	10.7	10.4	Mitochondria (APE, Supportive)		5
Tmito	292	11740	Slc25a5	Ant2|P51881	solute carrier family 25 (mitochondrial carrier, adenine nucleotide translocator), member 5	ENSMUSG00000016319	298		MitoDomain	NA	1.72	OrthologMitoLowConf	NoHomolog	75-100pure	22.4605	0.005	1	literature, yeast mito homolog+, mito protein domain+, induction, MS/MS++	chrX	36795651	36798806	14	55	12655	1560000000000	99	all 14	11	10.9	11.2	11.1	11.2	10.7	11.2	10.7	10.9	11.3	11.1	11.1	11	10.7			6
Tmito	6648	20656	Sod2	MnSOD|Sod-2|P09671	superoxide dismutase 2, mitochondrial	ENSMUSG00000006818	222	3	SharedDomain	2	3.28	OrthologMitoHighConf	Ortholog	75-100pure	29.1017	0.005	1	literature, APEX_matrix, targetP signal, yeast mito homolog++, Rickettsial homolog, mito protein domain, induction, MS/MS++	chr17	13007838	13018119	14	19	2240	271000000000	77	all 14	10.5	10.3	10.6	10.4	10.6	10.4	10.5	9.6	10.2	9.9	10	10	9.6	9.9			4
Tmito	30968	66592	Stoml2	0610038F01Rik|MSLP2|SLP-2|Q99JB2	stomatin (Epb7.2)-like 2	ENSMUSG00000028455	353	1	SharedDomain	16		NoMitoHomolog	Homolog	75-100pure	20.9386	0.004	1	literature, APEX_matrix, targetP signal+, Rickettsial homolog, mito protein domain, coexpression, MS/MS++	chr4	43027689	43031384	14	28	465	21000000000	83	all 14	9	8.7	9.2	8.7	9.3	8.8	8.3	8.8	9.4	9.1	9.2	8.7	9.8	9.2	Plasma membrane;Cytoplasm (APE, Uncertain)		3
Tmito	8803	20916	Sucla2	4930547K18Rik|Q9Z2I9	succinate-Coenzyme A ligase, ADP-forming, beta subunit	ENSMUSG00000022110	463	1	SharedDomain	39	2.1	OrthologMitoLowConf	Homolog	75-100pure	35.2673	0	1	literature, APEX_matrix, targetP signal+, yeast mito homolog+, Rickettsial homolog, mito protein domain, induction, coexpression+, MS/MS++	chr14	73552785	73596142	14	43	2385	145000000000	78	all 14	9.9	9.4	10	9.9	9.9	9.8	10.4	10	9.8	10.3	9.7	9.9	9.8	10.4	Mitochondria (APE, Supportive)		2
Tmito	117145	75778	Them4	2700077M13Rik|4921507I02Rik|Q3UUI3	thioesterase superfamily member 4	ENSMUSG00000028145	230	2	SharedDomain	3	1.4	HomologMitoHighConf	NoHomolog	50-75pure	17.4674	0.003	1	literature, APEX_matrix, targetP signal, yeast mito homolog, mito protein domain, induction, MS/MS++	chr3	94310131	94332532	11	14	221	10200000000	53	cerebrum, cerebellum, brainstem, spinalcord, kidney, liver, adipose, smallintestine, largeintestine, placenta, testis	9.3	9.3	9.5	9.1	8.4	8.2			6.8	7.3	8		8	8.9			1
Tmito	26517	30055	Timm13	D10Ertd378e|Tim9|Timm9|P62075	translocase of inner mitochondrial membrane 13	ENSMUSG00000020219	95		MitoDomain	22	0.59	OrthologMitoHighConf	NoHomolog	75-100pure	29.557	0.006	1	literature, APEX_IMS, yeast mito homolog++, mito protein domain+, induction, coexpression, MS/MS++	chr10	80899449	80900969	14	8	215	11200000000	83	all 14	8.8	8.3	9.1	8.6	9.1	9.3	7.6	7.6	8.8	9.2	8.8	8.5	9.1	8.9	Mitochondria (APE, Supportive)		3
Tmito	29928	56322	Timm22	2610511O07Rik|Tim22|Q9CQ85	translocase of inner mitochondrial membrane 22	ENSMUSG00000020843	194		MitoDomain	11	1.1	OrthologMitoHighConf	NoHomolog	50-75ambig	23.0601	0.005	1	literature, yeast mito homolog++, mito protein domain+, induction, coexpression, MS/MS	chr11	76407166	76416312	14	8	130	2930000000	54	all 14	8.8	8.6	8.6	8.5	8.2	8	7.3	6.8	8.2	7.9	8.5	7.8	8.1	8			1
Tmito	92609	66525	Timm50	2810403L02Rik|AU015082|TIM50L|Q9D880	translocase of inner mitochondrial membrane 50	ENSMUSG00000003438	353	1	SharedDomain	43		OrthologMitoHighConf	NoHomolog	50-75pure	31.733	0	1	literature, APEX_IMS, targetP signal+, yeast mito homolog++, mito protein domain, coexpression++, MS/MS++	chr7	28305825	28312046	14	20	372	15000000000	60	all 14	8.4	8.9	9	8.2	9.4	8.7	8.9	8.8	9.4	8.7	9	8.5	9.4	9.2	Nucleus but not nucleoli;Mitochondria (APE, Supportive)		3
Tmito	84233	66271	Tmem126a	1810020E01Rik|Q9D8Y1	transmembrane protein 126A	ENSMUSG00000030615	196		MitoDomain	45	0.93	NoMitoHomolog	NoHomolog	50-75pure	23.7058	0.005	1	literature, mito protein domain+, induction, coexpression++, MS/MS++	chr7	90450711	90457208	14	14	429	11800000000	73	all 14	9.2	9.1	9.2	8.8	9.3	8.9	8.4	8.6	8.8	8.6	9	8.5	8.9	8.6	Cytoplasm (APE, Uncertain)		1
Tmito	51522	66154	Tmem14c	1110021D01Rik|AU020193|HSPC194|Q9CQN6	transmembrane protein 14C	ENSMUSG00000021361	114		MitoDomain	10	0.93	HomologMitoHighConf	NoHomolog	75-100ambig	19.2549	0.003	1	literature, yeast mito homolog, mito protein domain+, induction, coexpression, MS/MS+	chr13	41016249	41022582	14	6	232	4440000000	97	all 14	8.5	8.6	8.2	7.4	8.9	8.7	7.6	8	8.5	8.8	8.6	8.5	8.5	8.2			1
Tmito	157378	74868	Tmem65	2610029O13Rik|4930438D12Rik|Q4VAE3	transmembrane protein 65	ENSMUSG00000062373	234	2	NA	10		NoMitoHomolog	NoHomolog	50-75pure	12.3505	0.013	1	literature, APEX_matrix, targetP signal, coexpression, MS/MS++	chr15	58782268	58823427	13	14	246	13700000000	58	cerebrum, cerebellum, brainstem, spinalcord, kidney, heart, skeletalmuscle, adipose, smallintestine, largeintestine, stomach, placenta, testis	9.5	9.3	9.7	9.1	8.3		8.5	8	8.6	8.2	8.3	7.4	8.5	8.3	Nucleus but not nucleoli (APE, Uncertain)		1
Tmito	56993	223696	Tomm22	2310047D01|Tom22|Q9CPQ3	translocase of outer mitochondrial membrane 22 homolog (yeast)	ENSMUSG00000022427	142		MitoDomain	9		OrthologMitoHighConf	NoHomolog	75-100pure	22.9776	0.005	1	literature, yeast mito homolog++, mito protein domain+, coexpression, MS/MS++	chr15	79670867	79672862	14	9	385	25900000000	77	all 14	9.7	9.5	9.4	8.9	9.5	8.3	9.1	8.4	9.2	8.3	9.4	8.6	9.2	9.4	Mitochondria (APE, Supportive)		2
Tmito	9868	28185	Tomm70a	2610044B22Rik|D16Ium22|D16Ium22e|D16Wsu109e|Tom70|mKIAA0719|Q9CZW5	translocase of outer mitochondrial membrane 70 homolog A (yeast)	ENSMUSG00000022752	611		SharedDomain	11	0.68	OrthologMitoLowConf	NoHomolog	75-100crude	12.3443	0.013	1	literature, yeast mito homolog+, mito protein domain, induction, coexpression	chr16	57121713	57154530	12	54	1539	41900000000	84	cerebrum, cerebellum, brainstem, spinalcord, kidney, liver, skeletalmuscle, adipose, largeintestine, stomach, placenta, testis	10	9.7	9.9	9.7	8.7	8.8		8.3	9.1		9.4	8.8	9.3	9.6	Mitochondria (APE, Supportive)		3
Tmito	10102	66399	Tsfm	2310050B20Rik|9430024O13Rik|EF-TS|EF-Tsmt|Q9CZR8	Ts translation elongation factor, mitochondrial	ENSMUSG00000040521	324	1	SharedDomain	15	1.47	NoMitoHomolog	Ortholog	50-75pure	25.5356	0.003	1	literature, APEX_matrix, targetP signal+, Rickettsial homolog, mito protein domain, induction, coexpression, MS/MS++	chr10	127022331	127030814	13	20	204	5650000000	70	cerebrum, cerebellum, brainstem, spinalcord, liver, heart, skeletalmuscle, adipose, smallintestine, largeintestine, stomach, placenta, testis	8.2	7.7	8.2	8.6		8.1	8.3	7.4	8.7	8.6	9.1	8.4	9.1	8.9	Mitochondria (APE, Supportive)		1
Tmito	7263	22117	Tst	Rhodanese|P52196	thiosulfate sulfurtransferase, mitochondrial	ENSMUSG00000044986	297	3	SharedDomain	9		NoMitoHomolog	Ortholog	50-75pure	16.1851	0.005	1	literature, APEX_matrix, targetP signal, Rickettsial homolog, mito protein domain, coexpression, MS/MS++	chr15	78399555	78405859	14	26	777	70100000000	75	all 14	9.3	9.1	9.6	9.4	9.8	10.3	7.8	8.1	9.5	8.5	10.2	8.9	9.5	10	Mitochondria (APE, Supportive)		3
Tmito	7284	233870	Tufm	2300002G02Rik|C76308|C76389|EF-TuMT|EFTU|Q8BFR5	Tu translation elongation factor, mitochondrial	ENSMUSG00000073838	452	2	SharedDomain	NA		OrthologMitoLowConf	Homolog	75-100pure	20.9566	0.004	1	literature, APEX_matrix, targetP signal, yeast mito homolog+, Rickettsial homolog, mito protein domain, MS/MS++	chr7	126487354	126490731	14	37	1935	110000000000	76	all 14	9.7	9.1	9.7	9.7	10.1	9.7	10	9.6	9.9	10.2	10	9.9	10.2	9.6	Mitochondria (APE, Supportive)		5
Tmito	84300	67267	Uqcc2	2900010M23Rik|M19|Mnf1|Q9CQY6	ubiquinol-cytochrome c reductase complex assembly factor 2	ENSMUSG00000024208	136		NA	7		NoMitoHomolog	NoHomolog	50-75ambig	1.4248	0.217	1	APEX_matrix, GFP, coexpression, MS/MS	chr17	27122664	27133891	14	13	170	2920000000	74	all 14	8.6	8.3	8.6	8.8	6.7	7.7	8	7.5	8.2	7.8	8.4	7.9	8.6	8.3	Nucleus;Mitochondria (APE, Supportive)		1
Tmito	29796	66152	Uqcr10	1110020P15Rik|AA960494|Ucrc|Q8R1I1	ubiquinol-cytochrome c reductase, complex III subunit X	ENSMUSG00000059534	64	5	MitoDomain	49	2.3	OrthologMitoHighConf	NoHomolog	75-100pure	37.6795	0	1	literature, yeast mito homolog++, mito protein domain+, induction, coexpression++, MS/MS++	chr11	4701967	4704344	14	12	449	26700000000	98	all 14	9.8	9.5	9.6	8.2	9.3	9.2	8.6	8.7	8.9	9.5	7	9	9	9.3			3
Tmito	7381	67530	Uqcrb	2210415M14Rik|QP-C|QPC|UQBC|UQBP|UQPC|Q9CQB4	ubiquinol-cytochrome c reductase binding protein	ENSMUSG00000021520	111	4	MitoDomain	NA		OrthologMitoHighConf	NoHomolog	75-100pure	22.6843	0.005	1	literature, APEX_matrix, targetP signal, yeast mito homolog++, mito protein domain+, MS/MS++	chr13	66900620	66905350	14	27	1241	158000000000	97	all 14	10.1	9.9	10.3	9.6	10.4	10.1	9.9	9.5	9.9	10.2	10.1	9.9	9.8	9.9			3
Tmito	7384	22273	Uqcrc1	1110032G10Rik|Q9CZ13	ubiquinol-cytochrome c reductase core protein 1	ENSMUSG00000025651	480	1	MitoDomain	49	1.55	OrthologMitoLowConf	Homolog	50-75pure	42.6144	0	1	literature, APEX_matrix, targetP signal+, yeast mito homolog+, Rickettsial homolog, mito protein domain+, induction, coexpression++, MS/MS++	chr9	108936647	108949641	14	32	3377	256000000000	60	all 14	10.1	9.5	9.9	9.9	10.4	10	10.8	10.3	10.1	10.6	10.2	10.3	10.2	9.9	Cytoplasm;Mitochondria (APE, Supportive)		6
Tmito	7385	67003	Uqcrc2	1500004O06Rik|Q9DB77	ubiquinol cytochrome c reductase core protein 2	ENSMUSG00000030884	453	2	MitoDomain	45	1.79	OrthologMitoLowConf	Homolog	50-75pure	40.5274	0	1	literature, APEX_matrix, targetP signal, yeast mito homolog+, Rickettsial homolog, mito protein domain+, induction, coexpression++, MS/MS++	chr7	120635188	120659523	14	36	4282	409000000000	61	all 14	10.5	10	10.3	10.3	10.6	10.3	10.9	10.4	10.3	10.7	10.5	10.5	10.2	10.2	Mitochondria (APE, Supportive)		5
Tmito	7386	66694	Uqcrfs1	4430402G14Rik|AI875505|Q9CR68	ubiquinol-cytochrome c reductase, Rieske iron-sulfur polypeptide 1	ENSMUSG00000038462	274	2	MitoDomain	48		OrthologMitoHighConf	Ortholog	75-100pure	41.8598	0	1	literature, APEX_matrix, targetP signal, yeast mito homolog++, Rickettsial homolog, mito protein domain+, coexpression++, MS/MS++	chr13	30540311	30545316	14	28	3522	278000000000	77	all 14	10.5	10.4	10.7	10.2	10.5	10.3	10.5	9.7	10	10.2	10.1	10	10.1	10	Mitochondria (APE, Supportive)		4
Tmito	7388	66576	Uqcrh	2210416J04Rik|2310021J10Rik|2610041P16Rik|P99028	ubiquinol-cytochrome c reductase hinge protein	ENSMUSG00000063882	89		MitoDomain	43	0.94	OrthologMitoHighConf	NoHomolog	75-100pure	34.6159	0	1	literature, APEX_IMS, yeast mito homolog++, mito protein domain+, induction, coexpression++, MS/MS++	chr4	116066964	116075070	14	13	390	40300000000	87	all 14	9.4	9.3	9.6	9.2	8.7	9.3	9.5	9.1	9.6	9.9	9.7	9.4	9.2	9.4			5
Tmito	84833	66477	Usmg5	2010301L15Rik|Q78IK2	upregulated during skeletal muscle growth 5	ENSMUSG00000071528	58		NA	NA		NoMitoHomolog	NoHomolog	50-75pure	1.9819	0.188	1	GFP, MS/MS++	chr19	47083470	47090625	14	6	175	8290000000	59	all 14	9.1	8.9	9.1	8.5	9.2	8.5	7.7	8.2	8.4	9	8.3	8.8	8.5	8.5			3
Tmito	7416	22333	Vdac1	AL033343|Vdac5|Q60932	voltage-dependent anion channel 1	ENSMUSG00000020402	283		MitoDomain	45		OrthologMitoLowConf	NoHomolog	75-100pure	28.1988	0.004	1	literature, APEX_IMS, yeast mito homolog+, mito protein domain+, coexpression++, MS/MS++	chr11	52361114	52389396	14	30	4363	344000000000	95	all 14	10.6	10.3	10.5	10.4	10.5	9.9	10.5	10	10.3	10.5	10.4	10.2	10.5	10.1			6
Tmito	7417	22334	Vdac2	Vdac6|mVDAC2|mVDAC6|Q60930	voltage-dependent anion channel 2	ENSMUSG00000021771	295		MitoDomain	17	2.08	OrthologMitoLowConf	NoHomolog	50-75pure	25.489	0.003	1	literature, APEX_IMS, yeast mito homolog+, mito protein domain+, induction, coexpression, MS/MS++	chr14	21831560	21845879	14	18	2296	178000000000	71	all 14	10.3	9.8	10.3	10	10	9.3	10.1	9.4	10	10.4	10.2	9.9	10.3	10.3	Mitochondria (APE, Supportive)		6
Tmito	7419	22335	Vdac3	Q60931	voltage-dependent anion channel 3	ENSMUSG00000008892	284		MitoDomain	NA		OrthologMitoLowConf	NoHomolog	75-100pure	17.3128	0.003	1	literature, yeast mito homolog+, mito protein domain+, MS/MS++	chr8	22577074	22593813	14	25	2048	167000000000	80	all 14	10.1	9.7	10.1	10.3	9.8	9.5	10.1	9.6	9.9	10.1	10.2	9.6	10.2	10.6	Mitochondria (APE, Supportive)		6

## Sheet: Canonical_RNABINDING
CanonicalVisual System Mito. Proteins with RNA Binding Properties							Filter 2 a (only showing preteins which match GO term)		Filter 2 b										Filter2c			Filter 3
Results of positive findings in Filters 1-3							Protein Data Bases searched by GO term "RNA binding"		Experimentaly tested RNA Binding Proteins										RNA Binding Protein Data Bases			All canonical proteins are conisdered directly localized or well established as mito association (repeated MsMs hits in purified mito or fluorescence imaging data)		Validated RNBPs in or on Mito
Results of Filter 1									PUBMED ID: 27452465		PUBMED ID: 22681889		PUBMED ID: 22658674		PUBMED ID: 27453046		PUBMED ID: 25365966		PUBMED ID: 21036867	PUBMED ID: 27055826		Pubmed ID:26450961
HumanOrthologGeneID	MouseGeneID	Symbol	Description	EnsemblGeneID	# of times detected in optic nerve and retinal mito. isolates		RNA Binding Characteristics from Uniprot, David, and Panther Search		RNA Binding Proteins found in Cardiomyocytes		RNA Binding Proteins found in Hek cells		RNA Binding Proteins found in Hella cells		RNA Binding Proteins found in Hella cells		Census of Human RNA Binding Proteins		RNA Binding Protein Data Base (RBPDB)	AtTRACT Data Base		All the following proteins satisfy the critera for mito association based on mito carta 1.0 and 2.0 data		Symbol	Description
10449	52538	Acaa2	acetyl-Coenzyme A acyltransferase 2 (mitochondrial 3-oxoacyl-Coenzyme A thiolase)	ENSMUSG00000036880	4		Predicted		Not found		Not found		Validated		Not found		Not found		Not Yet Established	Not Yet Established		Mito Associated		Acaa2	acetyl-Coenzyme A acyltransferase 2 (mitochondrial 3-oxoacyl-Coenzyme A thiolase)
4329	104776	Aldh6a1	aldehyde dehydrogenase family 6, subfamily A1	ENSMUSG00000021238	6		Predicted		Not found		Not found		Validated		Validated		Not found		Not Yet Established	Not Yet Established		Mito Associated		Aldh6a1	aldehyde dehydrogenase family 6, subfamily A1
498	11946	Atp5a1	ATP synthase, H+ transporting, mitochondrial F1 complex, alpha subunit 1	ENSMUSG00000025428	6		Predicted		Not found		Not found		Validated		Validated		Not found		Not Yet Established	Not Yet Established		Mito Associated		Atp5a1	ATP synthase, H+ transporting, mitochondrial F1 complex, alpha subunit 1
506	11947	Atp5b	ATP synthase, H+ transporting mitochondrial F1 complex, beta subunit	ENSMUSG00000025393	6		Predicted		Not found		Not found		Not found		Validated		Not found		Not Yet Established	Not Yet Established		Mito Associated		Atp5b	ATP synthase, H+ transporting mitochondrial F1 complex, beta subunit
549	11992	Auh	AU RNA binding protein/enoyl-coenzyme A hydratase	ENSMUSG00000021460	3		Predicted		Validated		Not found		Not found		Not found		Not found		Not Yet Established	Not Yet Established		Mito Associated		Auh	AU RNA binding protein/enoyl-coenzyme A hydratase
708	12261	C1qbp	complement component 1, q subcomponent binding protein	ENSMUSG00000018446	4		Predicted		Validated		Not found		Not found		Not found		Not found		Not Yet Established	Not Yet Established		Mito Associated		C1qbp	complement component 1, q subcomponent binding protein
9941	208194	Exog	endo/exonuclease (5'-3'), endonuclease G-like	ENSMUSG00000042787	1		Predicted		Validated		Not found		Not found		Not found		Not found		Not Yet Established	Not Yet Established		Mito Associated		Exog	endo/exonuclease (5'-3'), endonuclease G-like
5188	229487	Gatb	Glutamyl-TRNA Amidotransferase Subunit B/PET112 homolog (S. cerevisiae)	ENSMUSG00000028085	1		Predicted		Validated		Not found		Not found		Not found		Not found		Not Yet Established	Not Yet Established		Mito Associated		Gatb	Glutamyl-TRNA Amidotransferase Subunit B/PET112 homolog (S. cerevisiae)
2806	14719	Got2	glutamate oxaloacetate transaminase 2, mitochondrial	ENSMUSG00000031672	6		Predicted		Not found		Validated		Not found		Validated		Not found		Not Yet Established	Not Yet Established		Mito Associated		Got2	glutamate oxaloacetate transaminase 2, mitochondrial
3032	231086	Hadhb	hydroxyacyl-Coenzyme A dehydrogenase/3-ketoacyl-Coenzyme A thiolase/enoyl-Coenzyme A hydratase (trifunctional protein), beta subunit	ENSMUSG00000059447	2		Predicted		Not found		Not found		Validated		Validated		Not found		Not Yet Established	Not Yet Established		Mito Associated		Hadhb	hydroxyacyl-Coenzyme A dehydrogenase/3-ketoacyl-Coenzyme A thiolase/enoyl-Coenzyme A hydratase (trifunctional protein), beta subunit
3028	15108	Hsd17b10	hydroxysteroid (17-beta) dehydrogenase 10	ENSMUSG00000025260	3	Is this protein an RNBP?	Predicted	Is this portein exp. validated as an RNBP?	Not found		Validated		Not found		Not found		Not found	If filter 2b failded then has it been historically established as an RNBP based on well characterized data bases?	Not Yet Established	Not Yet Established	Are validated or established RNBPs from canonical datasets sassociated with mitochondria based on exp. evidence?	Mito Associated	Mito Associated RNA binding proteins (RNBPs)	Hsd17b10	hydroxysteroid (17-beta) dehydrogenase 10
3336	15528	Hspe1	heat shock protein 1 (chaperonin 10)	ENSMUSG00000073676	2		Predicted		Not found		Not found		Validated		Validated		Not found		Not Yet Established	Not Yet Established		Mito Associated		Hspe1	heat shock protein 1 (chaperonin 10)
55699	381314	Iars2	isoleucine-tRNA synthetase 2, mitochondrial	ENSMUSG00000026618	2		Predicted		Validated		Not found		Not found		Not found		Not found		Not Yet Established	Not Yet Established		Mito Associated		Iars2	isoleucine-tRNA synthetase 2, mitochondrial
10989	76614	Immt	inner membrane protein, mitochondrial	ENSMUSG00000052337	3		Predicted		Not found		Not found		Validated		Not found		Not found		Not Yet Established	Not Yet Established		Mito Associated		Immt	inner membrane protein, mitochondrial
9361	74142	Lonp1	lon peptidase 1, mitochondrial	ENSMUSG00000041168	2		Predicted		Validated		Not found		Validated		Not found		Not found		Not Yet Established	Not Yet Established		Mito Associated		Lonp1	lon peptidase 1, mitochondrial
10128	72416	Lrpprc	leucine-rich PPR-motif containing	ENSMUSG00000024120	2		Predicted		Validated		Validated		Validated		Validated		Not found		Not Yet Established	Not Yet Established		Mito Associated		Lrpprc	leucine-rich PPR-motif containing
4191	17448	Mdh2	malate dehydrogenase 2, NAD (mitochondrial)	ENSMUSG00000019179	6		Predicted		Not found		Validated		Validated		Validated		Not found		Not Yet Established	Not Yet Established		Mito Associated		Mdh2	malate dehydrogenase 2, NAD (mitochondrial)
9801	56284	Mrpl19	mitochondrial ribosomal protein L19	ENSMUSG00000030045	1		Predicted		Validated		Not found		Validated		Validated		Not found		Not Yet Established	Not Yet Established		Mito Associated		Mrpl19	mitochondrial ribosomal protein L19
740	18120	Mrpl49	mitochondrial ribosomal protein L49	ENSMUSG00000007338	1		Predicted		Validated		Not found		Validated		Not found		Not found		Not Yet Established	Not Yet Established		Mito Associated		Mrpl49	mitochondrial ribosomal protein L49
56945	64655	Mrps22	mitochondrial ribosomal protein S22	ENSMUSG00000032459	1		Predicted		Validated		Not found		Not found		Not found		Not found		Not Yet Established	Not Yet Established		Mito Associated		Mrps22	mitochondrial ribosomal protein S22
23107	218506	Mrps27	mitochondrial ribosomal protein S27	ENSMUSG00000041632	2		Predicted		Validated		Not found		Validated		Not found		Not found		Not Yet Established	Not Yet Established		Mito Associated		Mrps27	mitochondrial ribosomal protein S27
5034	18453	P4hb	prolyl 4-hydroxylase, beta polypeptide	ENSMUSG00000025130	4		Predicted		Not found		Validated		Validated		Validated		Not found		Not Yet Established	Not Yet Established		Mito Associated		P4hb	prolyl 4-hydroxylase, beta polypeptide
8402	67863	Slc25a11	solute carrier family 25 (mitochondrial carrier oxoglutarate carrier), member 11	ENSMUSG00000014606	3		Predicted		Not found		Validated		Not found		Not found		Not found		Not Yet Established	Not Yet Established		Mito Associated		Slc25a11	solute carrier family 25 (mitochondrial carrier oxoglutarate carrier), member 11
292	11740	Slc25a5	solute carrier family 25 (mitochondrial carrier, adenine nucleotide translocator), member 5	ENSMUSG00000016319	6		Predicted		Not found		Not found		Validated		Not found		Not found		Not Yet Established	Not Yet Established		Mito Associated		Slc25a5	solute carrier family 25 (mitochondrial carrier, adenine nucleotide translocator), member 5
10102	66399	Tsfm	Ts translation elongation factor, mitochondrial	ENSMUSG00000040521	1		Predicted		Validated		Validated		Validated		Not found		Not found		Not Yet Established	Not Yet Established		Mito Associated		Tsfm	Ts translation elongation factor, mitochondrial
7263	22117	Tst	thiosulfate sulfurtransferase, mitochondrial	ENSMUSG00000044986	3		Predicted		Validated		Not found		Not found		Not found		Not found		Not Yet Established	Not Yet Established		Mito Associated		Tst	thiosulfate sulfurtransferase, mitochondrial
7284	233870	Tufm	Tu translation elongation factor, mitochondrial	ENSMUSG00000073838	5		Predicted		Validated		Not found		Validated		Validated		Not found		Not Yet Established	Not Yet Established		Mito Associated		Tufm	Tu translation elongation factor, mitochondrial

## Sheet: Non-Canonical
Here we show proteins found within the MitoCarta2.0 dataset from less pure mito fractions but still have MS hits in the Carta data set and proteins identified in isolated mitochondria from optic nerve and retinal samples																																												Optic Nerve and Retina Mitochondrial Proteome
Mito Carta 2.0 (column values and definition can be found at https://www.broadinstitute.org/files/shared/metabolism/mitocarta/mouse.mitocarta.2.0.html)																																												Non-Canonical Visual System Mito. Filter
Results of Filter 1																																												Filter 1 result
TrainingDataset	HumanOrthologGeneID	MouseGeneID	Symbol	Synonyms	Description	EnsemblGeneID	ProteinLength	TargetP_Score	MitoDomain_Score	CoexpressionGnfN50_Score	PGC_Induction_Score	YeastMitoHomolog_Score	RickettsiaHomolog_Score	MSMS_Score	MCARTA2.0_score	MCARTA2_FDR	MCARTA2_LIST	MCARTA2_EVIDENCE	mm10_Chromosome	mm10_Start	mm10_Stop	MSMS_NUM_TISSUES	MSMS_NUM_PEPTIDES_UNIQUE	MSMS_NUM_SPECTRA	MSMS_TOTAL_INTENSITY	MSMS_PERCENT_COVERAGE	Tissues	cerebrum_total_peak_intensity_log10	cerebellum_total_peak_intensity_log10	brainstem_total_peak_intensity_log10	spinalcord_total_peak_intensity_log10	kidney_total_peak_intensity_log10	liver_total_peak_intensity_log10	heart_total_peak_intensity_log10	skeletalmuscle_total_peak_intensity_log10	adipose_total_peak_intensity_log10	smallintestine_total_peak_intensity_log10	largeintestine_total_peak_intensity_log10	stomach_total_peak_intensity_log10	placenta_total_peak_intensity_log10	testis_total_peak_intensity_log10	HPA_PrimarySubcellularLocalization_2015		Number of times spectrally detected in optic nerve and retinal mito. of 6 total runs
Tnon_mito	4155	17196	Mbp	C76307|Hmbpr|R75289|golli-mbp|mld|shi|P04370	myelin basic protein	ENSMUSG00000041607	250	2	NonMitoDomain	0		NoMitoHomolog	NoHomolog	75-100crude	-1.8594	0.478	0		chr18	82475122	82585637	6	17	340	10400000000	84	cerebrum, cerebellum, brainstem, spinalcord, skeletalmuscle, adipose	9.2	8.8	9.7	9.6				6.6	8.1						Centrosome (APE, Uncertain)		3
Tnon_mito	302	12306	Anxa2	AW215814|Cal1h|P07356	annexin A2	ENSMUSG00000032231	339		NonMitoDomain	1	-0.44	NoMitoHomolog	NoHomolog	75-100crude	-6.825	0.825	0		chr9	69453682	69491785	6	32	166	7270000000	85	skeletalmuscle, adipose, smallintestine, largeintestine, placenta, testis								7.3	8.5	9	8		9.7	8.7			2
Tnon_mito	7529	54401	Ywhab	1300003C17Rik|Q9CQV8	tyrosine 3-monooxygenase/tryptophan 5-monooxygenase activation protein, beta polypeptide	ENSMUSG00000018326	246		NonMitoDomain	0	-0.39	NoMitoHomolog	NoHomolog	75-100crude	-6.825	0.825	0		chr2	163995196	164018587	11	25	379	18300000000	80	cerebrum, cerebellum, brainstem, spinalcord, liver, adipose, smallintestine, largeintestine, stomach, placenta, testis	9.3	9.2	10	9.4		7.9			8.6	8.9	7.5	7.7	8.8	8.9	Cytoplasm (Staining, Supportive)		2
Tnon_mito	6176	56040	Rplp1	2410042H16Rik|Arpp1|C430017H15Rik|P47955	ribosomal protein, large, P1	ENSMUSG00000007892	114		NonMitoDomain	NA	-0.48	NoMitoHomolog	NoHomolog	75-100crude	-6.825	0.825	0		chr9	61913282	61914510	12	5	71	1430000000	80	cerebrum, cerebellum, brainstem, spinalcord, liver, skeletalmuscle, adipose, smallintestine, largeintestine, stomach, placenta, testis	7.7	7.4	7.5	7.2		8.5		7.4	7.5	7.9	6.9	6.8	8.7	8.6	Cytoplasm (APE, Supportive)		1
Tpossible_mito	1213	67300	Cltc	3110065L21Rik|CHC|R74732|Q68FD5	clathrin, heavy polypeptide (Hc)	ENSMUSG00000047126	1675		NonMitoDomain	3	0.11	NoMitoHomolog	NoHomolog	75-100crude	-6.825	0.825	0		chr11	86694652	86757492	13	140	2437	125000000000	82	cerebrum, cerebellum, brainstem, spinalcord, kidney, heart, skeletalmuscle, adipose, smallintestine, largeintestine, stomach, placenta, testis	9.9	10.2	10.9	10	8.4		7.9	7.5	8.6	8.1	8.1	8.3	8.5	9.5	Cytoplasm;Vesicles (APE, Supportive)		1
Tnon_mito	10409	70350	Basp1	2610024P12Rik|CAP-23|CAP23|Ckap3|NAP-22|NAP22|Q91XV3	brain abundant, membrane attached signal protein 1	ENSMUSG00000045763	226		NonMitoDomain	0	-0.53	NoMitoHomolog	NoHomolog	75-100crude	-6.825	0.825	0		chr15	25363276	25413764	7	16	77	810000000	88	cerebrum, cerebellum, brainstem, spinalcord, adipose, placenta, testis	8	6.3	8.2	8.5					6.3				8.1	8	Plasma membrane (APE, Supportive)		1
Tnon_mito	396	192662	Arhgdia	5330430M07Rik|Gdi-1|Rho-GDI|RhoDGI|RhoGDI-1|Q99PT1	Rho GDP dissociation inhibitor (GDI) alpha	ENSMUSG00000025132	204		NonMitoDomain	1	-0.14	NoMitoHomolog	NoHomolog	75-100crude	-6.825	0.825	0		chr11	120577234	120581620	10	15	108	3450000000	78	cerebrum, cerebellum, brainstem, spinalcord, kidney, adipose, smallintestine, stomach, placenta, testis	8.8	8.7	9.2	8.3	7.7				7.7	8		6.6	8.5	7.5	Cytoplasm (APE, Supportive)		1
Tnon_mito	60	11461	Actb	Actx|E430023M04Rik|beta-actin|P60710	actin, beta	ENSMUSG00000029580	375		NonMitoDomain	0		NoMitoHomolog	NoHomolog	75-100crude	-7.573	0.833	0		chr5	142903115	142906724	13	31	1421	105000000000	89	cerebrum, cerebellum, brainstem, spinalcord, kidney, liver, skeletalmuscle, adipose, smallintestine, largeintestine, stomach, placenta, testis	9.9	9.2	10.1	9.7	9.3	9.4		8.3	9.6	10.5	9.2	9.5	10.4	9.8			5
Tnon_mito	71	11465	Actg1	AL023024|Actg|Actl|E51|P63260	actin, gamma, cytoplasmic 1	ENSMUSG00000062825	375		NonMitoDomain	NA		NoMitoHomolog	NoHomolog	75-100crude	-7.573	0.833	0		chr11	120345689	120348484	13	31	1426	105000000000	89	cerebrum, cerebellum, brainstem, spinalcord, kidney, liver, skeletalmuscle, adipose, smallintestine, largeintestine, stomach, placenta, testis	9.9	9.2	10.1	9.7	9.3	9.4		8.3	9.6	10.5	9.2	9.5	10.4	9.8			6
Tpossible_mito	5315	18746	Pkm	AA414905|AL024370|AL024424|Pk-2|Pk-3|Pk3|Pkm2|P52480	pyruvate kinase, muscle	ENSMUSG00000032294	531		SharedDomain	13	0.3	NoMitoHomolog	NoHomolog	75-100crude	2.4389	0.153	0		chr9	59656367	59679375	12	49	686	24600000000	85	cerebrum, cerebellum, brainstem, spinalcord, heart, skeletalmuscle, adipose, smallintestine, largeintestine, stomach, placenta, testis	9.2	8.8	10	9.6			7.6	9.3	8.9	9.2	7.8	8.8	9.2	9.4	Cytoplasm (APE, Supportive)		5
Tnon_mito	6616	20614	Snap25	Bdr|SNAP-25|sp|P60879	synaptosomal-associated protein 25	ENSMUSG00000027273	206		NonMitoDomain	0		NoMitoHomolog	NoHomolog	75-100crude	-7.573	0.833	0		chr2	136713449	136782428	4	19	133	4150000000	77	cerebrum, cerebellum, brainstem, spinalcord	8.4	8.5	9.5	8.8											Cytoplasm;Golgi apparatus;Cytoskeleton (Actin filaments) (APE, Uncertain)		5
Tnon_mito	7532	22628	Ywhag	14-3-3gamma|D7Bwg1348e|P61982	tyrosine 3-monooxygenase/tryptophan 5-monooxygenase activation protein, gamma polypeptide	ENSMUSG00000051391	247		NonMitoDomain	1		NoMitoHomolog	NoHomolog	75-100crude	-7.573	0.833	0		chr5	135908378	135934641	11	25	473	25000000000	81	cerebrum, cerebellum, brainstem, spinalcord, liver, adipose, smallintestine, largeintestine, stomach, placenta, testis	9.3	9.3	10.1	9.7		8			8.6	8.8	7.4	7.8	9	8.9	Cytoplasm;Cytoskeleton (Actin filaments) (APE, Uncertain)		2
Tpossible_mito	7534	22631	Ywhaz	1110013I11Rik|14-3-3zeta|AI596267|AL022924|AU020854|P63101	tyrosine 3-monooxygenase/tryptophan 5-monooxygenase activation protein, zeta polypeptide	ENSMUSG00000022285	245		NonMitoDomain	0		NoMitoHomolog	NoHomolog	75-100crude	-7.573	0.833	0		chr15	36770261	36796929	11	27	634	37600000000	79	cerebrum, cerebellum, brainstem, spinalcord, liver, adipose, smallintestine, largeintestine, stomach, placenta, testis	9.8	9.7	10.2	9.7		8.2			8.6	9.2	8.4	7.9	9.2	9.1			3
Tnon_mito	6181	67186	Rplp2	2700049I22Rik|P99027	ribosomal protein, large P2	ENSMUSG00000025508	115		NonMitoDomain	NA		NoMitoHomolog	NoHomolog	75-100crude	-7.573	0.833	0		chr7	141447649	141451342	8	7	53	565000000	77	cerebrum, cerebellum, brainstem, liver, skeletalmuscle, adipose, placenta, testis	6.8	6.9	7.1			7.8		7.1	7.6				7.9	8.5	Mitochondria (APE, Uncertain)		2
Tpossible_mito	1509	13033	Ctsd	CD|CatD|P18242	cathepsin D	ENSMUSG00000007891	410		NonMitoDomain	1		HomologMitoLowConf	NoHomolog	50-75pure	1.0984	0.236	0		chr7	142375915	142387870	14	23	1076	82500000000	53	all 14	9.8	9.3	9.5	8.9	8.7	9.4	7.9	8.5	9.1	7.8	8.2	9.8	10.7	9.6			4
Tpossible_mito	81876	76308	Rab1b	1110011F09Rik|Q9D1G1	RAB1B, member RAS oncogene family	ENSMUSG00000024870	201		SharedDomain	7		HomologMitoLowConf	NoHomolog	75-100crude	2.1216	0.169	0		chr19	5099206	5106996	14	20	482	19000000000	78	all 14	9.4	9.3	9.8	9.1	9.1	8.8	8.9	8.5	8.7	8	9.1	8.5	9.2	9.1	Golgi apparatus (APE, Supportive)		4
Tnon_mito	5861	19324	Rab1	Gtbp|Rab-1|Rab1A|Ypt1|mKIAA3012|P62821	RAB1, member RAS oncogene family	ENSMUSG00000020149	205		SharedDomain	2		HomologMitoLowConf	NoHomolog	75-100crude	-1.0196	0.406	0		chr11	20201601	20226856	14	23	526	21100000000	92	all 14	9.4	9.3	9.8	9.2	9.2	8.8	8.8	8.1	8.7	8.1	9.2	8.6	9.3	9.1	Cytoplasm;Mitochondria (APE, Uncertain)		5
Tnon_mito	5862	59021	Rab2a	9330148M11Rik|C80220|Rab2|P53994	RAB2A, member RAS oncogene family	ENSMUSG00000047187	212		SharedDomain	2		HomologMitoLowConf	NoHomolog	75-100crude	-1.0196	0.406	0		chr4	8535643	8607702	13	21	256	6910000000	80	cerebrum, cerebellum, brainstem, spinalcord, kidney, liver, heart, skeletalmuscle, adipose, largeintestine, stomach, placenta, testis	9	9	9.3	8.9	8.3	7.8	7.8	7.7	8.2		8.7	7.7	8.7	8.8			4
Tnon_mito	51144	56348	Hsd17b12	2610510O05Rik|AI172963|KIK-I|Kik1|O70503	hydroxysteroid (17-beta) dehydrogenase 12	ENSMUSG00000027195	312		SharedDomain	10		NoMitoHomolog	Homolog	50-75crude	4.6951	0.067	0		chr2	94032696	94157909	5	15	44	616000000	56	brainstem, liver, adipose, placenta, testis			7.6			8.5			7.9				7.1	8.2			1
Tnon_mito	7280	22151	Tubb2a	M(beta)2|Tubb2|Q7TMM9	tubulin, beta 2A class IIA	ENSMUSG00000058672	445		MitoDomain	0	-0.62	NoMitoHomolog	NoHomolog	50-75crude	2.858	0.134	0		chr13	34074279	34078008	11	26	485	22300000000	62	cerebrum, cerebellum, brainstem, spinalcord, kidney, liver, adipose, smallintestine, stomach, placenta, testis	9.2	8.7	9.6	9.4	7.7	7.2			9.1	8.7		7.6	8.8	10			1
Tnon_mito	10382	22153	Tubb4a	AI325297|M(beta)4|Tubb|Tubb4|Q9D6F9	tubulin, beta 4A class IVA	ENSMUSG00000062591	444		MitoDomain	0		NoMitoHomolog	NoHomolog	50-75crude	2.11	0.169	0		chr17	57080065	57087782	9	26	320	20400000000	71	cerebrum, cerebellum, brainstem, spinalcord, liver, adipose, smallintestine, placenta, testis	9.1	8.6	9.5	9		7.1			8.7	8.6			8.3	10.1			3
Tnon_mito	203068	22154	Tubb5	AA408537|AI596182|B130022C14Rik|M(beta)5|P99024	tubulin, beta 5 class I	ENSMUSG00000001525	444		MitoDomain	2		NoMitoHomolog	NoHomolog	50-75crude	2.11	0.169	0		chr17	35833919	35838301	11	28	509	24700000000	69	cerebrum, cerebellum, brainstem, spinalcord, kidney, liver, adipose, smallintestine, stomach, placenta, testis	9.3	8.8	9.6	9.4	7.7	7.2			9.1	8.8		7.6	8.9	10.1			6
Tnon_mito	4905	18195	Nsf	AI316878|AU020090|AU067812|SKD2|P46460	N-ethylmaleimide sensitive fusion protein	ENSMUSG00000034187	744		SharedDomain	0	0.87	NoMitoHomolog	Homolog	50-75crude	3.9336	0.095	0		chr11	103821782	103954056	5	58	386	13400000000	71	cerebrum, cerebellum, brainstem, spinalcord, adipose	8.9	9.3	9.9	9.4					8.1						Cytoplasm (APE, Supportive)		3
Tnon_mito	1759	13429	Dnm1	AI838169|Dnm|Ftfl|mKIAA4093|P39053	dynamin 1	ENSMUSG00000026825	864		SharedDomain	0		OrthologMitoLowConf	NoHomolog	50-75crude	3.7063	0.104	0		chr2	32308470	32353304	8	83	662	24000000000	73	cerebrum, cerebellum, brainstem, spinalcord, heart, adipose, smallintestine, placenta	9.3	9.6	10.2	8.8			7		7.6	5.1			8				1
Tnon_mito	1915	13627	Eef1a1	P10126	eukaryotic translation elongation factor 1 alpha 1	ENSMUSG00000037742	462		SharedDomain	NA		HomologMitoLowConf	Homolog	50-75crude	1.9846	0.186	0		chr9	78478453	78481724	13	29	393	10500000000	57	cerebrum, cerebellum, brainstem, spinalcord, kidney, liver, skeletalmuscle, adipose, smallintestine, largeintestine, stomach, placenta, testis	8.6	7.9	8.4	7.9	8.1	8.2		7.9	8	9.5	7.2	8.4	9.6	9.3			4
Tpossible_mito	3320	15519	Hsp90aa1	86kDa|89kDa|AL024080|AL024147|Hsp86-1|Hsp89|Hsp90|Hspca|hsp4|P07901	heat shock protein 90, alpha (cytosolic), class A member 1	ENSMUSG00000021270	733		SharedDomain	NA		HomologMitoLowConf	Homolog	50-75crude	1.9846	0.186	0		chr12	110691035	110696395	14	56	553	20500000000	60	all 14	9	9.1	9.7	9.2	9.3	8.7	8	8.2	8.9	9.5	8.9	8.4	9.3	9	Cytoplasm (APE, Supportive)		2
Tnon_mito	7184	22027	Hsp90b1	ERp99|GRP94|TA-3|Targ2|Tra-1|Tra1|endoplasmin|gp96|P08113	heat shock protein 90, beta (Grp94), member 1	ENSMUSG00000020048	802		SharedDomain	1		HomologMitoLowConf	Homolog	50-75crude	1.9846	0.186	0		chr10	86690840	86705444	13	76	684	20800000000	68	cerebrum, cerebellum, brainstem, spinalcord, kidney, liver, skeletalmuscle, adipose, smallintestine, largeintestine, stomach, placenta, testis	8.9	8.9	8.8	7.8	9.3	9.7		8.3	9	9.1	7.8	7.5	9.2	9.9	Endoplasmic reticulum (APE, Supportive)		5
Tpossible_mito	1152	12709	Ckb	B-CK|Bck|Ck-3|Ck3|Ckbb|Q04447	creatine kinase, brain	ENSMUSG00000001270	381		SharedDomain	NA	1.45	NoMitoHomolog	NoHomolog	50-75crude	0.8398	0.258	0		chr12	111669354	111672338	12	21	281	14500000000	64	cerebrum, cerebellum, brainstem, spinalcord, kidney, heart, skeletalmuscle, adipose, smallintestine, largeintestine, stomach, placenta	9	8.2	9.5	9.4	7.2		9	8.7	6.9	9.6	9	8.9	8.1				4
Tnon_mito	2286	14227	Fkbp2	13kDa|FKBP-2|mFKBP13|mFKBP2|P45878	FK506 binding protein 2	ENSMUSG00000056629	140		SharedDomain	5		NoMitoHomolog	NoHomolog	50-75crude	0.0875	0.305	0		chr19	6977738	6980461	6	10	50	626000000	70	cerebrum, brainstem, spinalcord, liver, adipose, testis	7.4		8	7.7		8.4			7.3					8.3	Plasma membrane (APE, Uncertain)		1
Tnon_mito	2923	14827	Pdia3	58kDa|ERp57|ERp60|ERp61|Erp|Grp58|PDI|PDI-Q2|PI-PLC|PLC[a]|Plca|P27773	protein disulfide isomerase associated 3	ENSMUSG00000027248	505		SharedDomain	1		NoMitoHomolog	Homolog	50-75crude	0.0401	0.314	0		chr2	121413901	121438686	12	47	361	15600000000	74	cerebrum, cerebellum, brainstem, spinalcord, kidney, liver, skeletalmuscle, adipose, smallintestine, largeintestine, placenta, testis	8.6	8	8.4	8.4	8.8	9.4		7.9	9.2	9	8.1		9.3	9.9	Endoplasmic reticulum (APE, Supportive)		5
Tnon_mito	3312	15481	Hspa8	2410008N15Rik|Hsc70|Hsc71|Hsc73|Hsp73|Hspa10|P63017	heat shock protein 8	ENSMUSG00000015656	646		SharedDomain	NA		NoMitoHomolog	Homolog	50-75crude	0.0401	0.314	0		chr9	40801272	40805199	14	58	1043	43400000000	74	all 14	9.6	9.3	10.1	9.8	9.4	8.8	8.4	8.3	9.1	9.4	8.6	8.2	9.7	9.7			6
Tpossible_mito	3326	15516	Hsp90ab1	90kDa|AL022974|C81438|Hsp84|Hsp84-1|Hsp90|Hspcb|P11499	heat shock protein 90 alpha (cytosolic), class B member 1	ENSMUSG00000023944	724		SharedDomain	4		NoMitoHomolog	Homolog	50-75crude	0.0401	0.314	0		chr17	45567777	45573261	14	57	634	23400000000	62	all 14	9.1	9.1	9.7	9.1	9.4	8.7	7.9	8.3	9	9.7	9	8.4	9.5	9.3	Cytoplasm (APE, Supportive)		1
Tpossible_mito	3939	16828	Ldha	Ldh1|Ldhm|l7R2|P06151	lactate dehydrogenase A	ENSMUSG00000063229	361		SharedDomain	NA		NoMitoHomolog	Homolog	50-75crude	0.0401	0.314	0		chr7	46845803	46855627	12	28	244	12200000000	74	cerebrum, cerebellum, brainstem, spinalcord, kidney, liver, adipose, smallintestine, largeintestine, stomach, placenta, testis	8.5	8.3	9.2	8.2	7.7	8.3			8.6	9.4	8	7.2	9.1	9.7	Cytoplasm (APE, Supportive)		1
Tnon_mito	4218	17274	Rab8a	AA409338|Mel|P55258	RAB8A, member RAS oncogene family	ENSMUSG00000003037	207		SharedDomain	2		HomologMitoLowConf	NoHomolog	50-75crude	-1.1091	0.424	0		chr8	72161199	72181366	14	17	255	16000000000	60	all 14	9.3	9.3	9.8	9.1	9	8.4	8.4	7.9	8.5	8	8.8	8.3	8.9	8.9	Nucleus;Plasma membrane (APE, Supportive)		1
Tpossible_mito	5447	18984	Por	4933424M13Rik|CPR|CYPOR|P37040	P450 (cytochrome) oxidoreductase	ENSMUSG00000005514	678		SharedDomain	1		HomologMitoLowConf	NoHomolog	50-75crude	-1.1091	0.424	0		chr5	135689213	135735325	4	26	75	2580000000	51	kidney, liver, adipose, testis					8	9.2			8.3					8.9	Nucleus but not nucleoli;Vesicles (APE, Uncertain)		2
Tnon_mito	10890	19325	Rab10	AW107754|P61027	RAB10, member RAS oncogene family	ENSMUSG00000020671	200		SharedDomain	2		HomologMitoLowConf	NoHomolog	50-75crude	-1.1091	0.424	0		chr12	3247427	3309969	14	21	360	14500000000	74	all 14	9.3	9.2	9.7	9	9.1	8.5	8.5	8.3	8.5	8.1	8.9	8.3	8.9	9			4
Tnon_mito	5864	19339	Rab3a	P63011	RAB3A, member RAS oncogene family	ENSMUSG00000031840	220		SharedDomain	0		HomologMitoLowConf	NoHomolog	50-75crude	-1.1091	0.424	0		chr8	70754678	70758686	14	17	329	23900000000	71	all 14	9.5	9.6	10.1	9.4	8.6	7.7	7.9	7.6	8	7.6	8.4	8	8.5	8.8			1
Tpossible_mito	80201	216019	Hkdc1	BC016235|Q91W97	hexokinase domain containing 1	ENSMUSG00000020080	915		SharedDomain	0		HomologMitoLowConf	NoHomolog	50-75crude	-1.1091	0.424	0		chr10	62383136	62422457	13	54	512	41200000000	52	cerebrum, cerebellum, brainstem, spinalcord, kidney, heart, skeletalmuscle, adipose, smallintestine, largeintestine, stomach, placenta, testis	10	10.2	10	8.8	9.3		8.1	7.4	8.6	9	8.6	8.2	9.3	8.5			1
Tnon_mito	5868	271457	Rab5a	2410015H04Rik|AI663973|AU021172|nnyRab5a|Q9CQD1	RAB5A, member RAS oncogene family	ENSMUSG00000017831	215		SharedDomain	NA		HomologMitoLowConf	NoHomolog	50-75crude	-1.1091	0.424	0		chr17	53479233	53507678	13	14	99	2660000000	66	cerebrum, cerebellum, brainstem, spinalcord, kidney, liver, heart, skeletalmuscle, adipose, largeintestine, stomach, placenta, testis	8.6	8.6	8.9	8.2	8.4	6.7	6.9	7.4	7.4		7.5	6.9	8.1	8.5			1
Tpossible_mito	10857	53328	Pgrmc1	AA415812|HPR6.6|PPMR|Vema|O55022	progesterone receptor membrane component 1	ENSMUSG00000006373	195		SharedDomain	2	-0.43	NoMitoHomolog	NoHomolog	50-75crude	-2.3056	0.493	0		chrX	36598224	36606079	7	14	74	2740000000	58	cerebrum, cerebellum, brainstem, spinalcord, liver, adipose, testis	8.4	8.2	7.9	7.5		9.2			8					8.7	Nucleoli;Endoplasmic reticulum (APE, Supportive)		3
Tnon_mito	998	12540	Cdc42	AI747189|AU018915|P60766	cell division cycle 42	ENSMUSG00000006699	191		SharedDomain	0		NoMitoHomolog	NoHomolog	50-75crude	-3.0537	0.55	0		chr4	137319695	137357759	14	11	113	2000000000	66	all 14	8.3	8.2	8.8	7.8	8	7.8	7.3	7.4	7.9	8	8.2	6.9	8.5	7.7	Cytoskeleton (Microtubules);Cytoskeleton (Cytokinetic bridge) (APE, Supportive)		1
Tnon_mito	1778	13424	Dync1h1	9930018I23Rik|AI894280|DHC1|DHC1a|DNCL|Dnchc1|Dnec1|Dnecl|Loa|MAP1C|P22|Swl|mKIAA0325|Q9JHU4	dynein cytoplasmic 1 heavy chain 1	ENSMUSG00000018707	4644		SharedDomain	0		NoMitoHomolog	NoHomolog	50-75crude	-3.0537	0.55	0		chr12	110601394	110666944	12	235	965	10100000000	54	cerebrum, cerebellum, brainstem, spinalcord, liver, skeletalmuscle, adipose, smallintestine, largeintestine, stomach, placenta, testis	8.6	8.9	9.6	8.3		8.6		9.2	7.7	8	7.9	7.7	9.1	9	Cytoplasm;Centrosome (APE, Supportive)		1
Tnon_mito	2783	14693	Gnb2	Gnb-2|P62880	guanine nucleotide binding protein (G protein), beta 2	ENSMUSG00000029713	340		SharedDomain	0		NoMitoHomolog	NoHomolog	50-75crude	-3.0537	0.55	0		chr5	137528128	137533229	10	14	122	3460000000	51	cerebrum, cerebellum, brainstem, spinalcord, liver, adipose, smallintestine, largeintestine, placenta, testis	8.6	8.2	9.1	8.1		7.1			8.4	8.1	7.8		8.9	8.2			1
Tnon_mito	5479	19035	Ppib	AA408962|AA553318|AI844835|Cphn-2|Cphn2|CyP-20b|P24369	peptidylprolyl isomerase B	ENSMUSG00000032383	216		SharedDomain	2		NoMitoHomolog	NoHomolog	50-75crude	-3.0537	0.55	0		chr9	66060168	66066629	14	19	204	7010000000	70	all 14	8.4	8.3	8.7	8.2	8.2	9.4	6.3	6.8	8.8	8.6	8	7.9	9	8.8	Nucleus;Nucleoli;Cytoplasm (APE, Uncertain)		4
Tnon_mito	2775	14681	Gnao1	AW050213|Galphao|Gnao|alphaO|P18872	guanine nucleotide binding protein, alpha O	ENSMUSG00000031748	354		NonMitoDomain	0		HomologMitoLowConf	NoHomolog	50-75crude	-5.718	0.742	0		chr8	93810837	93969388	9	18	80	2690000000	51	cerebrum, cerebellum, brainstem, spinalcord, adipose, smallintestine, largeintestine, placenta, testis	8.7	8.5	9.2	7.9					7.8	7.5	6.9		8.3	7.6			4
Tnon_mito	6146	19934	Rpl22	2700038K18Rik|P67984	ribosomal protein L22	ENSMUSG00000028936	151		NonMitoDomain	1	-0.25	NoMitoHomolog	NoHomolog	50-75crude	-6.9145	0.825	0		chr4	152324435	152334082	5	7	37	939000000	66	liver, adipose, smallintestine, placenta, testis						8.6			7.2	8.1			8.1	8.4			1
Tnon_mito	9217	56491	Vapb	AI225786|AI840687|AI848259|D2Abb2e|R75548|VAP33b|Vamp33b|Q8BH80	vesicle-associated membrane protein, associated protein B and C	ENSMUSG00000054455	243		NonMitoDomain	3	0.18	NoMitoHomolog	NoHomolog	50-75crude	-6.9145	0.825	0		chr2	173737570	173784336	8	17	77	2360000000	65	cerebrum, cerebellum, brainstem, spinalcord, liver, adipose, placenta, testis	7.1	7.8	8.6	7.9		8.5			8				6.6	9.1	Endoplasmic reticulum (APE, Supportive)		2
Tnon_mito	10330	56530	Cnpy2	5330432A10Rik|AW229003|D10Bwg1546e|Tmem4|Zsig9|Q9QXT0	canopy 2 homolog (zebrafish)	ENSMUSG00000025381	182		NonMitoDomain	2	-0.2	NoMitoHomolog	NoHomolog	50-75crude	-6.9145	0.825	0		chr10	128322458	128327187	5	10	26	133000000	66	cerebrum, liver, adipose, placenta, testis	6.8					8			6.7				6.9	7.2			1
Tpossible_mito	230	11676	Aldoc	AI847350|AU040929|Aldo3|Scrg2|P05063	aldolase C, fructose-bisphosphate	ENSMUSG00000017390	363		NonMitoDomain	0		NoMitoHomolog	NoHomolog	50-75crude	-7.6626	0.833	0		chr11	78324197	78326760	13	21	91	3010000000	55	cerebrum, cerebellum, brainstem, spinalcord, kidney, liver, skeletalmuscle, adipose, smallintestine, largeintestine, stomach, placenta, testis	7.1	7	9.1	8.6	8.7	8		7.9	6.9	8.6	6.4	8.3	8.2	7.7	Nucleus;Nucleoli (APE, Uncertain)		1
Tnon_mito	811	12317	Calr	CRT|Calregulin|P14211	calreticulin	ENSMUSG00000003814	416		NonMitoDomain	2		NoMitoHomolog	NoHomolog	50-75crude	-7.6626	0.833	0		chr8	84842087	84846931	7	26	191	5700000000	53	cerebrum, kidney, liver, adipose, smallintestine, placenta, testis	7.6				7.8	9.1			8.5	8.7			9.3	9.1			4
Tpossible_mito	1808	12934	Dpysl2	AI851130|Crmp2|DRP2|Musunc33|TOAD-64|Ulip2|O08553	dihydropyrimidinase-like 2	ENSMUSG00000022048	572		NonMitoDomain	0		NoMitoHomolog	NoHomolog	50-75crude	-7.6626	0.833	0		chr14	66802863	66868600	8	33	391	21300000000	73	cerebrum, cerebellum, brainstem, spinalcord, adipose, smallintestine, stomach, placenta	9.4	9.2	10.1	9.7					8	8.1		7.2	7		Cytoplasm (APE, Supportive)		3
Tnon_mito	3014	15270	H2afx	AW228881|H2A.X|H2ax|Hist5-2ax|gammaH2ax|P27661	H2A histone family, member X	ENSMUSG00000049932	143		NonMitoDomain	0		NoMitoHomolog	NoHomolog	50-75crude	-7.6626	0.833	0		chr9	44334714	44336073	11	8	182	7520000000	59	cerebrum, cerebellum, liver, heart, skeletalmuscle, adipose, smallintestine, largeintestine, stomach, placenta, testis	6.9	7.8				7.9	6.9	7.4	7.9	9.8	7.5	8	8.6	8			4
Tnon_mito	6128	19988	Rpl6	Taxreb107|P47911	ribosomal protein L6	ENSMUSG00000029614	296		NonMitoDomain	NA		NoMitoHomolog	NoHomolog	50-75crude	-7.6626	0.833	0		chr5	121204500	121209241	5	22	78	707000000	57	liver, adipose, smallintestine, placenta, testis						8.6			7	7.8			8.1	8	Cytoskeleton (Microtubules);Cytoskeleton (Cytokinetic bridge) (APE, Uncertain)		1
Tnon_mito	6218	20068	Rps17	P63276	ribosomal protein S17	ENSMUSG00000061787	135		NonMitoDomain	NA		NoMitoHomolog	NoHomolog	50-75crude	-7.6626	0.833	0		chr7	81342732	81345234	9	10	62	622000000	63	cerebrum, cerebellum, spinalcord, liver, smallintestine, largeintestine, stomach, placenta, testis	7.3	6.7		6.2		8.5				7.9	6.8	6.5	8	7.9			1
Tnon_mito	9554	20333	Sec22b	4930564D15Rik|AA517334|AI480645|C81333|ERS-24|Sec22l1|O08547	SEC22 vesicle trafficking protein homolog B (S. cerevisiae)	ENSMUSG00000027879	215		NonMitoDomain	1		NoMitoHomolog	NoHomolog	50-75crude	-7.6626	0.833	0		chr3	97901226	97922318	3	8	20	134000000	52	brainstem, spinalcord, testis			7.7	7.3										7.9			2
Tnon_mito	7168	22003	Tpm1	AA986836|AI854628|TM2|Tm3|Tmpa|Tpm-1|alpha-TM|P58771	tropomyosin 1, alpha	ENSMUSG00000032366	284		NonMitoDomain	0		NoMitoHomolog	NoHomolog	50-75crude	-7.6626	0.833	0		chr9	67022592	67049213	11	18	86	834000000	55	cerebrum, brainstem, spinalcord, liver, skeletalmuscle, adipose, smallintestine, largeintestine, stomach, placenta, testis	7.5		6.1	7.7		6.2		8	7.7	8.3	6.9	6	8.4	8.1			1
Tnon_mito	10971	22630	Ywhaq	2700028P07Rik|AA409740|AU021156|R74690	tyrosine 3-monooxygenase/tryptophan 5-monooxygenase activation protein, theta polypeptide	ENSMUSG00000076432	245		NonMitoDomain	2		NoMitoHomolog	NoHomolog	50-75crude	-7.6626	0.833	0		chr12	21390328	21417436	11	21	344	16300000000	64	cerebrum, cerebellum, brainstem, spinalcord, liver, adipose, smallintestine, largeintestine, stomach, placenta, testis	9.2	9.2	9.9	9.4		7.9			8.6	8.9	7.8	7.7	8.8	9			2
Tnon_mito	8618	27062	Cadps	AU067781|CAPS|CAPS1|mKIAA1121|Q80TJ1	Ca2+-dependent secretion activator	ENSMUSG00000054423	1361		NonMitoDomain	0		NoMitoHomolog	NoHomolog	50-75crude	-7.6626	0.833	0		chr14	12372562	12823079	5	72	333	5870000000	57	cerebrum, cerebellum, brainstem, spinalcord, adipose	8	8.6	9.7	8.7					6.1								1
Tnon_mito	112755	56216	Stx1b	Stx1b2|Stx1bl|Syn1b|P61264	syntaxin 1B	ENSMUSG00000030806	288		NonMitoDomain	2		NoMitoHomolog	NoHomolog	50-75crude	-7.6626	0.833	0		chr7	127806843	127824531	4	20	120	2740000000	59	cerebrum, cerebellum, brainstem, spinalcord	8.2	7.6	9.2	9													1
Tnon_mito	51673	67971	Tppp3	2700055K07Rik|CGI-38|Ceacam9|mmCGM8|Q9CRB6	tubulin polymerization-promoting protein family member 3	ENSMUSG00000014846	176		NonMitoDomain	0		NoMitoHomolog	NoHomolog	50-75crude	-7.6626	0.833	0		chr8	105467491	105471422	3	12	42	495000000	62	brainstem, spinalcord, largeintestine			8.4	8.3							7.2				Nucleoli (APE, Uncertain)		1
Tnon_mito	163	71770	Ap2b1	1300012O03Rik|AI788979|Q9DBG3	adaptor-related protein complex 2, beta 1 subunit	ENSMUSG00000035152	951		NonMitoDomain	1		NoMitoHomolog	NoHomolog	50-75crude	-7.6626	0.833	0		chr11	83302696	83405033	10	59	503	11400000000	61	cerebrum, cerebellum, brainstem, spinalcord, liver, adipose, smallintestine, stomach, placenta, testis	9	9.3	9.8	8.4		6.5			7.3	7.5		6.1	8.4	8.8	Vesicles (APE, Supportive)		1
Tnon_mito	6141	19899	Rpl18	L18|Rpl18a|P35980	ribosomal protein L18	ENSMUSG00000059070	188		SharedDomain	NA		NoMitoHomolog	NoHomolog	50-75crude	-3.0537	0.55	0		chr7	45718070	45720835	8	15	61	1760000000	58	cerebrum, cerebellum, liver, skeletalmuscle, adipose, smallintestine, placenta, testis	7.9	7.3				9		6.4	7.8	8.2			8.2	8.2	Nucleoli;Cytoplasm (APE, Supportive)		2
Tnon_mito	58	11459	Acta1	AA959943|Acta-2|Acts|Actsk-1|P68134	actin, alpha 1, skeletal muscle	ENSMUSG00000031972	377		NonMitoDomain	2	-0.53	NoMitoHomolog	NoHomolog	50-75ambig	-3.7964	0.637	0		chr8	123891757	123894775	13	23	1047	67900000000	51	cerebrum, cerebellum, brainstem, spinalcord, kidney, liver, skeletalmuscle, adipose, smallintestine, largeintestine, stomach, placenta, testis	9.7	8.9	9.8	9.4	9.2	9.1		8.6	9.4	10.3	9.1	9.4	10.3	9.5			1
Tpossible_mito	301	16952	Anxa1	Anx-1|Anx-A1|C430014K04Rik|Lpc-1|Lpc1|P10107	annexin A1	ENSMUSG00000024659	346		NonMitoDomain	0	-0.32	NoMitoHomolog	NoHomolog	50-75ambig	-3.7964	0.637	0		chr19	20373433	20390671	2	16	41	585000000	50	adipose, placenta									7.3				8.8		Plasma membrane;Cytoplasm (APE, Supportive)		1
Tnon_mito	9601	12304	Pdia4	AI987846|Cai|ERp-72|Erp72|P08003	protein disulfide isomerase associated 4	ENSMUSG00000025823	641		MitoDomain	0		NoMitoHomolog	Homolog	25-50crude	4.6258	0.068	0		chr6	47796140	47813512	6	35	120	1600000000	47	spinalcord, liver, adipose, smallintestine, placenta, testis				6.8		9			8.2	8.1			7.4	8.4	Endoplasmic reticulum (APE, Supportive)		3
Tnon_mito	51560	270192	Rab6b	9630015C03|AI844641|C330006L04Rik|D9Bwg0185e|P61294	RAB6B, member RAS oncogene family	ENSMUSG00000032549	208		SharedDomain	0		NoMitoHomolog	NoHomolog	50-75ambig	0.0644	0.306	0		chr9	103112073	103185270	14	14	130	7650000000	54	all 14	9	9	9.5	8.8	8.6	7.7	7.9	7.6	7.9	7.6	8.4	7.9	8.4	8.8			1
Tnon_mito	10423	52858	Cdipt	9530042F15Rik|D7Bwg0575e|Pis|Pis1|Q8VDP6	CDP-diacylglycerol--inositol 3-phosphatidyltransferase (phosphatidylinositol synthase)	ENSMUSG00000030682	213		SharedDomain	0		HomologMitoHighConf	Homolog	25-50crude	3.5597	0.11	0		chr7	126975913	126980501	6	5	32	203000000	25	cerebrum, cerebellum, brainstem, spinalcord, adipose, testis	7.8	7.5	7.8	7.2					6.8					7.2	Nucleus but not nucleoli;Nuclear membrane;Plasma membrane (APE, Uncertain)		1
Tnon_mito	10576	12461	Cct2	Cctb|P80314	chaperonin containing Tcp1, subunit 2 (beta)	ENSMUSG00000034024	535		SharedDomain	6	-0.78	NoMitoHomolog	Homolog	25-50crude	3.3514	0.117	0		chr10	117050997	117063814	5	20	39	190000000	37	brainstem, spinalcord, adipose, smallintestine, placenta			7.3	7.1					7.3	8.1			7.3		Cytoplasm (APE, Supportive)		1
Tnon_mito	81567	105245	Txndc5	AL022641|ERp46|PC-TRP|Q91W90	thioredoxin domain containing 5	ENSMUSG00000038991	417		SharedDomain	2	-0.26	NoMitoHomolog	Homolog	25-50crude	0.2102	0.295	0		chr13	38500270	38528824	3	9	10	230000000	31	liver, placenta, testis						7.9							7.5	8	Cytoplasm (APE, Uncertain)		1
Tnon_mito	259217	73442	Hspa12a	1700063D12Rik|AI118035|AI840429|AW048913|AW556406|D5Mgi40|mKIAA0417|Q8K0U4	heat shock protein 12A	ENSMUSG00000025092	675		NA	0		NoMitoHomolog	Ortholog	25-50crude	0.0113	0.317	0		chr19	58795750	58860984	3	19	42	430000000	33	cerebellum, brainstem, spinalcord		7.5	8.5	7.9													2
Tpossible_mito	8760	110911	Cds2	5730450N06Rik|5730460C18Rik|AI854580|D2Wsu127e|Q99L43	CDP-diacylglycerol synthase (phosphatidate cytidylyltransferase) 2	ENSMUSG00000058793	444		SharedDomain	0	-0.23	NoMitoHomolog	Homolog	25-50crude	0.2102	0.295	0		chr2	132263256	132312041	4	9	59	277000000	25	cerebrum, cerebellum, brainstem, spinalcord	7.7	7.8	8.1	7.3											Endoplasmic reticulum (APE, Uncertain)		1
Tnon_mito	10130	71853	Pdia6	1700015E05Rik|AL023058|C77895|CaBP5|P5|Txndc7|Q922R8	protein disulfide isomerase associated 6	ENSMUSG00000020571	445		SharedDomain	1		NoMitoHomolog	Homolog	25-50crude	-0.5378	0.359	0		chr12	17266594	17284770	5	15	42	1170000000	36	liver, adipose, smallintestine, placenta, testis						8			8.1	7.6			8.4	8.8	Cytoplasm;Endoplasmic reticulum (APE, Supportive)		3
Tnon_mito	6711	20742	Sptbn1	9930031C03Rik|AL033301|SPTB2|Spnb-2|Spnb2|elf1|elf3|mKIAA4049|Q62261	spectrin beta, non-erythrocytic 1	ENSMUSG00000020315	2363		SharedDomain	4	-0.3	NoMitoHomolog	NoHomolog	25-50crude	-2.8835	0.546	0		chr11	30099394	30219772	9	95	313	2300000000	45	cerebrum, cerebellum, brainstem, spinalcord, adipose, smallintestine, largeintestine, placenta, testis	8.4	8.7	9.1	7.4					7	6.7	6.8		7.9	8.2	Golgi apparatus (APE, Uncertain)		2
Tnon_mito	5093	23983	Pcbp1	WBP17|[a]CP-1|alphaCP-1|P60335	poly(rC) binding protein 1	ENSMUSG00000051695	356		SharedDomain	2	-0.34	NoMitoHomolog	NoHomolog	25-50crude	-2.8835	0.546	0		chr6	86524496	86526165	3	8	11	128000000	29	brainstem, placenta, testis			8										7.3	6.8	Nucleus but not nucleoli (APE, Supportive)		1
Tpossible_mito	55379	98238	Lrrc59	AA959742|C78668|Q922Q8	leucine rich repeat containing 59	ENSMUSG00000020869	307		SharedDomain	4	-0.46	NoMitoHomolog	NoHomolog	25-50crude	-2.8835	0.546	0		chr11	94629823	94645216	5	14	43	458000000	45	kidney, liver, adipose, placenta, testis					7.2	8.3			7.3				7.8	8.1	Endoplasmic reticulum (APE, Supportive)		3
Tnon_mito	794	12308	Calb2	CR|Q08331	calbindin 2	ENSMUSG00000003657	271		SharedDomain	1		NoMitoHomolog	NoHomolog	25-50crude	-3.6316	0.629	0		chr8	110142537	110168206	4	9	24	489000000	30	cerebrum, cerebellum, brainstem, spinalcord	7	7.2	8.4	8.3											Cytoplasm (APE, Supportive)		1
Tnon_mito	2782	14688	Gnb1	AA409223|C77571|Gnb-1|P62874	guanine nucleotide binding protein (G protein), beta 1	ENSMUSG00000029064	340		SharedDomain	2		NoMitoHomolog	NoHomolog	25-50crude	-3.6316	0.629	0		chr4	155491360	155559269	10	17	143	4760000000	46	cerebrum, cerebellum, brainstem, spinalcord, liver, adipose, smallintestine, largeintestine, placenta, testis	8.8	8.5	9.3	8.2		5.4			8.5	8.1	7.7		8.9	8.7			2
Tnon_mito	477	98660	Atp1a2	AW060654|Atpa-3|mKIAA0778|Q6PIE5	ATPase, Na+/K+ transporting, alpha 2 polypeptide	ENSMUSG00000007097	1020		NonMitoDomain	1	0.8	NoMitoHomolog	NoHomolog	25-50crude	-4.347	0.673	0		chr1	172271708	172298064	13	55	1410	73200000000	48	cerebrum, cerebellum, brainstem, spinalcord, kidney, liver, skeletalmuscle, adipose, smallintestine, largeintestine, stomach, placenta, testis	9.6	9.8	10.7	9.4	9.8	6.1		8.4	8.3	9.4	8.3	9.2	7.6	7.9			3
Tnon_mito	23193	14376	Ganab	AU042638|G2an|GluII|mKIAA0088|Q8BHN3	alpha glucosidase 2 alpha neutral subunit	ENSMUSG00000071650	966	5	NonMitoDomain	2		HomologMitoLowConf	NoHomolog	25-50crude	-4.4865	0.677	0		chr19	8898110	8916665	13	40	166	1840000000	44	cerebrum, cerebellum, brainstem, spinalcord, kidney, liver, heart, adipose, smallintestine, largeintestine, stomach, placenta, testis	8	7.9	7.8	6.5	8.3	8.6	6.8		8.2	7.1	6.6	6.5	7.8	8.9	Endoplasmic reticulum (APE, Supportive)		1
Tnon_mito	488	11938	Atp2a2	9530097L16Rik|D5Wsu150e|SERCA2|SERCA2B|mKIAA4195|O55143	ATPase, Ca++ transporting, cardiac muscle, slow twitch 2	ENSMUSG00000029467	1044		NonMitoDomain	5		NoMitoHomolog	NoHomolog	25-50crude	-5.0992	0.714	0		chr5	122453512	122502225	9	44	535	10600000000	42	cerebrum, cerebellum, brainstem, spinalcord, heart, skeletalmuscle, adipose, stomach, testis	8.4	8.6	8.8	7.4			7.8	9.9	7			7.4		8.5			4
Tnon_mito	8775	108124	Napa	1500039N14Rik|AW209189|RA81|SNAPA|SNARE|a-SNAP|hyh|Q9DB05	N-ethylmaleimide sensitive fusion protein attachment protein alpha	ENSMUSG00000006024	295		NA	1		NoMitoHomolog	NoHomolog	25-50crude	-5.4124	0.725	0		chr7	16098642	16117975	5	9	27	350000000	37	cerebrum, brainstem, spinalcord, placenta, testis	7.8		7.6	6.9									8.3	7.7			2
Tnon_mito	10970	216197	Ckap4	5630400A09Rik|CLIMP-63|P63|Q8BMK4	cytoskeleton-associated protein 4	ENSMUSG00000046841	575		NA	1		NoMitoHomolog	NoHomolog	25-50crude	-5.4124	0.725	0		chr10	84526304	84533888	5	23	39	235000000	42	spinalcord, liver, adipose, placenta, testis				6.6		5.8			7				7.8	8.2	Nucleus but not nucleoli;Cytoplasm (APE, Uncertain)		3
Tnon_mito	6185	20014	Rpn2	1300012C06Rik|AV261018|Rpn-2|Q9DBG6	ribophorin II	ENSMUSG00000027642	631		NonMitoDomain	2	-0.34	NoMitoHomolog	NoHomolog	25-50crude	-7.4924	0.833	0		chr2	157279097	157326318	8	24	188	1730000000	46	cerebrum, cerebellum, kidney, liver, skeletalmuscle, adipose, placenta, testis	7	6.8			7.8	8.9		7.3	7.9				8.1	8.8	Endoplasmic reticulum (APE, Supportive)		3
Tnon_mito	9218	30960	Vapa	33kDa|VAP33|Q9WV55	vesicle-associated membrane protein, associated protein A	ENSMUSG00000024091	249		NonMitoDomain	2	0.15	NoMitoHomolog	NoHomolog	25-50crude	-7.4924	0.833	0		chr17	65580052	65613555	9	13	145	2110000000	49	cerebrum, cerebellum, brainstem, spinalcord, kidney, liver, adipose, placenta, testis	7.8	7.6	8	7.5	7.5	8.4			7.9				7.6	9.2	Endoplasmic reticulum (APE, Supportive)		2
Tnon_mito	10961	67397	Erp29	1200015M03Rik|2810446M09Rik|AW209030|Erp28|Erp31|PDI-Db|P57759	endoplasmic reticulum protein 29	ENSMUSG00000029616	262		NonMitoDomain	2	-0.4	NoMitoHomolog	NoHomolog	25-50crude	-7.4924	0.833	0		chr5	121444752	121452474	7	7	25	423000000	30	cerebrum, cerebellum, brainstem, spinalcord, adipose, placenta, testis	7.7	7.7	7.8	7.3					7.2				7.2	8.3	Cytoskeleton (Microtubules) (APE, Uncertain)		1
Tnon_mito	57142	68585	Rtn4	1110020G17Rik|AA407876|AA409940|AA960376|ASY|C130026I10Rik|NOGO|NSP-CL|NgA|Nogo-A|Nogo-B|Nogo-C|mKIAA0886|mKIAA4153|Q99P72	reticulon 4	ENSMUSG00000020458	1162		NonMitoDomain	1	-0.79	NoMitoHomolog	NoHomolog	25-50crude	-7.4924	0.833	0		chr11	29692897	29744414	8	28	82	823000000	34	cerebrum, cerebellum, brainstem, spinalcord, liver, skeletalmuscle, adipose, testis	7.4	8	8.7	7.5		7.2		7.6	7.7					7	Endoplasmic reticulum (APE, Supportive)		2
Tnon_mito	481	11931	Atp1b1	Atp4b|Atpb|Atpb-1|NKbeta1|P14094	ATPase, Na+/K+ transporting, beta 1 polypeptide	ENSMUSG00000026576	304		NonMitoDomain	1		NoMitoHomolog	NoHomolog	25-50crude	-8.2405	0.87	0		chr1	164437098	164458355	7	20	245	9220000000	49	cerebrum, cerebellum, brainstem, spinalcord, kidney, smallintestine, largeintestine	8.6	8.3	9.5	8.8	9					9.6	7.5						2
Tnon_mito	821	12330	Canx	1110069N15Rik|AI988026|Cnx|D11Ertd153e|P35564	calnexin	ENSMUSG00000020368	591		NonMitoDomain	0		NoMitoHomolog	NoHomolog	25-50crude	-8.2405	0.87	0		chr11	50293956	50325673	11	30	198	2630000000	42	cerebrum, cerebellum, brainstem, spinalcord, kidney, liver, adipose, smallintestine, largeintestine, placenta, testis	8.3	8	8.4	8.4	8.3	8.6			8.2	7.3	6		8.1	8.9	Endoplasmic reticulum (APE, Supportive)		4
Tnon_mito	1603	13135	Dad1	AI323713|P61804	defender against cell death 1	ENSMUSG00000022174	113		NonMitoDomain	0		NoMitoHomolog	NoHomolog	25-50crude	-8.2405	0.87	0		chr14	54235484	54253929	6	4	23	578000000	28	cerebellum, spinalcord, liver, adipose, placenta, testis		6.9		6.6		8.5			7.8				8	8.1			3
Tnon_mito	2665	14569	Gdi2	GDI-B|GDIB|Gdi3|Q61598	guanosine diphosphate (GDP) dissociation inhibitor 2	ENSMUSG00000021218	445		NonMitoDomain	1		NoMitoHomolog	NoHomolog	25-50crude	-8.2405	0.87	0		chr13	3538074	3566261	7	13	64	895000000	38	cerebrum, cerebellum, brainstem, spinalcord, adipose, smallintestine, placenta	7.8	8.2	8.3	8					6.8	8.3			8.2				1
Tnon_mito	4684	17967	Ncam1	CD56|E-NCAM|NCAM-1|Ncam|P13595	neural cell adhesion molecule 1	ENSMUSG00000039542	1115		NonMitoDomain	0		NoMitoHomolog	NoHomolog	25-50crude	-8.2405	0.87	0		chr9	49502145	49799069	4	32	206	1700000000	40	cerebrum, cerebellum, brainstem, spinalcord	8.6	8.7	8.9	7.3											Plasma membrane (APE, Supportive)		3
Tnon_mito	5354	18823	Plp1	DM20|Plp|jimpy|jp|msd|rsh|P60202	proteolipid protein (myelin) 1	ENSMUSG00000031425	277		NonMitoDomain	0		NoMitoHomolog	NoHomolog	25-50crude	-8.2405	0.87	0		chrX	136822835	136837742	4	7	114	2100000000	26	cerebrum, cerebellum, brainstem, spinalcord	8.4	8.3	9.2	8.1													3
Tnon_mito	3007	50709	Hist1h1e	H1-4|H1e|H1f4|H1s-4|H1var2|P43274	histone cluster 1, H1e	ENSMUSG00000051627	219		NonMitoDomain	1		NoMitoHomolog	NoHomolog	25-50crude	-8.2405	0.87	0		chr13	23620627	23622558	3	10	34	1140000000	26	liver, adipose, smallintestine						7.1			6.4	9							1
Tnon_mito	6252	104001	Rtn1	Nsp|Q8K0T0	reticulon 1	ENSMUSG00000021087	780		NonMitoDomain	0		NoMitoHomolog	NoHomolog	25-50crude	-8.2405	0.87	0		chr12	72211748	72409054	6	9	120	2270000000	44	cerebrum, cerebellum, brainstem, spinalcord, liver, adipose	8.8	8.6	9.1	8.2		6.6			7.3								2
Tnon_mito	7277	22145	Tuba4a	M[a]4|Tuba4|P68368	tubulin, alpha 4A	ENSMUSG00000026202	448		SharedDomain	3		NoMitoHomolog	NoHomolog	25-50crude	-3.6316	0.629	0		chr1	75214973	75219253	12	23	568	18700000000	50	cerebrum, cerebellum, brainstem, spinalcord, liver, skeletalmuscle, adipose, smallintestine, largeintestine, stomach, placenta, testis	9.2	8.9	9.6	9.3		7.5		6.4	9.1	8.8	7.1	7.6	9	9.9			1
Tnon_mito	90580	69773	1810026J23Rik	Q8BGX2	RIKEN cDNA 1810026J23 gene	ENSMUSG00000048429	266		NA	19		NoMitoHomolog	NoHomolog	25-50ambig	1.7906	0.199	0		chr9	21592721	21595970	10	10	113	1440000000	43	cerebrum, cerebellum, brainstem, spinalcord, liver, heart, adipose, largeintestine, placenta, testis	8.5	8.3	7.9	8.3		8	7.5		8.1		7.4		8.4	7.9	Mitochondria (APE, Supportive)		1
Tnon_mito	5567	18749	Prkacb	Pkacb|P68181	protein kinase, cAMP dependent, catalytic, beta	ENSMUSG00000005034	398		SharedDomain	0	0.57	NoMitoHomolog	NoHomolog	25-50ambig	2.8099	0.137	0		chr3	146729578	146812946	5	11	17	575000000	30	cerebrum, brainstem, spinalcord, adipose, testis	7.3		7.8	6.8					6.3					8.7			1
Tnon_mito	7871	83997	Slmap	D330001L02Rik|Slap|mKIAA1601|Q3URD3	sarcolemma associated protein	ENSMUSG00000021870	821		SharedDomain	0	0.28	NoMitoHomolog	NoHomolog	25-50ambig	-0.3355	0.346	0		chr14	26413174	26533740	6	35	161	3450000000	33	cerebellum, heart, smallintestine, largeintestine, stomach, testis		7.7					7.6			9.4	8.3	8.8		7.6	Endoplasmic reticulum (APE, Uncertain)		1
Tnon_mito	3190	15387	Hnrnpk	Hnrpk|KBBP|NOVA|P61979	heterogeneous nuclear ribonucleoprotein K	ENSMUSG00000021546	463		SharedDomain	NA		NoMitoHomolog	NoHomolog	25-50ambig	-1.0836	0.412	0		chr13	58391950	58402516	2	9	11	105000000	25	smallintestine, testis										6.2				8	Nucleus but not nucleoli (APE, Supportive)		1
Tnon_mito	3861	16664	Krt14	AI626930|K14|Krt-1.14|Krt1-14|Q61781	keratin 14	ENSMUSG00000045545	484	3	NonMitoDomain	0		NoMitoHomolog	NoHomolog	25-50ambig	-1.835	0.476	0		chr11	100203161	100207510	14	17	393	6060000000	28	all 14	7.6	8.4	8.7	7	9.5	8.1	7.8	8.7	8.3	8.7	7.8	8.2	8.2	8.2			1
Tnon_mito	3860	16663	Krt13	CK13|K13|Krt-1.13|Krt1-13|P08730	keratin 13	ENSMUSG00000044041	437	4	NonMitoDomain	0		NoMitoHomolog	NoHomolog	25-50ambig	-2.8445	0.541	0		chr11	100117595	100121495	14	13	388	7950000000	37	all 14	7.8	8.5	8.8	7.2	9.6	8.2	7.8	8.9	8.5	8.9	8.1	8.3	8.4	8.3	Cytoskeleton (Intermediate filaments) (APE, Supportive)		1
Tnon_mito	3872	16667	Krt17	K17|Krt1-17|Q9QWL7	keratin 17	ENSMUSG00000035557	433	5	NonMitoDomain	0		NoMitoHomolog	NoHomolog	25-50ambig	-3.8831	0.637	0		chr11	100256216	100260989	14	18	354	7650000000	31	all 14	7.8	8.5	8.8	7.2	9.6	8.2	7.9	8.8	8.5	8.9	8.1	8.2	8.3	8.3			1
Tnon_mito	8943	11776	Ap3d1	AA407035|Ap3d|Bolvr|mBLVR1|mh|mocha|O54774	adaptor-related protein complex 3, delta 1 subunit	ENSMUSG00000020198	1199		NonMitoDomain	0		NoMitoHomolog	NoHomolog	25-50ambig	-5.6924	0.729	0		chr10	80706977	80742211	6	32	88	872000000	32	cerebrum, cerebellum, brainstem, spinalcord, placenta, testis	8	7.7	8.8	7.2									7.8	6.5	Nucleus but not nucleoli (APE, Supportive)		1
Tnon_mito	5306	18738	Pitpna	Pitpn|vb|vibrator|P53810	phosphatidylinositol transfer protein, alpha	ENSMUSG00000017781	271		NonMitoDomain	2		NoMitoHomolog	NoHomolog	25-50ambig	-5.6924	0.729	0		chr11	75588107	75628778	3	8	15	143000000	30	brainstem, spinalcord, smallintestine			7.9	7.8						6.6							1
Tnon_mito	3848	16678	Krt1	Krt-2.1|Krt2-1|Krt86|P04104	keratin 1	ENSMUSG00000046834	637	2	NonMitoDomain	0		NoMitoHomolog	NoHomolog	0-25pure	-0.7048	0.372	0		chr15	101845425	101850786	14	12	533	15600000000	14	all 14	8.4	8.9	9.2	7.7	9.9	8.7	8.4	9.1	8.8	8.9	8.6	8.6	8.6	8.7			6
Tnon_mito	23071	76299	Erp44	1110001E24Rik|AI849526|AL033348|Txndc4|Q9D1Q6	endoplasmic reticulum protein 44	ENSMUSG00000028343	406		MitoDomain	2	0.33	NoMitoHomolog	Homolog	0-25crude	4.1446	0.087	0		chr4	48193330	48279589	1	4	6	51600000	17	testis														7.7			1
Tnon_mito	667	13518	Dst	2310001O04Rik|A830042E19Rik|AW554249|BP230|BPAG1-n|Bpag|Bpag1|Macf2|ah|athetoid|dt|mKIAA0728|nmf203|nmf339|Q91ZU6	dystonin	ENSMUSG00000026131	7717	5	SharedDomain	2	0.22	NoMitoHomolog	NoHomolog	0-25crude	-2.3034	0.493	0		chr1	33908224	34308662	9	32	49	511000000	7	cerebrum, cerebellum, spinalcord, liver, skeletalmuscle, adipose, stomach, placenta, testis	8.1	8		7.9		7.5		6	7.1			6.5	7.6	8	Nucleus;Cytoskeleton (Microtubules) (APE, Uncertain)		1
Tnon_mito	3895	16709	Ktn1	Q61595	kinectin 1	ENSMUSG00000021843	1327		NA	6		NoMitoHomolog	NoHomolog	0-25crude	-3.5005	0.618	0		chr14	47663755	47736564	3	10	11	22400000	10	skeletalmuscle, adipose, testis								6.2	7.3					6.4	Endoplasmic reticulum (APE, Supportive)		1
Tnon_mito	2670	14580	Gfap	AI836096|P03995	glial fibrillary acidic protein	ENSMUSG00000020932	430	2	NonMitoDomain	0		NoMitoHomolog	NoHomolog	0-25crude	-3.7561	0.634	0		chr11	102887335	102897200	14	7	69	2400000000	14	all 14	7	8	7.7	7.1	9.2	7.6	6.8	8.1	8	7.9	7.3	7.5	7.5	7.5			3
Tnon_mito	23122	76499	Clasp2	1500004F14Rik|8030404L10Rik|C77448|CLASP2beta|mKIAA0627|Q8BRT1	CLIP associating protein 2	ENSMUSG00000033392	1514	2	NonMitoDomain	0		NoMitoHomolog	NoHomolog	0-25crude	-3.7561	0.634	0		chr9	113741472	113919697	5	24	47	446000000	23	cerebrum, cerebellum, brainstem, spinalcord, testis	6.3	7.3	8.5	7.9										5.5	Nucleoli;Cytoplasm (APE, Uncertain)		1
Tnon_mito	338785	223917	Krt79	BC031593|Q8VED5	keratin 79	ENSMUSG00000061397	531	2	NonMitoDomain	0		NoMitoHomolog	NoHomolog	0-25crude	-3.7561	0.634	0		chr15	101929331	101940324	14	11	482	6670000000	22	all 14	8	8.6	8.9	7.7	9.4	8.6	7.9	8.7	8.5	8.8	8.2	8.1	8.4	8.3			6
Tnon_mito	5589	19089	Prkcsh	80K-H|O08795	protein kinase C substrate 80K-H	ENSMUSG00000003402	521		SharedDomain	1	-0.14	NoMitoHomolog	NoHomolog	0-25crude	-4.1128	0.669	0		chr9	22003034	22014222	3	9	18	134000000	15	liver, placenta, testis						7.4							6.9	8	Endoplasmic reticulum (APE, Supportive)		1
Tnon_mito	79026	66395	Ahnak	DY6|E9Q616	AHNAK nucleoprotein (desmoyokin)	ENSMUSG00000069833	5656		SharedDomain	1	-0.29	NoMitoHomolog	NoHomolog	0-25crude	-4.1128	0.669	0		chr19	8989283	9076926	12	50	133	2690000000	12	cerebrum, cerebellum, brainstem, spinalcord, kidney, skeletalmuscle, adipose, smallintestine, largeintestine, stomach, placenta, testis	8.2	7.7	8.8	6.9	8.9			7.6	8.2	8.2	7.2	7.7	8.1	8.3	Plasma membrane;Cytoplasm (APE, Supportive)		1
Tnon_mito	54499	68944	Tmco1	1190006A08Rik|4930403O06Rik|AA109065|AU022572|ESTM39|Q921L3	transmembrane and coiled-coil domains 1	ENSMUSG00000052428	188		NonMitoDomain	16		NoMitoHomolog	NoHomolog	0-25crude	-4.8147	0.705	0		chr1	167308669	167333978	1	3	6	25000000	14	liver						7.4									Endoplasmic reticulum (APE, Supportive)		1
Tnon_mito	4924	18220	Nucb1	B230337F23Rik|C77483|Calnuc|MTEST82|Nucb|Q02819	nucleobindin 1	ENSMUSG00000030824	459		SharedDomain	1		NoMitoHomolog	NoHomolog	0-25crude	-4.8608	0.705	0		chr7	45492673	45510408	13	9	92	3050000000	20	cerebrum, cerebellum, brainstem, spinalcord, kidney, liver, heart, skeletalmuscle, adipose, smallintestine, largeintestine, stomach, placenta	8	8.4	8.3	7.4	8.5	8.6	8.7	5.1	7	8.1	8.7	8.8	8		Golgi apparatus (APE, Supportive)		1
Tnon_mito	6786	20866	Stim1	SIM|P70302	stromal interaction molecule 1	ENSMUSG00000030987	685		SharedDomain	0		NoMitoHomolog	NoHomolog	0-25crude	-4.8608	0.705	0		chr7	102267823	102436855	1	3	3	11000000	4	testis														7	Endoplasmic reticulum (APE, Supportive)		1
Tnon_mito	7431	22352	Vim	P20152	vimentin	ENSMUSG00000026728	466	3	NonMitoDomain	1		NoMitoHomolog	NoHomolog	0-25crude	-5.6122	0.727	0		chr2	13574310	13582826	5	7	16	157000000	13	brainstem, spinalcord, adipose, smallintestine, placenta			7.3	6.5					7.1	7.4			8		Cytoskeleton (Intermediate filaments) (APE, Supportive)		6
Tpossible_mito	6507	20512	Slc1a3	AI504299|B430115D02Rik|Eaat1|GLAST|GLAST-1|GLU-T|GluT-1|Gmt1|MGluT1|P56564	solute carrier family 1 (glial high affinity glutamate transporter), member 3	ENSMUSG00000005360	543		NonMitoDomain	0		NoMitoHomolog	Homolog	0-25crude	-6.376	0.753	0		chr15	8634123	8710807	3	5	17	307000000	17	cerebrum, cerebellum, smallintestine	7.4	6.9								8.4					Mitochondria (APE, Uncertain)		4
Tnon_mito	4130	17754	Map1a	6330416M19Rik|AI853608|Mtap-1|Mtap1|Mtap1a|moth1|Q9QYR6	microtubule-associated protein 1 A	ENSMUSG00000027254	3014		NA	0		NoMitoHomolog	NoHomolog	0-25crude	-6.6417	0.824	0		chr2	121289601	121310832	5	46	104	1020000000	20	cerebrum, cerebellum, brainstem, spinalcord, heart	7.9	7.9	8.9	7.5			7.5										1
Tpossible_mito	4744	380684	Nefh	NF-H|NF200|Nfh|mKIAA0845|P19246	neurofilament, heavy polypeptide	ENSMUSG00000020396	1090		NonMitoDomain	0		HomologMitoLowConf	NoHomolog	0-25crude	-7.5252	0.833	0		chr11	4938755	4948064	3	22	48	155000000	20	brainstem, spinalcord, placenta			8	7.4									7.4		Nucleus (APE, Uncertain)		3
Tnon_mito	4741	18040	Nefm	NF-M|NF160|NF165|Nef3|Nfm|P08553	neurofilament, medium polypeptide	ENSMUSG00000022054	848	5	NonMitoDomain	0		NoMitoHomolog	NoHomolog	0-25crude	-7.6603	0.833	0		chr14	68119544	68125004	3	19	29	222000000	25	brainstem, spinalcord, placenta			8.3	6.7									7.4		Cytoplasm (APE, Uncertain)		3
Tnon_mito	3998	70361	Lman1	2610020P13Rik|AI326273|AU043785|C730041J05|ERGIC53|F5F8D|MCFD1|MR60|P58|gp58|Q9D0F3	lectin, mannose-binding, 1	ENSMUSG00000041891	517	5	NonMitoDomain	2		NoMitoHomolog	NoHomolog	0-25crude	-7.6603	0.833	0		chr18	65980738	66002635	1	4	5	67800000	5	liver						7.8									Cytoplasm (APE, Uncertain)		1
Tnon_mito	58505	66357	Ostc	2310008M10Rik|5730557H03Rik|Q78XF5	oligosaccharyltransferase complex subunit	ENSMUSG00000041084	149		NonMitoDomain	1	-0.37	NoMitoHomolog	NoHomolog	0-25crude	-8.7217	0.877	0		chr3	130695916	130709444	2	3	13	379000000	19	liver, placenta						8.5							7.9				1
Tnon_mito	1650	13200	Ddost	O54734	dolichyl-di-phosphooligosaccharide-protein glycotransferase	ENSMUSG00000028757	441		NonMitoDomain	2		NoMitoHomolog	NoHomolog	0-25crude	-9.4697	0.881	0		chr4	138304737	138312611	3	10	21	766000000	22	liver, placenta, testis						8.7							8.1	8	Endoplasmic reticulum (APE, Supportive)		2
Tnon_mito	961	16423	Cd47	9130415E20Rik|AA407862|AI848868|AW108519|B430305P08Rik|IAP|Itgp|Q61735	CD47 antigen (Rh-related antigen, integrin-associated signal transducer)	ENSMUSG00000055447	324		NonMitoDomain	0		NoMitoHomolog	NoHomolog	0-25crude	-9.4697	0.881	0		chr16	49855653	49911683	2	3	9	29200000	13	smallintestine, placenta										6.7			7.4		Nucleus but not nucleoli (APE, Supportive)		1
Tnon_mito	4340	17441	Mog	B230317G11Rik|Q61885	myelin oligodendrocyte glycoprotein	ENSMUSG00000076439	247		NonMitoDomain	0		NoMitoHomolog	NoHomolog	0-25crude	-9.4697	0.881	0		chr17	37010739	37023398	1	2	2	7880000	9	brainstem			6.9														2
Tnon_mito	4747	18039	Nefl	AI847934|CMT2E|NF-L|NF68|Nfl|P08551	neurofilament, light polypeptide	ENSMUSG00000022055	543		NonMitoDomain	0		NoMitoHomolog	NoHomolog	0-25crude	-9.4697	0.881	0		chr14	68083883	68087737	3	9	15	64400000	13	brainstem, spinalcord, placenta			7.3	7.3									7.4				3
Tnon_mito	5813	19290	Pura	CAGER-1|Pur-alpha|ssCRE-BP|P42669	purine rich element binding protein A	ENSMUSG00000043991	321		NonMitoDomain	0		NoMitoHomolog	NoHomolog	0-25crude	-9.4697	0.881	0		chr18	36281161	36288244	1	4	6	77200000	13	brainstem			7.9														1
Tnon_mito	2734	20340	Glg1	AI593353|AW537898|CFR|CFR-1|ESL-1|MG-160|MG160|Selel|Q61543	golgi apparatus protein 1	ENSMUSG00000003316	1175		NonMitoDomain	3		NoMitoHomolog	NoHomolog	0-25crude	-9.4697	0.881	0		chr8	111157557	111259202	1	5	5	7980000	5	testis														6.9	Golgi apparatus (APE, Supportive)		1
Tnon_mito	6836	20932	Surf4	AL033340|AL033373|Surf-4|Q64310	surfeit gene 4	ENSMUSG00000014867	269		NonMitoDomain	1		NoMitoHomolog	NoHomolog	0-25crude	-9.4697	0.881	0		chr2	26920040	26933511	4	4	28	114000000	17	liver, adipose, smallintestine, placenta						7.6			7.1	7.3			7.7				1
Tnon_mito	10121	54130	Actr1a	Arp1|alpha-Arp1|P61164	ARP1 actin-related protein 1A, centractin alpha	ENSMUSG00000025228	376		NonMitoDomain	0		NoMitoHomolog	NoHomolog	0-25crude	-9.4697	0.881	0		chr19	46376813	46395735	13	4	89	7040000000	10	cerebrum, cerebellum, brainstem, spinalcord, kidney, liver, skeletalmuscle, adipose, smallintestine, largeintestine, stomach, placenta, testis	8.6	7.1	9	8.6	8.4	7.9		6.7	8.5	9.3	7.9	8.5	9.3	7.3			1
Tnon_mito	23705	54725	Cadm1	2900073G06Rik|3100001I08Rik|AI987920|Bl2|Igsf4|Igsf4a|Necl2|RA175|RA175A|RA175B|RA175C|RA175N|ST17|SgIGSF|SynCam|Tslc1|Q8R5M8	cell adhesion molecule 1	ENSMUSG00000032076	456		NonMitoDomain	0		NoMitoHomolog	NoHomolog	0-25crude	-9.4697	0.881	0		chr9	47530351	47853385	1	2	4	12300000	4	testis														7.1	Cell Junctions (APE, Supportive)		2
Tnon_mito	115207	239217	Kctd12	AU046135|AW538430|Pfet1|Pfetin|Q6WVG3	potassium channel tetramerisation domain containing 12	ENSMUSG00000098557	327		NonMitoDomain	0		NoMitoHomolog	NoHomolog	0-25crude	-9.4697	0.881	0		chr14	102976580	102982637	4	7	16	171000000	21	cerebrum, cerebellum, brainstem, placenta	7.8	7.8	7.4										7.3				1
Tnon_mito	50814	18194	Nsdhl	AI747449|Bpa|H105E3|Str|XAP104|Q9R1J0	NAD(P) dependent steroid dehydrogenase-like	ENSMUSG00000031349	362		SharedDomain	3	0.61	NoMitoHomolog	Homolog	0-25ambig	3.0405	0.13	0		chrX	72918520	72958528	2	5	5	41600000	19	liver, testis						7.4								7.2	Endoplasmic reticulum;Vesicles (APE, Supportive)		1
Tnon_mito	7920	193742	Abhd16a	AI326074|Bat-5|Bat5|D17H6S82E|NG26|Q9Z1Q2	abhydrolase domain containing 16A	ENSMUSG00000007036	558	5	SharedDomain	1		HomologMitoLowConf	NoHomolog	0-25ambig	-0.1928	0.334	0		chr17	35089290	35102987	3	6	10	64200000	12	cerebrum, cerebellum, adipose	7.2	7							7.6								1
Tnon_mito	51350	77055	Krt76	2310001L23Rik|Q3UV17	keratin 76	ENSMUSG00000075402	594	2	NonMitoDomain	2		NoMitoHomolog	NoHomolog	0-25ambig	-2.842	0.538	0		chr15	101884350	101892920	13	11	245	7250000000	12	cerebellum, brainstem, spinalcord, kidney, liver, heart, skeletalmuscle, adipose, smallintestine, largeintestine, stomach, placenta, testis		8.5	8.9	7.4	9.6	8.6	7.8	8.8	8.4	8.6	8.2	8.2	8.4	8.1			5
Tnon_mito	374454	406220	Krt77	4732484G22Rik|K1emb|Krt239|mK1b|Q6IFZ6	keratin 77	ENSMUSG00000067594	572	2	NonMitoDomain	NA		NoMitoHomolog	NoHomolog	0-25ambig	-2.842	0.538	0		chr15	101859855	101869618	14	13	582	18500000000	16	all 14	8.3	9	9.3	7.8	10	8.8	8.4	9.2	8.9	9	8.6	8.6	8.7	8.8			6
Tnon_mito		386551	Gm5409	EG386551|Try10l|Q7M754	predicted pseudogene 5409	ENSMUSG00000071521	246		SharedDomain	NA		NoMitoHomolog	NoHomolog	0-25ambig	-3.9467	0.64	0		chr6	41415306	41419593	11	4	269	3020000000	23	cerebellum, spinalcord, kidney, liver, heart, skeletalmuscle, adipose, smallintestine, largeintestine, stomach, placenta		8.6		8.4	8.2	8.4	7.8	8.2	8.7	8.6	8.7	8.5	8				1
Tnon_mito	5644	436522	Try10	Q792Z1	trypsin 10	ENSMUSG00000071521	246		SharedDomain	NA		NoMitoHomolog	NoHomolog	0-25ambig	-3.9467	0.64	0		chr6	41354104	41357944	12	4	545	22400000000	22	cerebellum, brainstem, spinalcord, kidney, liver, heart, skeletalmuscle, adipose, smallintestine, largeintestine, stomach, placenta		9.2	9.2	8.9	9	8.9	8.8	9.2	9.8	9.7	9.3	9.1	8.8				1
Tnon_mito	3858	16661	Krt10	D130054E02Rik|K10|K1C1|Krt-1.10|Krt1-10|P02535	keratin 10	ENSMUSG00000019761	561	4	NonMitoDomain	0		NoMitoHomolog	NoHomolog	0-25ambig	-5.7077	0.734	0		chr11	99385255	99389364	14	13	726	12000000000	24	all 14	8	8.7	9	7.3	9.8	8.4	8.2	9	8.7	8.9	8.2	8.4	8.6	8.6			6
Tnon_mito		16687	Krt6a	2310016L08Rik|Krt2-6a|Krt2-6c|MK6a|mK6[a]|P50446	keratin 6A	ENSMUSG00000058354	553	4	NonMitoDomain	1		NoMitoHomolog	NoHomolog	0-25ambig	-5.7077	0.734	0		chr15	101689927	101694305	14	20	460	9370000000	22	all 14	8.3	8.8	9	8.1	9.4	8.8	8.5	9	8.9	8.9	8.5	8.6	8.6	8.7			1
Tnon_mito	3854	16688	Krt6b	BB144589|Krt2-6b|mK6[b]|Q3UV11	keratin 6B	ENSMUSG00000023041	554	4	NonMitoDomain	1		NoMitoHomolog	NoHomolog	0-25ambig	-5.7077	0.734	0		chr15	101676022	101680289	14	20	463	9330000000	22	all 14	8.3	8.8	9	8.1	9.4	8.8	8.5	9	8.9	8.9	8.5	8.6	8.6	8.7	Cytoplasm (APE, Uncertain)		1
Tnon_mito	319101	223915	Krt73	BC067067|Kb36|Q6NXH9	keratin 73	ENSMUSG00000063661	539	4	NonMitoDomain	0		NoMitoHomolog	NoHomolog	0-25ambig	-5.7077	0.734	0		chr15	101793307	101802332	14	13	387	14500000000	22	all 14	8.2	8.9	9.2	7.7	9.9	8.6	8.2	9	8.8	8.9	8.5	8.5	8.7	8.7			1
Tnon_mito	57082	76464	Casc5	2310043D08Rik|5730505K17Rik|A3KGI3	cancer susceptibility candidate 5	ENSMUSG00000027326	2119		NA	0		NoMitoHomolog	NoHomolog	0-25ambig	-5.7276	0.742	0		chr2	119047118	119104121	2	5	5	136000000	3	kidney, stomach					8.1							6.2			Nucleus but not nucleoli (APE, Supportive)		1
Tnon_mito	9524	106529	Tecr	2410016D23Rik|A230102P12Rik|AI173355|D17Ertd178e|Gpsn2|SC2|Q9CY27	trans-2,3-enoyl-CoA reductase	ENSMUSG00000031708	308		NonMitoDomain	2		HomologMitoLowConf	NoHomolog	0-25ambig	-6.6111	0.824	0		chr8	83571697	83594491	4	9	46	314000000	19	cerebrum, liver, adipose, testis	7.3					8.2			8					7.7	Endoplasmic reticulum (APE, Supportive)		1
Tnon_mito	2197	14109	Fau	MNSFbeta|P35545	Finkel-Biskis-Reilly murine sarcoma virus (FBR-MuSV) ubiquitously expressed (fox derived)	ENSMUSG00000038274	133		NonMitoDomain	NA		NoMitoHomolog	NoHomolog	0-25ambig	-8.5556	0.872	0		chr19	6057887	6059524	3	6	10	171000000	24	liver, smallintestine, placenta						8.2				7			7.2		Nucleoli;Cytoplasm (APE, Supportive)		1
Tnon_mito	3697	16424	Itih1	Intin1|Itih-1|Q61702	inter-alpha trypsin inhibitor, heavy chain 1	ENSMUSG00000006529	907		NonMitoDomain	2		NoMitoHomolog	NoHomolog	0-25ambig	-8.5556	0.872	0		chr14	30929179	30943289	1	7	14	150000000	5	placenta													8.2		Vesicles (APE, Uncertain)		1
Tnon_mito		16681	Krt2	BB005427|Krt2-17|Krt2-2|Krt2e|Q3TTY5	keratin 2	ENSMUSG00000064201	707		NonMitoDomain	NA		NoMitoHomolog	NoHomolog	0-25ambig	-8.5556	0.872	0		chr15	101810688	101818169	14	19	386	4400000000	21	all 14	7.3	8	8.5	6.8	9.4	8.4	7.7	8.5	8.2	8.3	7.7	7.5	8	7.9			6
Tnon_mito	5010	18417	Cldn11	Claudin-11|Claudin11|Osp|Otm|Q60771	claudin 11	ENSMUSG00000037625	207		NonMitoDomain	0		NoMitoHomolog	NoHomolog	0-25ambig	-8.5556	0.872	0		chr3	31149919	31164326	1	2	3	997000	8	spinalcord				6													1
Tnon_mito	6809	20908	Stx3	Syn-3|Q64704	syntaxin 3	ENSMUSG00000041488	289		NonMitoDomain	1		NoMitoHomolog	NoHomolog	0-25ambig	-8.5556	0.872	0		chr19	11775117	11819403	1	2	4	9160000	7	placenta													7		Nucleus (APE, Supportive)		1
Tnon_mito	9145	20972	Syngr1	R75468|Syngr1b|p29|O55100	synaptogyrin 1	ENSMUSG00000022415	234		NonMitoDomain	0		NoMitoHomolog	NoHomolog	0-25ambig	-8.5556	0.872	0		chr15	80091333	80119501	4	4	74	1300000000	21	cerebrum, cerebellum, brainstem, spinalcord	8.1	8.3	8.9	8													1
Tnon_mito	6747	67437	Ssr3	0610038P07Rik|AL022999|AU022074|AW553833|TRAPG|Q9DCF9	signal sequence receptor, gamma	ENSMUSG00000027828	185		NonMitoDomain	2		NoMitoHomolog	NoHomolog	0-25ambig	-8.5556	0.872	0		chr3	65379656	65392553	3	4	17	200000000	12	liver, adipose, placenta						8.2			6.8				7.6		Cytoplasm (APE, Uncertain)		5
Tnon_mito	112483	69215	Sat2	2610016A03Rik|SSAT-2|SSAT2|Q6P8J2	spermidine/spermine N1-acetyl transferase 2	ENSMUSG00000069835	170		NonMitoDomain	0		NoMitoHomolog	NoHomolog	0-25ambig	-8.5556	0.872	0		chr11	69622108	69623869	1	2	4	40800000	9	testis														7.6			1
Tnon_mito	3842	238799	Tnpo1	AU021749|D13Ertd688e|IPO2|Kpnb2|MIP|MIP1|TRN|Q8BFY9	transportin 1	ENSMUSG00000009470	898		NonMitoDomain	2		NoMitoHomolog	NoHomolog	0-25ambig	-8.5556	0.872	0		chr13	98842080	98926384	2	5	5	32900000	7	brainstem, testis			7.3											7.1	Nucleus but not nucleoli (APE, Supportive)		1

## Sheet: Non-Canonical_RNABINDING
Non- Canonical Visual System Mito. Proteins with RNA Binding Properties							Filter 2 a (only showing preteins which match GO term)		Filter 2 b										Filter2c				Filter 3
Results of positive findings in Filters 1-3							Protein Data Bases searched by GO term "RNA binding"		Experimentaly tested RNA Binding Proteins										RNA Binding Protein Data Bases				RBPs were filterd further by manually searching pubmed for direct mito association (for example-by western blots of purified mito or fluorescence imaging data)		Validated RNBPs in or on Mito
Results of Filter 1									PUBMED ID: 27452465		PUBMED ID: 22681889		PUBMED ID: 22658674		PUBMED ID: 27453046		PUBMED ID: 25365966		PUBMED ID: 21036867	PUBMED ID: 27055826			Pubmed ID listed below
HumanOrthologGeneID	MouseGeneID	Symbol	Description	EnsemblGeneID	# of times detected in optic nerve and retinal mito. isolates		RNA Binding Characteristics from Uniprot, David, and Panther Search		RNA Binding Proteins found in Cardiomyocytes		RNA Binding Proteins found in Hek cells		RNA Binding Proteins found in Hella cells		RNA Binding Proteins found in Hella cells		Census of Human RNA Binding Proteins		RNA Binding Protein Data Base (RBPDB)	AtTRACT Data Base	Additional Lit. for RNA binding potential		All the following proteins satisfy the critera for mito association based on less pure fraction MS MS detection in mito carta + pure mito fractions detected in visual system MS MS datasets + experimentally validated by lit. search		Symbol	Description
79026	66395	Ahnak	AHNAK nucleoprotein (desmoyokin)	ENSMUSG00000069833	1		Predicted		Not found		Not found		Validated		Validated		Not found		Not Yet Established	Not Yet Established			No mito. association evidence
301	16952	Anxa1	annexin A1	ENSMUSG00000024659	1		Predicted		Not found		Not found		Validated		Not found		Not found		Not Yet Established	Not Yet Established			7750463; 10806526; 21886813		Anxa1	annexin A1
302	12306	Anxa2	annexin A2	ENSMUSG00000032231	2		Predicted		Not found		Not found		Validated		Validated		Not found		Not Yet Established	Not Yet Established			Evidence is not conclusive- not showing direct interaction with mito (12628297)
811	12317	Calr	calreticulin	ENSMUSG00000003814	4		Predicted		Validated		Not found		Validated		Not found		Not found		Not Yet Established	Not Yet Established	(14726956-shows additional data for mRNA specificity)		28522876; 24813996; 25087122; 28522876; 2645096		Calr	calreticulin
821	12330	Canx	calnexin	ENSMUSG00000020368	4		Predicted		Validated		Validated		Validated		Not found		Not found		Not Yet Established	Not Yet Established			18417615; 28522876; 20382740; 26450961		Canx	calnexin
10970	216197	Ckap4	cytoskeleton-associated protein 4	ENSMUSG00000046841	3		Predicted		Not found		Validated		Validated		Validated		Not found		Not Yet Established	Not Yet Established			22453275		Ckap4	cytoskeleton-associated protein 4
1213	67300	Cltc	clathrin, heavy polypeptide (Hc)	ENSMUSG00000047126	1		Predicted		Not found		Validated		Validated		Not found		Not found		Not Yet Established	Not Yet Established			no mito. association evidence
1759	13429	Dnm1	dynamin 1	ENSMUSG00000026825	1		Predicted		Not found		Validated		Not found		Not found		Not found		Not Yet Established	Not Yet Established			10559943;17884824		Dnm1	dynamin 1
1778	13424	Dync1h1	dynein cytoplasmic 1 heavy chain 1	ENSMUSG00000018707	1		Predicted		Validated		Validated		Validated		Validated		Not found		Not Yet Established	Not Yet Established			16467387; 15304525; 24492963		Dync1h1	dynein cytoplasmic 1 heavy chain 1
1915	13627	Eef1a1	eukaryotic translation elongation factor 1 alpha 1	ENSMUSG00000037742	4		Predicted		Validated		Validated		Validated		Validated		Not found		Not Yet Established	Not Yet Established			17853889; 21080726		Eef1a1	eukaryotic translation elongation factor 1 alpha 1
23193	14376	Ganab	alpha glucosidase 2 alpha neutral subunit	ENSMUSG00000071650	1	Is this protein an RNBP?	Predicted	Is this portein exp. validated as an RNBP?	Not found		Not found		Validated		Not found		Not found	If filter 2b failded then has it been historically established as an RNBP based on well characterized data bases?	Not Yet Established	Not Yet Established		Are validated or established RNBPs from non-canonical datasets sassociated with mitochondria based on exp. Evidence?	No mito. association evidence	Mito Associated RNA binding proteins (RNBPs)
2665	14569	Gdi2	guanosine diphosphate (GDP) dissociation inhibitor 2	ENSMUSG00000021218	1		Predicted		Not found		Validated		Validated		Not found		Not found		Not Yet Established	Not Yet Established			No mito. association evidence
3007	50709	Hist1h1e	histone cluster 1, H1e	ENSMUSG00000051627	1		Predicted		Not found		Validated		Not found		Validated		Not found		Not Yet Established	Not Yet Established			no mito. association evidence
3190	15387	Hnrnpk	heterogeneous nuclear ribonucleoprotein K	ENSMUSG00000021546	1		Predicted		Not found		Not found		Not found		Not found		Not found		Well Established	Not Yet Established			15485813; 11741984		Hnrnpk	heterogeneous nuclear ribonucleoprotein K
3320	15519	Hsp90aa1	heat shock protein 90, alpha (cytosolic), class A member 1	ENSMUSG00000021270	2		Predicted		Not found		Validated		Validated		Not found		Not found		Not Yet Established	Not Yet Established			Evidence is not conclusive for this hsp90
3326	15516	Hsp90ab1	heat shock protein 90 alpha (cytosolic), class B member 1	ENSMUSG00000023944	1		Predicted		Not found		Validated		Validated		Not found		Not found		Not Yet Established	Not Yet Established			Evidence is not conclusive for this hsp90
7184	22027	Hsp90b1	heat shock protein 90, beta (Grp94), member 1	ENSMUSG00000020048	5		Predicted		Not found		Not found		Not found		Validated		Not found		Not Yet Established	Not Yet Established			Evidence is not conclusive for this hsp90
3312	15481	Hspa8	heat shock protein 8	ENSMUSG00000015656	6		Predicted		Not found		Validated		Validated		Not found		Not found		Not Yet Established	Not Yet Established			Evidence is not conclusive for this Hspa8
115207	239217	Kctd12	potassium channel tetramerisation domain containing 12	ENSMUSG00000098557	1		Predicted		Not found		Validated		Not found		Not found		Not found		Not Yet Established	Not Yet Established			no conclusive evidence althought ( https://www.proteinatlas.org/ENSG00000178695-KCTD12/cell#gene_information) shows localization
3895	16709	Ktn1	kinectin 1	ENSMUSG00000021843	1		Predicted		Not found		Not found		Validated		Validated		Not found		Not Yet Established	Not Yet Established			No mito. association evidence
55379	98238	Lrrc59	leucine rich repeat containing 59	ENSMUSG00000020869	3		Predicted		Not found		Not found		Validated		Validated		Not found		Not Yet Established	Not Yet Established			21359316; 22447445		Lrrc59	leucine rich repeat containing 59
4924	18220	Nucb1	nucleobindin 1	ENSMUSG00000030824	1		Predicted		Not found		Not found		Validated		Not found		Not found		Not Yet Established	Not Yet Established			No mito. association evidence
5093	23983	Pcbp1	poly(rC) binding protein 1	ENSMUSG00000051695	1		Predicted		Validated		Validated		Validated		Validated		Not found		Well Established	Well Established			22105485		Pcbp1	poly(rC) binding protein 1
2923	14827	Pdia3	protein disulfide isomerase associated 3	ENSMUSG00000027248	5		Predicted		Not found		Not found		Validated		Validated		Not found		Not Yet Established	Not Yet Established			No mito. association evidence
9601	12304	Pdia4	protein disulfide isomerase associated 4	ENSMUSG00000025823	3		Predicted		Not found		Not found		Validated		Not found		Not found		Not Yet Established	Not Yet Established			No mito. association evidence
5315	18746	Pkm	pyruvate kinase, muscle	ENSMUSG00000032294	5		Predicted		Not found		Not found		Validated		Not found		Not found		Not Yet Established	Not Yet Established			No mito. association evidence
5479	19035	Ppib	peptidylprolyl isomerase B	ENSMUSG00000032383	4		Predicted		Not found		Validated		Validated		Validated		Not found		Not Yet Established	Not Yet Established			No mito. association evidence
5813	19290	Pura	purine rich element binding protein A	ENSMUSG00000043991	1		Predicted		Validated		Validated		Validated		Validated		Not found		Not Yet Established	Not Yet Established			No mito. association evidence
6141	19899	Rpl18	ribosomal protein L18	ENSMUSG00000059070	2		Predicted		Validated		Not found		Not found		Validated		Not found		Not Yet Established	Not Yet Established			25487825; 11959135; 22138184; 19858288; 25378625; 28827470		Rpl18	ribosomal protein L18
6146	19934	Rpl22	ribosomal protein L22	ENSMUSG00000028936	1		Predicted		Validated		Validated		Validated		Validated		Not found		Not Yet Established	Not Yet Established			25487825;11959135; 22138184; 19858288 25378625; 28827470		Rpl22	ribosomal protein L22
6181	67186	Rplp2	ribosomal protein, large P2	ENSMUSG00000025508	2		Predicted		Validated		Not found		Not found		Validated		Not found		Not Yet Established	Not Yet Established			25487825; 22138184; 11959135; 19858288; 25378625; 28827470		Rplp2	ribosomal protein, large P2
6218	20068	Rps17	ribosomal protein S17	ENSMUSG00000061787	1		Predicted		Validated		Validated		Validated		Not found		Not found		Not Yet Established	Not Yet Established			25487825; 11959135 22138184; 19858288 25378625; 28827470		Rps17	ribosomal protein S17
57142	68585	Rtn4	reticulon 4	ENSMUSG00000020458	2		Predicted		Not found		Not found		Validated		Not found		Not found		Not Yet Established	Not Yet Established			No mito. association evidence
6711	20742	Sptbn1	spectrin beta, non-erythrocytic 1	ENSMUSG00000020315	2		Predicted		Not found		Validated		Not found		Validated		Not found		Not Yet Established	Not Yet Established			No mito. association evidence
3842	238799	Tnpo1	transportin 1	ENSMUSG00000009470	1		Predicted		Validated		Validated		Validated		Validated		Not found		Not Yet Established	Not Yet Established			No mito. association evidence
7431	22352	Vim	vimentin	ENSMUSG00000026728	6		Predicted		Not found		Not found		Validated		Validated		Not found		Not Yet Established	Not Yet Established			Likey a contaminant
7532	22628	Ywhag	tyrosine 3-monooxygenase/tryptophan 5-monooxygenase activation protein, gamma polypeptide	ENSMUSG00000051391	2		Predicted		Not found		Not found		Validated		Validated		Not found		Not Yet Established	Not Yet Established			16981892		Ywhag	tyrosine 3-monooxygenase/tryptophan 5-monooxygenase activation protein, gamma polypeptide
7534	22631	Ywhaz	tyrosine 3-monooxygenase/tryptophan 5-monooxygenase activation protein, zeta polypeptide	ENSMUSG00000022285	3		Predicted		Not found		Not found		Validated		Not found		Not found		Not Yet Established	Not Yet Established			19289463; 22837806; 16981892		Ywhaz	tyrosine 3-monooxygenase/tryptophan 5-monooxygenase activation protein, zeta polypeptide

## Sheet: Unknown
Here we show proteins we did not find in the MitoCarta2.0 dataset but identified in isolated mitochondria from optic nerve and retinal samples
Mito Carta 2.0 (column values and definition can be found at https://www.broadinstitute.org/files/shared/metabolism/mitocarta/mouse.mitocarta.2.0.html)
Results of Filter 1
TrainingDataset	HumanOrthologGeneID	MouseGeneID	Symbol	Synonyms	Description	EnsemblGeneID	ProteinLength	TargetP_Score	MitoDomain_Score	CoexpressionGnfN50_Score	PGC_Induction_Score	YeastMitoHomolog_Score	RickettsiaHomolog_Score	MSMS_Score	MCARTA2.0_score	MCARTA2_FDR	MCARTA2_LIST	MCARTA2_EVIDENCE	mm10_Chromosome	mm10_Start	mm10_Stop	MSMS_NUM_TISSUES	MSMS_NUM_PEPTIDES_UNIQUE	MSMS_NUM_SPECTRA	MSMS_TOTAL_INTENSITY	MSMS_PERCENT_COVERAGE	Tissues	cerebrum_total_peak_intensity_log10	cerebellum_total_peak_intensity_log10	brainstem_total_peak_intensity_log10	spinalcord_total_peak_intensity_log10	kidney_total_peak_intensity_log10	liver_total_peak_intensity_log10	heart_total_peak_intensity_log10	skeletalmuscle_total_peak_intensity_log10	adipose_total_peak_intensity_log10	smallintestine_total_peak_intensity_log10	largeintestine_total_peak_intensity_log10	stomach_total_peak_intensity_log10	placenta_total_peak_intensity_log10	testis_total_peak_intensity_log10	HPA_PrimarySubcellularLocalization_2015		# of times detected in optic nerve and retinal mito. isolates
Tnon_mito	7846	22142	Tuba1a	Tuba-1|Tuba1|P68369	tubulin, alpha 1A	ENSMUSG00000072235	451		SharedDomain	NA	-0.4	NoMitoHomolog	NoHomolog		-5.7106	0.735	0		chr15	98949846	98953501																							6
Tnon_mito	10376	22143	Tuba1b	Tuba2|P05213	tubulin, alpha 1B	ENSMUSG00000023004	451		SharedDomain	NA		NoMitoHomolog	NoHomolog		-6.4587	0.761	0		chr15	98931430	98934390																							3
Tnon_mito	4099	17136	Mag	Gma|siglec-4a|P20917	myelin-associated glycoprotein	ENSMUSG00000036634	582		NonMitoDomain	0		NoMitoHomolog	NoHomolog		-11.0675	0.885	0		chr7	30899182	30914832																							3
Tnon_mito	6295	20215	Sag	A930001K18Rik|Arr1|Irbp|arrestin|P20443	S-antigen, retina and pineal gland (arrestin)	ENSMUSG00000056055	403		NonMitoDomain	1		NoMitoHomolog	NoHomolog		-11.0675	0.885	0		chr1	87803679	87845157																							3
Tnon_mito	8106	54196	Pabpn1	PAB2|Pabp3|mPABII|Q8CCS6	poly(A) binding protein, nuclear 1	ENSMUSG00000022194	302	3	SharedDomain	0		NoMitoHomolog	NoHomolog		-2.6012	0.519	0		chr14	54894142	54898927																							2
Tnon_mito	5949	19661	Rbp3	Irbp|Rbp-3|P49194	retinol binding protein 3, interstitial	ENSMUSG00000041534	1234		NonMitoDomain	1		NoMitoHomolog	Ortholog		-5.6438	0.728	0		chr14	33954021	33964216																							2
Tnon_mito	5730	19215	Ptgds	21kDa|L-PGDS|PGD2|PGDS|PGDS2|Ptgs3|O09114	prostaglandin D2 synthase (brain)	ENSMUSG00000015090	189		SharedDomain	2		NoMitoHomolog	NoHomolog		-6.4587	0.761	0		chr2	25466711	25469749																							2
Tnon_mito	6017	19771	Rlbp1	3110056M11Rik|CRALBP|Q9Z275	retinaldehyde binding protein 1	ENSMUSG00000039194	317		SharedDomain	0		NoMitoHomolog	NoHomolog		-6.4587	0.761	0		chr7	79374869	79387027																							2
Tnon_mito	55684	227624	Rabl6	B230208H17Rik|Rbel1|Rbel1a|Rbel1b|parf|Q5U3K5	RAB, member of RAS oncogene family-like 6	ENSMUSG00000015087	725		SharedDomain	4		NoMitoHomolog	NoHomolog		-6.4587	0.761	0		chr2	25583017	25608446																					Centrosome (APE, Supportive)		2
Tnon_mito	55357	381605	Tbc1d2	A630005A06Rik|BC022630|Gm1037|PARIS-1|PARIS1|B1AVH7	TBC1 domain family, member 2	ENSMUSG00000039813	922		SharedDomain	1		NoMitoHomolog	NoHomolog		-6.4587	0.761	0		chr4	46604389	46650199																					Nucleus;Cytoplasm (APE, Uncertain)		2
Tnon_mito	10100	70747	Tspan2	6330415F13Rik|B230119D02Rik|tspan-2|Q922J6	tetraspanin 2	ENSMUSG00000027858	221	3	NonMitoDomain	1		NoMitoHomolog	NoHomolog		-7.2101	0.828	0		chr3	102734769	102772310																					Nucleus but not nucleoli (APE, Uncertain)		2
Tnon_mito	2801	99412	Golga2	AW555139|GM130|mKIAA4150|Q921M4	golgi autoantigen, golgin subfamily a, 2	ENSMUSG00000002546	1026		NA	1	0.46	NoMitoHomolog	NoHomolog		-7.4915	0.831	0		chr2	32288252	32307921																					Golgi apparatus (APE, Supportive)		2
Tnon_mito		13806	Eno1	0610008I15|AL022784|Eno-1|MBP-1	enolase 1, alpha non-neuron	ENSMUSG00000059040	434		NonMitoDomain	NA		HomologMitoLowConf	NoHomolog		-9.123	0.878	0		chr4	150237196	150248873																							2
Tnon_mito	2779	14685	Gnat1	Gnat-1|Ird1|Ird2|Tralpha|irdc|irdr|transducin|P20612	guanine nucleotide binding protein, alpha transducing 1	ENSMUSG00000034837	350		NonMitoDomain	0		HomologMitoLowConf	NoHomolog		-9.123	0.878	0		chr9	107674473	107679592																							2
Tnon_mito	2023	433182	Gm5506	EG433182|Eno1	predicted gene 5506	ENSMUSG00000059040	434		NonMitoDomain	NA		HomologMitoLowConf	NoHomolog		-9.123	0.878	0		chr4	150237323	150248873																					Plasma membrane;Cytoplasm (APE, Supportive)		2
Tnon_mito	6010	212541	Rho	Noerg1|Opn2|Ops|RP4|P15409	rhodopsin	ENSMUSG00000030324	348		NonMitoDomain	1		NoMitoHomolog	NoHomolog		-11.0675	0.885	0		chr6	115931926	115938830																							2
Tnon_mito	8813	13480	Dpm1	AI118379|AI194292|O70152	dolichol-phosphate (beta-D) mannosyltransferase 1	ENSMUSG00000078919	260	2	NonMitoDomain	2		HomologMitoHighConf	Ortholog		4.1673	0.086	0		chr2	168209047	168230379																							1
Tnon_mito	145226	77974	Rdh12	A930033N07Rik|Q8BYK4	retinol dehydrogenase 12	ENSMUSG00000021123	316		SharedDomain	0		OrthologMitoLowConf	Homolog		3.3951	0.113	0		chr12	79208913	79222661																							1
Tnon_mito	114879	79196	Osbpl5	1110006M06Rik|AI462538|ORP5|Obph1|Osbp2|Q9ER64	oxysterol binding protein-like 5	ENSMUSG00000037606	898	3	SharedDomain	0		NoMitoHomolog	NoHomolog		-2.6012	0.519	0		chr7	143688761	143741963																							1
Tnon_mito	7919	53817	Ddx39b	0610030D10Rik|AI428441|Bat-1|Bat1|Bat1a|D17H6S81E|D17H6S81E-1|D6S81Eh|Q9Z1N5	DEAD (Asp-Glu-Ala-Asp) box polypeptide 39B	ENSMUSG00000019432	428		SharedDomain	0		NoMitoHomolog	Homolog		-3.3649	0.583	0		chr17	35241745	35253707																					Nucleus but not nucleoli (APE, Supportive)		1
Tnon_mito	81542	72736	Tmx1	2810425A04Rik|AI465319|Txndc1|Q8VBT0	thioredoxin-related transmembrane protein 1	ENSMUSG00000021072	278		SharedDomain	0		NoMitoHomolog	Homolog		-3.3649	0.583	0		chr12	70453153	70467624																					Endoplasmic reticulum (APE, Supportive)		1
Tnon_mito	25788	623474	Rad54b	E130016E03Rik|Q6PFE3	RAD54 homolog B (S. cerevisiae)	ENSMUSG00000078773	886	4	SharedDomain	2		NoMitoHomolog	NoHomolog		-3.6108	0.621	0		chr4	11558919	11615808																							1
Tnon_mito	1665	13204	Dhx15	DBP1|DEAH9|Ddx15|HRH2|mDEAH9|O35286	DEAH (Asp-Glu-Ala-His) box polypeptide 15	ENSMUSG00000029169	795		SharedDomain	2		HomologMitoLowConf	NoHomolog		-4.5141	0.678	0		chr5	52150202	52190546																					Nucleus (APE, Supportive)		1
Tnon_mito		67268	Myl12a	2900073G15Rik|AI838292|C80200|Q6ZWQ9	myosin, light chain 12A, regulatory, non-sarcomeric	ENSMUSG00000024048	172	5	SharedDomain	3		NoMitoHomolog	NoHomolog		-4.6493	0.698	0		chr17	70993792	71002533																							1
Tnon_mito	5954	19672	Rcn1	Rcn|Q05186	reticulocalbin 1	ENSMUSG00000005973	325		SharedDomain	1	-0.41	NoMitoHomolog	NoHomolog		-5.7106	0.735	0		chr2	105385947	105399319																					Endoplasmic reticulum (APE, Supportive)		1
Tnon_mito	222068	103694	Tmed4	1110014L17Rik|AI326346|Q8R1V4	transmembrane emp24 protein transport domain containing 4	ENSMUSG00000004394	227		NonMitoDomain	7		HomologMitoLowConf	NoHomolog		-5.9818	0.751	0		chr11	6270713	6274837																							1
Tnon_mito	813	12321	Calu	9530075H20Rik|O35887	calumenin	ENSMUSG00000029767	315		SharedDomain	1		NoMitoHomolog	NoHomolog		-6.4587	0.761	0		chr6	29348105	29376675																					Endoplasmic reticulum (APE, Supportive)		1
Tnon_mito	3791	16542	Kdr	6130401C07|Flk-1|Flk1|Krd-1|Ly73|VEGFR-2|VEGFR2|sVEGFR-2|Q8VCD0	kinase insert domain protein receptor	ENSMUSG00000062960	1345		SharedDomain	0		NoMitoHomolog	NoHomolog		-6.4587	0.761	0		chr5	75933269	75978428																					Nucleus but not nucleoli (APE, Uncertain)		1
Tnon_mito		19656	Rbmxl1	Hnrpg|Rbmx|Rbmxrt|Q91VM5	RNA binding motif protein, X linked-like-1	ENSMUSG00000037070	388		SharedDomain	NA		NoMitoHomolog	NoHomolog		-6.4587	0.761	0		chr8	78505268	78508928																							1
Tnon_mito	56255	52837	Tmx4	2810417D04Rik|4930500L08Rik|AI843224|AW046784|D2Bwg1356e|Txndc13|mKIAA1162|Q8C0L0	thioredoxin-related transmembrane protein 4	ENSMUSG00000034723	335		SharedDomain	1		NoMitoHomolog	NoHomolog		-6.4587	0.761	0		chr2	134594501	134644121																					Nuclear membrane (APE, Supportive)		1
Tnon_mito	2530	53618	Fut8	Q9WTS2	fucosyltransferase 8	ENSMUSG00000021065	575		SharedDomain	4		NoMitoHomolog	NoHomolog		-6.4587	0.761	0		chr12	77238103	77475996																					Cytoplasm (APE, Supportive)		1
Tnon_mito	8526	56077	Dgke	C87606|DAGK6|DGK|Q9R1C6	diacylglycerol kinase, epsilon	ENSMUSG00000000276	564		SharedDomain	2		NoMitoHomolog	NoHomolog		-6.4587	0.761	0		chr11	89037581	89060748																					Nucleus;Cytoplasm (APE, Uncertain)		1
Tnon_mito	55831	66087	Emc3	0610039A15Rik|AI225901|AW260416|Pob|Tmem111|Q99KI3	ER membrane protein complex subunit 3	ENSMUSG00000030286	261		NonMitoDomain	5		NoMitoHomolog	NoHomolog		-7.9263	0.836	0		chr6	113514886	113531638																					Cytoplasm (APE, Uncertain)		1
Tnon_mito	56926	103425	Ncln	3100002P13Rik|AW120537|Q8VCM8	nicalin homolog (zebrafish)	ENSMUSG00000020238	563		NonMitoDomain	5		NoMitoHomolog	NoHomolog		-7.9263	0.836	0		chr10	81486458	81496363																					Vesicles (APE, Uncertain)		1
Tnon_mito	344148	210356	Nckap5	8430408F21|D130011D22Rik|E030049G20Rik|Erih1|Erih2|Gm1548|Nap5|E9QAE1	NCK-associated protein 5	ENSMUSG00000049690	1909		NA	0		NoMitoHomolog	NoHomolog		-8.2395	0.844	0		chr1	125913635	126830632																					Nucleoli (APE, Uncertain)		1
Tnon_mito	115350	229499	Fcrl1	A230020G22Rik|Bxmas1|Bxmh1|Bxmh1b|Fcrh1|Fcrh1l|Fcrh1s|Ifgp1|Q8R4Y0	Fc receptor-like 1	ENSMUSG00000059994	363		NA	1		NoMitoHomolog	NoHomolog		-8.2395	0.844	0		chr3	87376386	87392133																							1
Tnon_mito	9858	241289	Ppp1r26	Gm347|Kiaa0649|mKIAA0649|Q6A025	protein phosphatase 1, regulatory subunit 26	ENSMUSG00000035829	1163		NA	1		NoMitoHomolog	NoHomolog		-8.2395	0.844	0		chr2	28447940	28455508																					Nucleus but not nucleoli (APE, Supportive)		1
Tnon_mito	9404	107321	Lpxn	4933402K05Rik|A530083L21Rik|AV278559|LDPL|Q99N69	leupaxin	ENSMUSG00000024696	386		NonMitoDomain	1		HomologMitoLowConf	NoHomolog		-9.123	0.878	0		chr19	12798608	12833808																					Cytoplasm (APE, Supportive)		1
Tnon_mito	483	11933	Atp1b3	AA409958|AI664000|AW212096|P97370	ATPase, Na+/K+ transporting, beta 3 polypeptide	ENSMUSG00000032412	278		NonMitoDomain	1	-0.63	NoMitoHomolog	NoHomolog		-10.3195	0.882	0		chr9	96332674	96364299																							1
Tnon_mito	2969	14886	Gtf2i	6030441I21Rik|BAP-135|Diws1t|GtfII-I|Spin|TFII-I|WBSCR6|Q9ESZ8	general transcription factor II I	ENSMUSG00000060261	998		NonMitoDomain	1	-0.69	NoMitoHomolog	NoHomolog		-10.3195	0.882	0		chr5	134237831	134314760																					Nucleus but not nucleoli (APE, Supportive)		1
Tnon_mito	10763	18008	Nes	AA166324|C78523|ESTM46|Q6P5H2	nestin	ENSMUSG00000004891	1864		NonMitoDomain	0	-0.57	NoMitoHomolog	NoHomolog		-10.3195	0.882	0		chr3	87971092	87980451																					Cytoskeleton (Intermediate filaments) (APE, Supportive)		1
Tnon_mito	55858	21982	Tmem165	AV026557|Tpardl|Tparl|pFT27|P52875	transmembrane protein 165	ENSMUSG00000029234	323		NonMitoDomain	1	-0.77	NoMitoHomolog	NoHomolog		-10.3195	0.882	0		chr5	76183879	76209244																					Golgi apparatus;Vesicles (APE, Supportive)		1
Tnon_mito	10054	50995	Uba2	AA986091|Arx|Sae2|UBA1|Ubl1a2|Uble1b|Q9Z1F9	ubiquitin-like modifier activating enzyme 2	ENSMUSG00000052997	638		NonMitoDomain	1	-0.42	NoMitoHomolog	NoHomolog		-10.3195	0.882	0		chr7	34140696	34168529																					Nucleus (Staining, Supportive)		1
Tnon_mito	116	11516	Adcyap1	PACAP|O70176	adenylate cyclase activating polypeptide 1	ENSMUSG00000024256	175		NonMitoDomain	0		NoMitoHomolog	NoHomolog		-11.0675	0.885	0		chr17	93199421	93205489																							1
Tnon_mito	975	12520	Cd81	Tapa-1|Tapa1|Tspan28|P35762	CD81 antigen	ENSMUSG00000037706	236		NonMitoDomain	2		NoMitoHomolog	NoHomolog		-11.0675	0.885	0		chr7	143052749	143067930																					Plasma membrane;Cytoplasm (APE, Supportive)		1
Tnon_mito	2786	14706	Gng4	P50153	guanine nucleotide binding protein (G protein), gamma 4	ENSMUSG00000021303	75		NonMitoDomain	0		NoMitoHomolog	NoHomolog		-11.0675	0.885	0		chr13	13784538	13827895																							1
Tnon_mito	7112	21917	Tmpo	5630400D24Rik|AI195756|AI606875|AW214352|AW547477|LAP2|TP|Q61033	thymopoietin	ENSMUSG00000019961	693		NonMitoDomain	0		NoMitoHomolog	NoHomolog		-11.0675	0.885	0		chr10	91147570	91171619																					Nuclear membrane (APE, Supportive)		1
Tnon_mito	7368	22239	Ugt8a	AI850488|AW455908|Cgt|Ugt8|mCerGT|Q64676	UDP galactosyltransferase 8A	ENSMUSG00000032854	541		NonMitoDomain	0		NoMitoHomolog	NoHomolog		-11.0675	0.885	0		chr3	125865342	125938550																					Nucleus but not nucleoli (APE, Uncertain)		1
Tnon_mito		50708	Hist1h1c	0610008C09Rik|H1.2|H1c|H1f2|H1var1|His1a|P15864	histone cluster 1, H1c	ENSMUSG00000036181	212		NonMitoDomain	0		NoMitoHomolog	NoHomolog		-11.0675	0.885	0		chr13	23738806	23740367																							1
Tnon_mito	10528	67134	Nop56	2310044F10Rik|Nol5a|Q9D6Z1	NOP56 ribonucleoprotein	ENSMUSG00000027405	580		NonMitoDomain	NA		NoMitoHomolog	NoHomolog		-11.0675	0.885	0		chr2	130274411	130279313																					Nucleoli (APE, Supportive)		1
Tnon_mito	152137	67501	Ccdc50	C3orf6|Q810U5	coiled-coil domain containing 50	ENSMUSG00000038127	305		NonMitoDomain	0		NoMitoHomolog	NoHomolog		-11.0675	0.885	0		chr16	27388955	27452218																					Cytoplasm (APE, Supportive)		1
Tnon_mito	9777	99237	Tm9sf4	AA986553|AU045326|B930079E06|mKIAA0255|Q8BH24	transmembrane 9 superfamily protein member 4	ENSMUSG00000068040	643		NonMitoDomain	0		NoMitoHomolog	NoHomolog		-11.0675	0.885	0		chr2	153161300	153210463																					Mitochondria (APE, Uncertain)		1
Tnon_mito	84628	171171	Ntng2	2610016D08Rik|Lmnt2|Q8R4F1	netrin G2	ENSMUSG00000035513	589		NonMitoDomain	NA		NoMitoHomolog	NoHomolog		-11.0675	0.885	0		chr2	29194820	29248040																							1
Tnon_mito	55591	215008	Vezt	6330418D12|AI854408|vezatin|Q3ZK22	vezatin, adherens junctions transmembrane protein	ENSMUSG00000036099	780		NonMitoDomain	0		NoMitoHomolog	NoHomolog		-11.0675	0.885	0		chr10	93968099	94035748																					Nucleus but not nucleoli (APE, Supportive)		1
Tnon_mito	1010	215654	Cdh12	Cdhb|Q5RJH3	cadherin 12	ENSMUSG00000040452	794		NonMitoDomain	NA		NoMitoHomolog	NoHomolog		-11.0675	0.885	0		chr15	21111451	21589533																					Vesicles (APE, Uncertain)		1
Tnon_mito		319178	Hist1h2bb	H2b-143|Q64475	histone cluster 1, H2bb	ENSMUSG00000075031	126		NonMitoDomain	NA		NoMitoHomolog	NoHomolog		-11.0675	0.885	0		chr13	23746733	23747201																							1
Tnon_mito		319184	Hist1h2bk	RP23-9O16.11|Q8CGP1	histone cluster 1, H2bk	ENSMUSG00000062727	126		NonMitoDomain	NA		NoMitoHomolog	NoHomolog		-11.0675	0.885	0		chr13	22035886	22036267																							1
Tnon_mito	3017	319186	Hist1h2bm	H2b-291b|P10854	histone cluster 1, H2bm	ENSMUSG00000096807	126		NonMitoDomain	NA		NoMitoHomolog	NoHomolog		-11.0675	0.885	0		chr13	21722097	21722478																							1
Tnon_mito		319190	Hist2h2be	AV127319|H2b-613|T25626|Q64524	histone cluster 2, H2be	ENSMUSG00000068854	126		NonMitoDomain	1		NoMitoHomolog	NoHomolog		-11.0675	0.885	0		chr3	96221120	96223738																							1
Tnon_mito	133121	320981	Enpp6	4833421B01Rik|B830047L21Rik|D8Ertd514e|E-NPP 6|Npp6|Q8BGN3	ectonucleotide pyrophosphatase/phosphodiesterase 6	ENSMUSG00000038173	440		NonMitoDomain	2		NoMitoHomolog	NoHomolog		-11.0675	0.885	0		chr8	46986924	47094895																							1
Tnon_mito	92749	381738	Drc1	Ccdc164|Gm1060|b2b1654Clo|Q3USS3	dynein regulatory complex subunit 1	ENSMUSG00000073102	753		NonMitoDomain	0		NoMitoHomolog	NoHomolog		-11.0675	0.885	0		chr5	30341662	30366708																							1
Tnon_mito	54872	433931	Pigg	Gpi7|D3Z3Y1	phosphatidylinositol glycan anchor biosynthesis, class G	ENSMUSG00000029263	975		NonMitoDomain	NA		NoMitoHomolog	NoHomolog		-11.0675	0.885	0		chr5	108312924	108348779																					Vesicles (APE, Uncertain)		1
Tnon_mito	317772	621893	Hist2h2ab	EG621893|H2a-613a|Q64522	histone cluster 2, H2ab	ENSMUSG00000063689	130		NonMitoDomain	NA		NoMitoHomolog	NoHomolog		-11.0675	0.885	0		chr3	96219915	96220308																							1

## Sheet: Unknown_RNABINDING 
Unknown Visual System Mito. Proteins with RNA Binding Properties							Filter 2 a (only showing preteins which match GO term)		Filter 2 b											Filter2c
Results of positive findings in Filters 1-3							Protein Data Bases searched by GO term "RNA binding"		Experimentaly tested RNA Binding Proteins											RNA Binding Protein Data Bases
Results of Filter 1									PUBMED ID: 27452465		PUBMED ID: 22681889		PUBMED ID: 22658674		PUBMED ID: 27453046		PUBMED ID: 25365966			PUBMED ID: 21036867	PUBMED ID: 27055826
HumanOrthologGeneID	MouseGeneID	Symbol	Description	EnsemblGeneID	# of times detected in optic nerve and retinal mito. isolates		RNA Binding Characteristics from Uniprot, David, and Panther Search		RNA Binding Proteins found in Cardiomyocytes		RNA Binding Proteins found in Hek cells		RNA Binding Proteins found in Hella cells		RNA Binding Proteins found in Hella cells		Census of Human RNA Binding Proteins	Additional Lit. for RNA binding potential		RNA Binding Protein Data Base (RBPDB)	AtTRACT Data Base
8106	54196	Pabpn1	poly(A) binding protein, nuclear 1	ENSMUSG00000022194	2	Is this protein an RNBP?	Predicted	Is this portein exp. validated as an RNBP?	Not found		Not found		Not found		Not found		Not found	12637556		Well Established	Not Yet Established
7919	53817	Ddx39b	DEAD (Asp-Glu-Ala-Asp) box polypeptide 39B	ENSMUSG00000019432	1		Predicted		Not found		Validated		Not found		Not found		Validated			Not Yet Established	Not Yet Established
1665	13204	Dhx15	DEAH (Asp-Glu-Ala-His) box polypeptide 15	ENSMUSG00000029169	1		Predicted		Not found		Validated		Validated		Validated		Validated		If filter 2b failded then has it been historically established as an RNBP based on well characterized data bases?	Not Yet Established	Not Yet Established
	19656	Rbmxl1	RNA binding motif protein, X linked-like-1	ENSMUSG00000037070	1		Predicted		Not found		Validated		Validated		Validated		Validated			Well Established	Not Yet Established
	50708	Hist1h1c	histone cluster 1, H1c	ENSMUSG00000036181	1		Predicted		Not found		Validated		Validated		Not found		Not found			Not Yet Established	Not Yet Established
10528	67134	Nop56	NOP56 ribonucleoprotein	ENSMUSG00000027405	1		Predicted		Not found		Validated		Validated		Validated		Validated			Not Yet Established	Not Yet Established
