# Supplementary material for: Light-evoked activity and BDNF regulate mitochondrial dynamics and mitochondrial localized translation in CNS axons
Source: iScience. 2025 Sep 15;28(10):113563. doi: 10.1016/j.isci.2025.113563 (PMC12547173; doi:10.1016/j.isci.2025.113563)
Supplement: Data S3. Raw data from the visual system mitochondrial proteome in Figure 9 [file mmc4.xls]

## Sheet: All Data NSF rel.quantification
		GI	annotation	OpticNerve1	OpticNerve2	OpticNerve3	Retina1	retina2	Retina3
ENSMUSG00000025393	1	31980648	gi|31980648|ref|NP_058054.2| ATP synthase, H+ transporting mitochondrial F1 complex, beta subunit [Mus musculus]	0.0292829	0.0248112	0.011492	0.0518066	0.067965	0.0511183
ENSMUSG00000020402	2	6755963	gi|6755963|ref|NP_035824.1| voltage-dependent anion channel 1 [Mus musculus]	0.00771936	0.00718541	0.0071605	0.0514032	0.0574401	0.0493431
ENSMUSG00000019179	3	31982186	gi|31982186|ref|NP_032643.2| malate dehydrogenase 2, NAD (mitochondrial) [Mus musculus]	0.0276157	0.022424	0.0291202	0.0501478	0.0571462	0.0452485
#N/A	4	91680541	gi|91680541|ref|NP_031476.2| solute carrier family 25 (mitochondrial carrier, adenine nucleotide translocator), member 4 [Mus musculus]	0.00933011	0.00992543	0.00874295	0.0466365	0.0458852	0.048347
ENSMUSG00000016319	5	22094075	gi|22094075|ref|NP_031477.1| solute carrier family 25, member 5 [Mus musculus]	0.010663	0.0105458	0.00485719	0.0398807	0.0385051	0.0278925
ENSMUSG00000025428	6	6680748	gi|6680748|ref|NP_031531.1| ATP synthase, H+ transporting, mitochondrial F1 complex, alpha subunit, isoform 1 [Mus musculus]	0.0143651	0.017383	0.0104698	0.0371099	0.0494531	0.0394806
ENSMUSG00000075031	7	28316760	gi|28316760|ref|NP_783595.1| histone 1, H2bb [Mus musculus]	0	0	0	0.0195858	0	0
#N/A	8	82880803	gi|82880803|ref|XP_909149.1| PREDICTED: similar to adenine nucleotide translocase isoform 1 [Mus musculus]	0	0	0	0.0182102	0.0213209	0
#N/A	9	94378251	gi|94378251|ref|XP_981474.1| PREDICTED: similar to histone H4 [Mus musculus]	0.0465071	0.00819005	0.0128255	0.0176742	0.00665715	0.00561145
ENSMUSG00000029632	10	33563266	gi|33563266|ref|NP_035016.1| NADH dehydrogenase (ubiquinone) 1 alpha subcomplex, 4 [Mus musculus]	0.0145316	0.00450881	0.00353035	0.0166316	0.0139933	0.0135154
ENSMUSG00000008892	11	6755967	gi|6755967|ref|NP_035826.1| voltage-dependent anion channel 3 [Mus musculus]	0.00561408	0.00653219	0.00102293	0.0160635	0.0155426	0.0184058
ENSMUSG00000073676	12	6680309	gi|6680309|ref|NP_032329.1| heat shock protein 1 (chaperonin 10) [Mus musculus]	0	0	0	0.0146439	0.012187	0
ENSMUSG00000021771	13	6755965	gi|6755965|ref|NP_035825.1| voltage-dependent anion channel 2 [Mus musculus]	0.00336607	0.00313324	0.00196264	0.0140892	0.0152345	0.0135245
ENSMUSG00000022427	14	31982091	gi|31982091|ref|NP_766197.2| translocase of outer mitochondrial membrane 22 homolog [Mus musculus]	0	0	0	0.0128055	0.0168347	0
ENSMUSG00000022477	15	18079339	gi|18079339|ref|NP_542364.1| aconitase 2, mitochondrial [Mus musculus]	0.00560148	0.00971706	0.00482481	0.0125722	0.0160594	0.011651
ENSMUSG00000031672	16	6754036	gi|6754036|ref|NP_034455.1| glutamate oxaloacetate transaminase 2, mitochondrial [Mus musculus]	0.00323299	0.004729	0.00134646	0.0122333	0.0153438	0.0170105
ENSMUSG00000050856	17	83715998	gi|83715998|ref|NP_031533.2| ATP synthase, H+ transporting, mitochondrial F1F0 complex, subunit e [Mus musculus]	0	0	0	0.0118909	0.00673387	0.00312186
ENSMUSG00000071528	18	77404294	gi|77404294|ref|NP_075700.2| upregulated during skeletal muscle growth 5 [Mus musculus]	0	0	0	0.011197	0.0148377	0.0133756
ENSMUSG00000063882	19	21539599	gi|21539599|ref|NP_079917.1| ubiquinol-cytochrome c reductase hinge protein [Mus musculus]	0.0111572	0.00830836	0	0.0109453	0.0128927	0.0124524
ENSMUSG00000038690	20	10181184	gi|10181184|ref|NP_065607.1| ATP synthase, H+ transporting, mitochondrial F0 complex, subunit f, isoform 2 [Mus musculus]	0	0.00630208	0	0.0103317	0.010866	0.0138533
ENSMUSG00000064354	21	34538601	gi|34538601|ref|NP_904331.1| cytochrome c oxidase subunit II [Mus musculus]	0.00349952	0.00570056	0.00255056	0.0102992	0.0122159	0.00537043
#N/A	22	33859506	gi|33859506|ref|NP_033784.1| albumin [Mus musculus]	0.0512827	0.0449991	0.0509462	0.0102541	0.0250061	0.0271597
ENSMUSG00000000563	23	78214312	gi|78214312|ref|NP_033855.2| ATP synthase, H+ transporting, mitochondrial F0 complex, subunit b, isoform 1 [Mus musculus]	0.00387887	0	0	0.00989357	0.00597631	0.00346332
ENSMUSG00000032047	24	21450129	gi|21450129|ref|NP_659033.1| acetyl-Coenzyme A acetyltransferase 1 precursor [Mus musculus]	0.0056207	0.00479592	0.00546205	0.00949629	0.00676563	0.00470488
ENSMUSG00000063689	25	119433657	gi|119433657|ref|NP_835585.3| histone 2, H2ab [Mus musculus]	0	0	0	0.00949158	0	0
#N/A	26	31981679	gi|31981679|ref|NP_034607.2| heat shock protein 1 (chaperonin) [Mus musculus]	0.00311934	0.00516191	0	0.00918034	0.00867764	0.0083168
ENSMUSG00000022956	27	20070412	gi|20070412|ref|NP_613063.1| ATP synthase, H+ transporting, mitochondrial F1 complex, O subunit [Mus musculus]	0	0.00173578	0	0.00914681	0.00808064	0.00832497
ENSMUSG00000025651	28	46593021	gi|46593021|ref|NP_079683.2| ubiquinol-cytochrome c reductase core protein 1 [Mus musculus]	0.00289622	0.00308102	0.00361861	0.00892958	0.00756999	0.00577219
#N/A	29	149264007	gi|149264007|ref|XP_001474638.1| PREDICTED: hypothetical protein [Mus musculus]	0	0	0	0.0085583	0.0103775	0.00171823
ENSMUSG00000000088	30	112181182	gi|112181182|ref|NP_031773.2| cytochrome c oxidase, subunit Va [Mus musculus]	0	0.00379852	0	0.00845141	0.0144086	0.00834991
#N/A	31	94397536	gi|94397536|ref|XP_980826.1| PREDICTED: similar to mitochondrial ATP synthase coupling factor 6 [Mus musculus]	0	0.00171168	0	0.00841846	0.0159368	0.012314
ENSMUSG00000005683	32	13385942	gi|13385942|ref|NP_080720.1| citrate synthase [Mus musculus]	0.00128404	0.00398407	0.00187169	0.00839772	0.00473983	0.00358274
ENSMUSG00000036751	33	13385090	gi|13385090|ref|NP_079904.1| cytochrome c oxidase, subunit VIb polypeptide 1 [Mus musculus]	0	0	0	0.00830658	0.00222374	0.00128868
ENSMUSG00000059534	34	37574048	gi|37574048|ref|NP_932096.1| ubiquinol-cytochrome c reductase complex protein [Mus musculus]	0	0	0	0.0081178	0.00448223	0.00519498
#N/A	35	21536220	gi|21536220|ref|NP_079589.1| ATP synthase, H+ transporting, mitochondrial F1 complex, delta subunit precursor [Mus musculus]	0	0	0	0.0081178	0.00853758	0.0118742
ENSMUSG00000030884	36	22267442	gi|22267442|ref|NP_080175.1| ubiquinol cytochrome c reductase core protein 2 [Mus musculus]	0.00131522	0.00326465	0	0.00702467	0.00612143	0.00391439
ENSMUSG00000038845	37	6679299	gi|6679299|ref|NP_032857.1| prohibitin [Mus musculus]	0.00292056	0	0	0.00668524	0.00632785	0.00366704
ENSMUSG00000020664	38	31982856	gi|31982856|ref|NP_031887.2| dihydrolipoamide dehydrogenase [Mus musculus]	0.000390173	0	0	0.006507	0.00356935	0.00174186
ENSMUSG00000038717	39	31980744	gi|31980744|ref|NP_038823.2| ATP synthase, H+ transporting, mitochondrial F0 complex, subunit G [Mus musculus]	0	0	0	0.00630509	0.0111403	0.00322795
ENSMUSG00000030869	40	27754007	gi|27754007|ref|NP_082453.2| NADH dehydrogenase (ubiquinone) 1, alpha/beta subcomplex, 1 [Mus musculus]	0	0	0	0.00624446	0.00122591	0.00426254
#N/A	41	6753498	gi|6753498|ref|NP_034071.1| cytochrome c oxidase subunit IV isoform 1 [Mus musculus]	0.00470054	0.00656312	0.0034259	0.00614839	0.00678965	0.00918086
#N/A	42	11602916	gi|11602916|ref|NP_065640.1| ATP synthase, H+ transporting, mitochondrial F1 complex, gamma subunit [Mus musculus]	0.000666436	0.00124068	0	0.00610197	0.00352963	0.0059504
ENSMUSG00000034566	43	21313679	gi|21313679|ref|NP_082138.1| ATP synthase, H+ transporting, mitochondrial F0 complex, subunit d [Mus musculus]	0	0.00229641	0.00179807	0.00564716	0.00772094	0.00688361
ENSMUSG00000061904	44	19526818	gi|19526818|ref|NP_598429.1| solute carrier family 25 (mitochondrial carrier, phosphate carrier), member 3 [Mus musculus]	0.000556297	0.000517818	0	0.00527543	0.00455338	0.00403569
#N/A	45	6754256	gi|6754256|ref|NP_034611.1| heat shock protein 9 [Mus musculus]	0.00263237	0.00217804	0	0.00487785	0.00521056	0.00489659
ENSMUSG00000022186	46	18266680	gi|18266680|ref|NP_077150.1| 3-oxoacid CoA transferase 1 [Mus musculus]	0.000381919	0.000711004	0	0.00487068	0.0040455	0.000639382
ENSMUSG00000040048	47	58037109	gi|58037109|ref|NP_080960.1| NADH dehydrogenase (ubiquinone) 1 beta subcomplex, 10 [Mus musculus]	0	0	0	0.00479688	0.00651961	0.00251878
ENSMUSG00000038462	48	13385168	gi|13385168|ref|NP_079986.1| ubiquinol-cytochrome c reductase, Rieske iron-sulfur polypeptide 1 [Mus musculus]	0.00072481	0	0	0.00474032	0.00628167	0.0032358
ENSMUSG00000005510	49	58037117	gi|58037117|ref|NP_080964.1| NADH dehydrogenase (ubiquinone) Fe-S protein 3 [Mus musculus]	0	0.00210868	0	0.00469165	0.00218147	0.00379253
ENSMUSG00000032279	50	18250284	gi|18250284|ref|NP_083849.1| isocitrate dehydrogenase 3 (NAD+) alpha [Mus musculus]	0.00108524	0.00151525	0.00158191	0.00443595	0.00391889	0.00333084
ENSMUSG00000020149	51	6679587	gi|6679587|ref|NP_033022.1| RAB1, member RAS oncogene family [Mus musculus]	0.00484385	0.00631233	0	0.00443509	0.0074631	0.007028
ENSMUSG00000006818	52	31980762	gi|31980762|ref|NP_038699.2| superoxide dismutase 2, mitochondrial [Mus musculus]	0	0.000832708	0	0.004388	0.00732232	0.00648982
#N/A	53	13384720	gi|13384720|ref|NP_079634.1| NADH dehydrogenase (ubiquinone) 1 alpha subcomplex, 9 [Mus musculus]	0.00105357	0	0	0.00430652	0.00431182	0.00146984
ENSMUSG00000027673	54	27754144	gi|27754144|ref|NP_079592.2| NADH dehydrogenase (ubiquinone) 1 beta subcomplex, 5 [Mus musculus]	0.00105078	0	0	0.00412333	0.00202372	0.00234553
ENSMUSG00000004264	55	126723336	gi|126723336|ref|NP_031557.2| B-cell receptor-associated protein 37 [Mus musculus]	0	0	0	0.00390957	0.00383763	0.00222394
ENSMUSG00000001525	56	7106439	gi|7106439|ref|NP_035785.1| tubulin, beta 5 [Mus musculus]	0.0210228	0.0145724	0.0215161	0.00380293	0.00107681	0.0324491
#N/A	57	31981722	gi|31981722|ref|NP_071705.2| heat shock 70kD protein 5 (glucose-regulated protein) [Mus musculus]	0.00242562	0.00169338	0	0.00376765	0.00145986	0.0011844
ENSMUSG00000037710	58	19527228	gi|19527228|ref|NP_598768.1| zinc finger, CDGSH-type domain 1 [Mus musculus]	0	0	0	0.00360791	0.00885379	0
ENSMUSG00000021520	59	13385726	gi|13385726|ref|NP_080495.1| ubiquinol-cytochrome c reductase binding protein [Mus musculus]	0	0	0	0.0035104	0.00086145	0.00199687
ENSMUSG00000057880	60	37202121	gi|37202121|ref|NP_766549.2| 4-aminobutyrate aminotransferase [Mus musculus]	0	0	0	0.00350689	0.00286863	0.00265983
ENSMUSG00000022551	61	13385006	gi|13385006|ref|NP_079843.1| cytochrome c-1 [Mus musculus]	0	0	0	0.00339699	0.000588436	0.000341004
ENSMUSG00000014294	62	31981600	gi|31981600|ref|NP_035015.2| NADH dehydrogenase (ubiquinone) 1 alpha subcomplex, 2 [Mus musculus]	0	0.00373457	0	0.00327992	0.00482934	0.00447782
ENSMUSG00000025212	63	16716499	gi|16716499|ref|NP_444427.1| sideroflexin 3 [Mus musculus]	0	0.000575891	0	0.003237	0.00595769	0.00379778
ENSMUSG00000024870	64	21313162	gi|21313162|ref|NP_083852.1| RAB1B, member RAS oncogene family [Mus musculus]	0	0.00367883	0	0.00323096	0.00428153	0.00330824
ENSMUSG00000027248	65	112293264	gi|112293264|ref|NP_031978.2| protein disulfide isomerase associated 3 [Mus musculus]	0.007472	0.00183031	0	0.00321497	0.00170414	0.000658373
#N/A	66	31543274	gi|31543274|ref|NP_058084.2| metaxin 2 [Mus musculus]	0	0	0	0.00321008	0.00109073	0
ENSMUSG00000031299	67	6679261	gi|6679261|ref|NP_032836.1| pyruvate dehydrogenase E1 alpha 1 [Mus musculus]	0.000509226	0.00189601	0.000742279	0.00316386	0.00245182	0.00341004
ENSMUSG00000073838	68	27370092	gi|27370092|ref|NP_766333.1| Tu translation elongation factor, mitochondrial [Mus musculus]	0.00219688	0.00245391	0	0.00316091	0.00317326	0.00318748
#N/A	69	20846986	gi|20846986|ref|XP_144599.1| PREDICTED: similar to ribosomal protein S25 [Mus musculus]	0	0	0	0.00311723	0	0
ENSMUSG00000024953	70	6755114	gi|6755114|ref|NP_036151.1| peroxiredoxin 5 precursor [Mus musculus]	0	0	0	0.00309249	0.0072854	0.00211097
ENSMUSG00000028648	71	72004262	gi|72004262|ref|NP_001025445.1| NADH dehydrogenase (ubiquinone) Fe-S protein 5 [Mus musculus]	0.00187357	0	0	0.00306332	0	0.00209106
ENSMUSG00000020671	72	7710086	gi|7710086|ref|NP_057885.1| RAB10, member RAS oncogene family [Mus musculus]	0.00595794	0.00462153	0	0.00292241	0	0.00332478
ENSMUSG00000064356	73	34538602	gi|34538602|ref|NP_904332.1| ATP synthase F0 subunit 8 [Mus musculus]	0	0	0	0.00290787	0.00428153	0.00330824
ENSMUSG00000021748	74	18152793	gi|18152793|ref|NP_077183.1| pyruvate dehydrogenase (lipoamide) beta [Mus musculus]	0.000553198	0.00205973	0.000806375	0.00289437	0.00372895	0.00216096
ENSMUSG00000072235	75	6755901	gi|6755901|ref|NP_035783.1| tubulin, alpha 1 [Mus musculus]	0.0233386	0.0245935	0.00641882	0.00287993	0.0021202	0.030471
ENSMUSG00000046834	76	126116585	gi|126116585|ref|NP_032499.2| keratin complex 2, basic, gene 1 [Mus musculus]	0.0252534	0.0177026	0.0422644	0.00285461	0.0052539	0.0132226
ENSMUSG00000013593	77	23346461	gi|23346461|ref|NP_694704.1| NADH dehydrogenase (ubiquinone) Fe-S protein 2 [Mus musculus]	0.000428937	0.0011978	0	0.00280529	0.00227177	0.00143619
ENSMUSG00000037916	78	19526814	gi|19526814|ref|NP_598427.1| NADH dehydrogenase (ubiquinone) flavoprotein 1 [Mus musculus]	0	0	0	0.00279924	0.00226687	0.00286619
ENSMUSG00000047187	79	10946940	gi|10946940|ref|NP_067493.1| RAB2, member RAS oncogene family [Mus musculus]	0.000936783	0	0	0.00275699	0.00360834	0.00209106
ENSMUSG00000020219	80	7305581	gi|7305581|ref|NP_038923.1| translocase of inner mitochondrial membrane 9 homolog [Mus musculus]	0	0	0	0.00273442	0.00201307	0.00466636
#N/A	81	149269423	gi|149269423|ref|XP_930081.2| PREDICTED: NADH dehydrogenase (ubiquinone) 1 alpha subcomplex 11 isoform 6 [Mus musculus]	0	0	0	0.00272486	0.00200603	0
ENSMUSG00000067594	82	51092293	gi|51092293|ref|NP_001003667.1| keratin 77 [Mus musculus]	0.024304	0.0213301	0.0328964	0.00272486	0.00551659	0.0127876
ENSMUSG00000030934	83	8393866	gi|8393866|ref|NP_058674.1| ornithine aminotransferase [Mus musculus]	0.000904775	0.00210548	0.000659428	0.00266279	0.00239597	0.00201961
ENSMUSG00000026260	84	13195624	gi|13195624|ref|NP_077159.1| NADH dehydrogenase (ubiquinone) 1 alpha subcomplex 10 [Mus musculus]	0	0	0	0.00256111	0.00107742	0
ENSMUSG00000014606	85	21312994	gi|21312994|ref|NP_077173.1| solute carrier family 25 (mitochondrial carrier oxoglutarate carrier), member 11 [Mus musculus]	0	0	0	0.00248187	0.00517693	0.00458834
#N/A	86	31982169	gi|31982169|ref|NP_780386.2| 3-hydroxybutyrate dehydrogenase, type 1 [Mus musculus]	0.00405302	0.00377268	0	0.00246137	0.00167267	0.000646217
ENSMUSG00000062825	87	6752954	gi|6752954|ref|NP_033739.1| actin, gamma, cytoplasmic 1 [Mus musculus]	0.0238318	0.0236622	0.00926364	0.00242452	0.00101996	0.000886609
#N/A	88	51921343	gi|51921343|ref|NP_001004170.1| hypothetical protein LOC432987 [Mus musculus]	0.0171628	0.0154051	0.0285915	0.00240527	0.00531227	0.0112878
ENSMUSG00000034189	89	30424792	gi|30424792|ref|NP_780394.1| hydroxysteroid dehydrogenase like 1 [Mus musculus]	0	0	0	0.00236154	0.0014488	0.00167918
ENSMUSG00000024099	90	110625954	gi|110625954|ref|NP_082664.1| NADH dehydrogenase (ubiquinone) flavoprotein 2 [Mus musculus]	0.000800798	0.00372704	0	0.00235678	0.00462682	0.00491568
#N/A	91	21704020	gi|21704020|ref|NP_663493.1| NADH dehydrogenase (ubiquinone) Fe-S protein 1 [Mus musculus]	0.00163905	0.00228851	0.000398196	0.00232256	0.00276209	0.00243909
ENSMUSG00000048967	92	12963633	gi|12963633|ref|NP_075801.1| NADH dehydrogenase (ubiquinone) 1 alpha subcomplex, 13 [Mus musculus]	0	0	0	0.00225494	0.0019921	0
ENSMUSG00000024132	93	31981810	gi|31981810|ref|NP_034153.2| dodecenoyl-Coenzyme A delta isomerase (3,2 trans-enoyl-Coenyme A isomerase) [Mus musculus]	0.00206157	0.000639658	0	0.00224714	0.00165434	0.00153393
ENSMUSG00000021794	94	6680027	gi|6680027|ref|NP_032159.1| glutamate dehydrogenase 1 [Mus musculus]	0.00142364	0.000993877	0	0.0022113	0.00222773	0.00178752
ENSMUSG00000021102	95	21312153	gi|21312153|ref|NP_082695.1| glutaredoxin 5 [Mus musculus]	0	0	0	0.00213626	0.00314542	0.00145824
ENSMUSG00000027828	96	21312968	gi|21312968|ref|NP_080431.1| signal sequence receptor, gamma [Mus musculus]	0.00429401	0.003997	0	0.00210624	0.00258435	0.00179718
ENSMUSG00000032383	97	71774133	gi|71774133|ref|NP_035279.2| peptidylprolyl isomerase B [Mus musculus]	0.00735548	0.00342335	0	0.00210461	0.000885379	0
ENSMUSG00000020153	98	21312950	gi|21312950|ref|NP_083548.1| NADH dehydrogenase (ubiquinone) Fe-S protein 7 [Mus musculus]	0	0	0	0.00202945	0.000853758	0
ENSMUSG00000006373	99	31980806	gi|31980806|ref|NP_058063.2| progesterone receptor membrane component [Mus musculus]	0	0	0	0.00199823	0.000980727	0.000568339
ENSMUSG00000023041	100	113195684	gi|113195684|ref|NP_034799.2| keratin complex 2, basic, gene 6b [Mus musculus]	0	0	0	0.00199282	0	0
ENSMUSG00000038274	101	6679753	gi|6679753|ref|NP_032016.1| Finkel-Biskis-Reilly murine sarcoma virus (FBR-MuSV) ubiquitously expressed (fox derived) [Mus musculus]	0	0	0	0.00195315	0	0
ENSMUSG00000015656	102	31981690	gi|31981690|ref|NP_112442.2| heat shock protein 8 [Mus musculus]	0.00584112	0.0045786	0.0017925	0.00191007	0.00192426	0.00291648
ENSMUSG00000029580	103	6671509	gi|6671509|ref|NP_031419.1| actin, beta, cytoplasmic [Mus musculus]	0.0185358	0.0192256	0.0123515	0.00190498	0.00101996	0
ENSMUSG00000033938	104	13385322	gi|13385322|ref|NP_080119.1| NADH dehydrogenase (ubiquinone) 1 beta subcomplex, 7 [Mus musculus]	0	0	0	0.00189613	0.00279185	0.00242685
ENSMUSG00000009863	105	34328286	gi|34328286|ref|NP_075863.2| succinate dehydrogenase complex, subunit B, iron sulfur (Ip) [Mus musculus]	0.0014085	0	0	0.00184234	0.00271265	0.000393
ENSMUSG00000004610	106	38142460	gi|38142460|ref|NP_080971.2| electron transferring flavoprotein, beta polypeptide [Mus musculus]	0	0	0	0.00178273	0.000374984	0.000434612
ENSMUSG00000031924	107	31542438	gi|31542438|ref|NP_079834.2| cytochrome b5 type B precursor [Mus musculus]	0	0	0	0.00177924	0.0052395	0.00151817
ENSMUSG00000020456	108	85861164	gi|85861164|ref|NP_035086.2| oxoglutarate dehydrogenase (lipoamide) [Mus musculus]	0.000582399	0.000722819	0	0.0017775	0.000467355	0.000541672
ENSMUSG00000024997	109	6680690	gi|6680690|ref|NP_031478.1| peroxiredoxin 3 [Mus musculus]	0	0	0	0.00176886	0.0011162	0.00086246
ENSMUSG00000022174	110	6753598	gi|6753598|ref|NP_034145.1| defender against cell death 1 [Mus musculus]	0	0.00163594	0	0.00172413	0.000846203	0
ENSMUSG00000023089	111	13386100	gi|13386100|ref|NP_080890.1| NADH dehydrogenase (ubiquinone) 1 alpha subcomplex, 5 [Mus musculus]	0	0	0	0.00167954	0.000824318	0
ENSMUSG00000020048	112	6755863	gi|6755863|ref|NP_035761.1| tumor rejection antigen gp96 [Mus musculus]	0.000990514	0.000461	0	0.00161951	0.000357684	0.000138187
ENSMUSG00000052337	113	70608131	gi|70608131|ref|NP_083949.2| inner membrane protein, mitochondrial [Mus musculus]	0	0	0	0.0015442	0.00126316	0.000878411
ENSMUSG00000026568	114	21312594	gi|21312594|ref|NP_081706.1| brain protein 44 [Mus musculus]	0	0	0	0.00153407	0.00150584	0
ENSMUSG00000025745	115	33859811	gi|33859811|ref|NP_849209.1| mitochondrial trifunctional protein, alpha subunit [Mus musculus]	0.000780857	0.00121141	0	0.00153206	0.00137855	0.000290501
ENSMUSG00000059734	116	46195430	gi|46195430|ref|NP_659119.2| NADH dehydrogenase (ubiquinone) Fe-S protein 8 [Mus musculus]	0	0	0	0.00153166	0	0
ENSMUSG00000028936	117	6677775	gi|6677775|ref|NP_033105.1| ribosomal protein L22 [Mus musculus]	0	0	0	0.00152209	0	0
ENSMUSG00000022820	118	21314826	gi|21314826|ref|NP_080886.1| NADH dehydrogenase 1 beta subcomplex 4 [Mus musculus]	0	0	0	0.00151029	0.00222374	0.00257735
ENSMUSG00000019761	119	112983636	gi|112983636|ref|NP_034790.2| keratin complex 1, acidic, gene 10 [Mus musculus]	0.0194704	0.0260321	0.0412818	0.0015049	0.00392029	0.0122482
ENSMUSG00000022450	120	13385492	gi|13385492|ref|NP_080263.1| NADH dehydrogenase (ubiquinone) 1 alpha subcomplex, 6 (B14) [Mus musculus]	0	0	0	0.00148723	0.00437958	0
ENSMUSG00000025525	121	13386062	gi|13386062|ref|NP_080841.1| apolipoprotein O-like [Mus musculus]	0	0.000697589	0	0.00147039	0.0010825	0
#N/A	122	9506933	gi|9506933|ref|NP_062308.1| neuronal protein 15.6 [Mus musculus]	0	0	0	0.00146487	0	0
ENSMUSG00000061787	123	6677801	gi|6677801|ref|NP_033118.1| ribosomal protein S17 [Mus musculus]	0	0	0	0.00144316	0	0
#N/A	124	31542559	gi|31542559|ref|NP_663589.2| dihydrolipoamide S-acetyltransferase (E2 component of pyruvate dehydrogenase complex) [Mus musculus]	0.000928028	0	0	0.00141619	0.00253202	0.00189889
ENSMUSG00000019082	125	21311845	gi|21311845|ref|NP_080922.1| solute carrier family 25 (mitochondrial carrier, glutamate), member 22 [Mus musculus]	0	0	0	0.00140742	0.00266436	0.00171557
ENSMUSG00000000308	126	6753428	gi|6753428|ref|NP_034027.1| creatine kinase, mitochondrial 1, ubiquitous [Mus musculus]	0	0.000442251	0	0.00139828	0.00205882	0.00132567
#N/A	127	6754206	gi|6754206|ref|NP_034568.1| hexokinase 1 [Mus musculus]	0	0	0	0.00137444	0.000809489	0.00164187
ENSMUSG00000035936	128	27369748	gi|27369748|ref|NP_766120.1| aldhehyde dehydrogenase family 5, subfamily A1 [Mus musculus]	0	0	0	0.0013659	0.000914158	0.00105952
#N/A	129	31981826	gi|31981826|ref|NP_663590.2| electron transferring flavoprotein, alpha polypeptide [Mus musculus]	0.00059639	0.000555138	0.00173867	0.00136516	0.0017229	0.000998434
ENSMUSG00000061527	130	20911031	gi|20911031|ref|NP_081287.1| keratin 5 [Mus musculus]	0	0.00924305	0.0154727	0.00134364	0	0.00726102
ENSMUSG00000027010	131	27369581	gi|27369581|ref|NP_766024.1| solute carrier family 25 (mitochondrial carrier, Aralar), member 12 [Mus musculus]	0	0	0	0.00134297	0.00197739	0.00180072
ENSMUSG00000016495	132	21312800	gi|21312800|ref|NP_080638.1| hypothetical protein LOC67759 [Mus musculus]	0	0	0	0.00132535	0	0
ENSMUSG00000024091	133	94721328	gi|94721328|ref|NP_038961.2| vesicle-associated membrane protein, associated protein A [Mus musculus]	0	0	0	0.00130406	0.00038402	0
#N/A	134	82943564	gi|82943564|ref|XP_913323.1| PREDICTED: similar to Iron-sulfur cluster assembly 2 homolog, mitochondrial precursor (HESB-like domain-containing protein 1) isoform 5 [Mus musculus]	0	0	0	0.00126511	0	0
ENSMUSG00000032549	135	30424655	gi|30424655|ref|NP_776142.1| RAB6B, member RAS oncogene family [Mus musculus]	0	0	0	0.00124889	0	0
ENSMUSG00000046841	136	62526118	gi|62526118|ref|NP_780660.1| cytoskeleton-associated protein 4 [Mus musculus]	0	0	0	0.00124238	0.000665189	0.000385482
ENSMUSG00000071866	137	6679439	gi|6679439|ref|NP_032933.1| peptidylprolyl isomerase A [Mus musculus]	0	0	0	0.00118797	0	0
ENSMUSG00000020571	138	58037267	gi|58037267|ref|NP_082235.1| protein disulfide isomerase-associated 6 [Mus musculus]	0.00133886	0	0	0.0011675	0.000214878	0
#N/A	139	149245331	gi|149245331|ref|XP_001475098.1| PREDICTED: hypothetical protein [Mus musculus]	0	0	0	0.00115969	0	0
ENSMUSG00000025130	140	42415475	gi|42415475|ref|NP_035162.1| prolyl 4-hydroxylase, beta polypeptide [Mus musculus]	0.00117052	0.000363185	0	0.00114829	0	0.000217733
ENSMUSG00000004789	141	21313536	gi|21313536|ref|NP_084501.1| dihydrolipoamide S-succinyltransferase (E2 component of 2-oxo-glutarate complex) [Mus musculus]	0.00131232	0.0024431	0	0.00114436	0.00168495	0.000976442
ENSMUSG00000028455	142	12963591	gi|12963591|ref|NP_075720.1| stomatin-like protein 2 [Mus musculus]	0	0	0	0.00110384	0.000541762	0.000313955
ENSMUSG00000022194	143	9506945	gi|9506945|ref|NP_062275.1| poly(A) binding protein, nuclear 1 [Mus musculus]	0	0	0	0.0010752	0	0.000733948
ENSMUSG00000022285	144	6756041	gi|6756041|ref|NP_035870.1| tyrosine 3-monooxygenase/tryptophan 5-monooxygenase activation protein, zeta polypeptide [Mus musculus]	0.0105379	0.00754535	0	0.00106028	0	0
ENSMUSG00000070283	145	12963603	gi|12963603|ref|NP_075736.1| nuclear protein E3-3 [Mus musculus]	0	0	0	0.00105312	0.00051687	0
ENSMUSG00000034187	146	31543349	gi|31543349|ref|NP_032766.2| N-ethylmaleimide sensitive fusion protein [Mus musculus]	0	0	0	0.00104746	0.000642614	0.00253232
ENSMUSG00000031972	147	33563240	gi|33563240|ref|NP_033736.1| actin, alpha 1, skeletal muscle [Mus musculus]	0	0	0	0.00103357	0	0
#N/A	148	31981925	gi|31981925|ref|NP_033562.2| tyrosine 3-monooxygenase/tryptophan 5-monooxygenase activation protein, epsilon polypeptide [Mus musculus]	0.0163551	0.0123241	0.00567625	0.0010187	0.000374984	0.00130384
ENSMUSG00000090137	149	9845265	gi|9845265|ref|NP_063936.1| ubiquitin A-52 residue ribosomal protein fusion product 1 [Mus musculus]	0.00155155	0.00577691	0.00452326	0.00101472	0	0.000865829
ENSMUSG00000029616	150	19526463	gi|19526463|ref|NP_080405.1| endoplasmic reticulum protein ERp29 precursor [Mus musculus]	0	0	0	0.000991487	0	0
ENSMUSG00000028223	151	13385680	gi|13385680|ref|NP_080448.1| 2,4-dienoyl CoA reductase 1, mitochondrial [Mus musculus]	0	0	0	0.000969289	0.000285436	0.000661649
ENSMUSG00000029776	152	21704140	gi|21704140|ref|NP_663542.1| 3-hydroxyisobutyrate dehydrogenase precursor [Mus musculus]	0	0	0	0.000969289	0.00199805	0.000661649
ENSMUSG00000033720	153	30519995	gi|30519995|ref|NP_848754.1| sideroflexin 5 [Mus musculus]	0.000580696	0.00162159	0	0.00094945	0.00279593	0.00324053
#N/A	154	6679599	gi|6679599|ref|NP_033031.1| RAB7, member RAS oncogene family [Mus musculus]	0.00671587	0.0017861	0	0.000941194	0.00369549	0.00160618
ENSMUSG00000037606	155	15011889	gi|15011889|ref|NP_077251.1| oxysterol-binding protein-like protein 5 [Mus musculus]	0	0	0	0.000940146	0	0
ENSMUSG00000018446	156	112181167	gi|112181167|ref|NP_031599.2| complement component 1, q subcomponent binding protein [Mus musculus]	0	0.00132517	0	0.000931074	0.000685455	0.00158891
ENSMUSG00000030682	157	28076897	gi|28076897|ref|NP_080914.1| CDP-diacylglycerol--inositol 3-phosphatidyltransferase (phosphatidylinositol synthase) [Mus musculus]	0	0	0	0.000914681	0	0
#N/A	158	149250977	gi|149250977|ref|XP_001476679.1| PREDICTED: similar to yeast ribosomal protein S28 homologue [Mus musculus]	0	0	0	0.000908285	0	0
ENSMUSG00000027879	159	6755448	gi|6755448|ref|NP_035472.1| SEC22 vesicle trafficking protein-like 1 [Mus musculus]	0	0	0	0.000906173	0.00133425	0
ENSMUSG00000013662	160	31560168	gi|31560168|ref|NP_080763.2| ATPase family, AAA domain containing 1 [Mus musculus]	0	0	0	0.000899479	0.000264878	0.000613995
#N/A	161	28916663	gi|28916663|ref|NP_067320.1| protein tyrosine phosphatase-like A domain containing 1 [Mus musculus]	0.00109723	0.000510666	0	0.000896994	0.000792438	0
ENSMUSG00000025465	162	29789289	gi|29789289|ref|NP_444349.1| enoyl Coenzyme A hydratase, short chain, 1, mitochondrial [Mus musculus]	0.00136964	0.000637452	0	0.000895757	0.000989182	0.000764318
ENSMUSG00000044041	163	6754480	gi|6754480|ref|NP_034792.1| keratin 13 [Mus musculus]	0	0	0	0.000891657	0	0
#N/A	164	6753514	gi|6753514|ref|NP_034079.1| carnitine palmitoyltransferase 2 [Mus musculus]	0	0	0	0.00088827	0.000290641	0.000336858
ENSMUSG00000042787	165	27369613	gi|27369613|ref|NP_766044.1| endonuclease G-like 1 [Mus musculus]	0	0	0	0.000882369	0	0
ENSMUSG00000021577	166	54607098	gi|54607098|ref|NP_075770.1| succinate dehydrogenase Fp subunit [Mus musculus]	0	0	0	0.000880243	0.000864044	0.000166907
#N/A	167	149269368	gi|149269368|ref|XP_001479302.1| PREDICTED: hypothetical protein [Mus musculus]	0	0	0	0.0008776	0	0
ENSMUSG00000026103	168	124487313	gi|124487313|ref|NP_001074550.1| glutaminase [Mus musculus]	0	0	0	0.000867183	0.000709354	0
ENSMUSG00000020080	169	21703836	gi|21703836|ref|NP_663394.1| hexokinase domain containing 1 [Mus musculus]	0	0	0	0.000851703	0	0
ENSMUSG00000022437	170	30519943	gi|30519943|ref|NP_848729.1| sorting and assembly machinery component 50 homolog [Mus musculus]	0.00042345	0	0	0.000830819	0.000611648	0.000472606
ENSMUSG00000059447	171	21704100	gi|21704100|ref|NP_663533.1| mitochondrial trifunctional protein, beta subunit [Mus musculus]	0	0.000778362	0	0.000820325	0	0
ENSMUSG00000032320	172	114205428	gi|114205428|ref|NP_036122.2| reticulocalbin 2 [Mus musculus]	0.00124124	0	0	0.00081178	0.000896446	0.000692663
ENSMUSG00000021474	173	15147224	gi|15147224|ref|NP_081600.1| sideroflexin 1 [Mus musculus]	0	0.000574103	0	0.000806738	0.00118784	0.000344181
ENSMUSG00000018326	174	31543974	gi|31543974|ref|NP_061223.2| tyrosine 3-monooxygenase/tryptophan 5-monooxygenase activation protein, beta polypeptide [Mus musculus]	0.0121096	0	0	0.00079198	0	0
ENSMUSG00000003814	175	6680836	gi|6680836|ref|NP_031617.1| calreticulin [Mus musculus]	0.0019096	0.000888755	0	0.000780557	0.000229858	0
#N/A	176	9845299	gi|9845299|ref|NP_063932.1| succinate-CoA ligase, GDP-forming, alpha subunit [Mus musculus]	0	0	0	0.000780089	0.0017229	0.000665622
#N/A	177	31543605	gi|31543605|ref|NP_598694.2| ribophorin I [Mus musculus]	0.00130657	0.000304048	0	0.000747692	0.000157271	0
ENSMUSG00000025260	178	61888838	gi|61888838|ref|NP_058043.3| hydroxyacyl-Coenzyme A dehydrogenase type II [Mus musculus]	0	0	0	0.000746464	0.00146545	0.00127386
ENSMUSG00000064201	179	124487419	gi|124487419|ref|NP_034798.2| keratin complex 2, basic, gene 17 [Mus musculus]	0.00393263	0.00366062	0.0020473	0.00073485	0.000540995	0.00156755
ENSMUSG00000014867	180	6755698	gi|6755698|ref|NP_035642.1| surfeit gene 4 [Mus musculus]	0	0	0	0.000724264	0	0
ENSMUSG00000022110	181	46849708	gi|46849708|ref|NP_035636.1| succinate-Coenzyme A ligase, ADP-forming, beta subunit [Mus musculus]	0	0	0	0.000701322	0.000206525	0
#N/A	182	125490388	gi|125490388|ref|NP_997652.3| keratin Kb40 [Mus musculus]	0.00284728	0.00485895	0.00484211	0.000698305	0.00102818	0.00264818
ENSMUSG00000021913	183	124487483	gi|124487483|ref|NP_001074599.1| oxoglutarate dehydrogenase-like [Mus musculus]	0	0	0	0.000694233	0	0
#N/A	184	75832137	gi|75832137|ref|NP_032121.2| glioblastoma amplified [Mus musculus]	0	0	0	0.000693335	0	0
ENSMUSG00000034285	185	6679066	gi|6679066|ref|NP_032724.1| 4-nitrophenylphosphatase domain and non-neuronal SNAP25-like protein homolog 1 [Mus musculus]	0	0	0	0.000686011	0	0
#N/A	186	7305501	gi|7305501|ref|NP_038798.1| solute carrier family 25 (mitochondrial carrier, dicarboxylate transporter), member 10 [Mus musculus]	0	0	0	0.00067884	0.000666348	0.00115846
#N/A	187	65301475	gi|65301475|ref|NP_619611.2| 3-mercaptopyruvate sulfurtransferase [Mus musculus]	0	0	0	0.000655984	0.000965868	0.000373152
#N/A	188	82952468	gi|82952468|ref|XP_910207.1| PREDICTED: similar to Novel transmembrane domain containing protein [Mus musculus]	0	0	0	0.000655984	0.000965868	0.000559728
#N/A	189	9910264	gi|9910264|ref|NP_064429.1| histone cell cycle regulation defective interacting protein 5 [Mus musculus]	0	0	0	0.000652687	0.000961014	0.000556915
ENSMUSG00000056055	190	6677845	gi|6677845|ref|NP_033144.1| retinal S-antigen [Mus musculus]	0	0	0	0.000644589	0.00522	0.00632506
ENSMUSG00000027282	191	9790055	gi|9790055|ref|NP_062732.1| mitochondrial carrier homolog 2 [Mus musculus]	0	0	0	0.000642994	0	0
ENSMUSG00000036932	192	6755004	gi|6755004|ref|NP_036149.1| apoptosis-inducing factor, mitochondrion-associated 1 [Mus musculus]	0	0	0	0.00063669	0	0.000362177
ENSMUSG00000035232	193	21704122	gi|21704122|ref|NP_663605.1| pyruvate dehydrogenase kinase, isoenzyme 3 [Mus musculus]	0.000478549	0	0	0.000625951	0.00115206	0
ENSMUSG00000027710	194	100817933	gi|100817933|ref|NP_766266.3| very-long-chain acyl-CoA dehydrogenase VLCAD homolog [Mus musculus]	0	0	0	0.000623447	0.00045898	0.000177322
ENSMUSG00000021460	195	116268115	gi|116268115|ref|NP_057918.2| AU RNA-binding enoyl-coenzyme A hydratase [Mus musculus]	0	0	0	0.000620469	0.000304525	0.0021177
ENSMUSG00000063694	196	6681095	gi|6681095|ref|NP_031834.1| cytochrome c, somatic [Mus musculus]	0	0	0	0.000618499	0	0
ENSMUSG00000027642	197	34996495	gi|34996495|ref|NP_062616.2| ribophorin II [Mus musculus]	0.000314735	0	0	0.000617519	0.000151539	0
ENSMUSG00000061397	198	22164776	gi|22164776|ref|NP_666175.1| keratin 6L [Mus musculus]	0.00523611	0.00731089	0.0103584	0.00061151	0.00126054	0.00500909
ENSMUSG00000059040	199	70794816	gi|70794816|ref|NP_001020559.1| hypothetical protein LOC433182 [Mus musculus]	0	0.000425947	0	0.000598547	0	0
ENSMUSG00000023861	200	9055178	gi|9055178|ref|NP_061289.1| brain protein 44-like [Mus musculus]	0	0	0	0.000595802	0.000877256	0
#N/A	201	27370516	gi|27370516|ref|NP_766599.1| isocitrate dehydrogenase 2 (NADP+), mitochondrial [Mus musculus]	0	0	0.000640462	0.000574711	0	0
ENSMUSG00000045763	202	45598372	gi|45598372|ref|NP_081671.1| brain abundant, membrane attached signal protein 1 [Mus musculus]	0	0	0	0.000574711	0	0
ENSMUSG00000029064	203	6680045	gi|6680045|ref|NP_032168.1| guanine nucleotide-binding protein, beta-1 subunit [Mus musculus]	0	0	0	0.000573021	0.000281238	0
ENSMUSG00000024782	204	23956104	gi|23956104|ref|NP_067274.1| adenylate kinase 3 [Mus musculus]	0.000874881	0.00162873	0	0.00057218	0.000842475	0
ENSMUSG00000021361	205	13384766	gi|13384766|ref|NP_079663.1| transmembrane protein 14C [Mus musculus]	0	0	0	0.00056967	0	0
ENSMUSG00000064363	206	34538607	gi|34538607|ref|NP_904337.1| NADH dehydrogenase subunit 4 [Mus musculus]	0	0	0	0.000565947	0	0
ENSMUSG00000025508	207	83745120	gi|83745120|ref|NP_080296.3| ribosomal protein, large P2 [Mus musculus]	0	0.00160749	0	0.000564716	0	0
ENSMUSG00000020368	208	6671664	gi|6671664|ref|NP_031623.1| calnexin [Mus musculus]	0.00100811	0.000625587	0	0.000549428	0.00032359	0
#N/A	209	94399113	gi|94399113|ref|XP_990709.1| PREDICTED: similar to NADH dehydrogenase (ubiquinone) 1, subcomplex unknown, 2 [Mus musculus]	0	0	0	0.000541186	0.000796841	0
ENSMUSG00000022752	210	27552760	gi|27552760|ref|NP_613065.2| translocase of outer mitochondrial membrane 70 homolog A [Mus musculus]	0	0	0	0.000531443	0.000312998	0.000725539
ENSMUSG00000029017	211	95113671	gi|95113671|ref|NP_082707.1| mitochondrial processing peptidase beta subunit [Mus musculus]	0	0	0	0.000531226	0.000195544	0
ENSMUSG00000051391	212	31543976	gi|31543976|ref|NP_061359.2| 3-monooxgenase/tryptophan 5-monooxygenase activation protein, gamma polypeptide [Mus musculus]	0.0104525	0	0	0.000525849	0	0
ENSMUSG00000029152	213	12963675	gi|12963675|ref|NP_075918.1| OCIA domain containing 1 [Mus musculus]	0	0	0	0.000525849	0	0
ENSMUSG00000015247	214	13385084	gi|13385084|ref|NP_079899.1| nipsnap homolog 3A [Mus musculus]	0	0	0	0.000525849	0	0.000448689
#N/A	215	94536713	gi|94536713|ref|NP_001035485.1| hypothetical protein LOC68646 [Mus musculus]	0	0	0	0.000517469	0	0
ENSMUSG00000017686	216	31559891	gi|31559891|ref|NP_067511.4| mitochondrial Rho 1 [Mus musculus]	0	0	0	0.000514599	0.000151539	0
ENSMUSG00000024120	217	134031976	gi|134031976|ref|NP_082509.2| leucine-rich PPR motif-containing protein [Mus musculus]	0	0	0	0.000513194	6.86932e-05	0
#N/A	218	149258167	gi|149258167|ref|XP_001472751.1| PREDICTED: similar to beta-globin isoform 2 [Mus musculus]	0	0	0	0.000511357	0	0
ENSMUSG00000027406	219	18700024	gi|18700024|ref|NP_570954.1| isocitrate dehydrogenase 3, beta subunit [Mus musculus]	0	0	0	0.000507362	0.000498026	0
ENSMUSG00000024012	220	9845273	gi|9845273|ref|NP_063933.1| mitochondrial carrier homolog 1 [Mus musculus]	0	0.000475221	0	0.000500841	0.000491624	0.0002849
ENSMUSG00000036880	221	29126205	gi|29126205|ref|NP_803421.1| acetyl-Coenzyme A acyltransferase 2 (mitochondrial 3-oxoacyl-Coenzyme A thiolase) [Mus musculus]	0.00150074	0	0	0.000490748	0.00168601	0.00167495
ENSMUSG00000053329	222	20070420	gi|20070420|ref|NP_613067.1| es1 protein [Mus musculus]	0	0	0	0.000488289	0.000718954	0
#N/A	223	94407735	gi|94407735|ref|XP_001001613.1| PREDICTED: hypothetical protein [Mus musculus]	0.00444622	0.00137956	0	0.000484645	0	0
#N/A	224	82950283	gi|82950283|ref|XP_917062.1| PREDICTED: similar to translocon-associated protein alpha, muscle specific [Mus musculus]	0.00217443	0	0	0.000474032	0	0
#N/A	225	31560366	gi|31560366|ref|NP_064382.2| alpha-1,3-mannosyltransferase ALG2 [Mus musculus]	0	0	0	0.000469463	0.000230412	0
ENSMUSG00000056629	226	6679805	gi|6679805|ref|NP_032046.1| FK506 binding protein 2 [Mus musculus]	0	0	0	0.000463874	0	0
ENSMUSG00000036138	227	18700004	gi|18700004|ref|NP_570934.1| acetyl-Coenzyme A acyltransferase 1 [Mus musculus]	0.000936783	0	0	0.000459498	0	0
ENSMUSG00000029467	228	6806903	gi|6806903|ref|NP_033852.1| ATPase, Ca++ transporting, cardiac muscle, slow twitch 2 [Mus musculus]	0.000596988	0.000370463	0	0.000455508	0.000191625	0
ENSMUSG00000009112	229	23943828	gi|23943828|ref|NP_705736.1| BCL2-like 13 [Mus musculus]	0	0	0	0.00044891	0	0
#N/A	230	94402540	gi|94402540|ref|XP_999452.1| PREDICTED: hypothetical protein [Mus musculus]	0	0	0	0.000444811	0.00130988	0
ENSMUSG00000030045	231	13385976	gi|13385976|ref|NP_080766.1| mitochondrial ribosomal protein L19 [Mus musculus]	0	0	0	0.000444811	0	0
ENSMUSG00000025287	232	31980998	gi|31980998|ref|NP_062710.2| acyl-CoA thioesterase 9 [Mus musculus]	0	0	0	0.000443798	0	0
#N/A	233	31542468	gi|31542468|ref|NP_766099.2| abhydrolase domain containing 10 [Mus musculus]	0	0	0	0.000437322	0.000321956	0
#N/A	234	6678179	gi|6678179|ref|NP_033321.1| syntaxin binding protein 1 [Mus musculus]	0	0	0	0.000437322	0.000321956	0
ENSMUSG00000018042	235	19745150	gi|19745150|ref|NP_084063.1| diaphorase 1 [Mus musculus]	0.000659794	0.000614156	0	0.000431511	0	0.000368193
ENSMUSG00000030824	236	6679158	gi|6679158|ref|NP_032775.1| nucleobindin 1 [Mus musculus]	0	0	0	0.000428192	0	0
ENSMUSG00000070493	237	18079334	gi|18079334|ref|NP_077128.2| coiled-coil-helix-coiled-coil-helix domain containing 2 [Mus musculus]	0	0	0	0.00042446	0	0
ENSMUSG00000029767	238	6680840	gi|6680840|ref|NP_031620.1| calumenin isoform 1 [Mus musculus]	0	0	0	0.000412333	0	0
ENSMUSG00000021123	239	58037513	gi|58037513|ref|NP_084293.1| retinol dehydrogenase 12 [Mus musculus]	0	0	0	0.000411028	0	0
ENSMUSG00000025823	240	86198316	gi|86198316|ref|NP_033917.2| protein disulfide isomerase associated 4 [Mus musculus]	0.000929476	0	0	0.000405257	0.000298349	0
ENSMUSG00000040521	241	21313468	gi|21313468|ref|NP_079813.1| Ts translation elongation factor, mitochondrial [Mus musculus]	0	0	0	0.000400879	0	0
#N/A	242	6680233	gi|6680233|ref|NP_032280.1| 3-hydroxy-3-methylglutaryl-Coenzyme A lyase [Mus musculus]	0	0	0	0.000399645	0	0
ENSMUSG00000028470	243	110625719	gi|110625719|ref|NP_081147.1| histidine triad nucleotide binding protein 2 [Mus musculus]	0	0	0	0.00039842	0	0
ENSMUSG00000098557	244	123701966	gi|123701966|ref|NP_808383.3| potassium channel tetramerization domain containing 12 [Mus musculus]	0	0	0	0.000397201	0	0
ENSMUSG00000025403	245	21312298	gi|21312298|ref|NP_082506.1| serine hydroxymethyltransferase 2 (mitochondrial) [Mus musculus]	0	0	0	0.000386562	0	0
ENSMUSG00000073481	246	19526848	gi|19526848|ref|NP_598445.1| MOCO sulphurase C-terminal domain containing 2 [Mus musculus]	0	0	0	0.000384274	0	0
ENSMUSG00000041891	247	21312570	gi|21312570|ref|NP_081676.1| lectin, mannose-binding, 1 [Mus musculus]	0	0	0	0.000376842	0	0
#N/A	248	31981799	gi|31981799|ref|NP_663477.2| ER lipid raft associated 1 [Mus musculus]	0	0	0	0.000375389	0	0
ENSMUSG00000029455	249	6753036	gi|6753036|ref|NP_033786.1| aldehyde dehydrogenase 2, mitochondrial [Mus musculus]	0.00229593	0.000356187	0	0.000375389	0.00147393	0.00128123
ENSMUSG00000020333	250	75992915	gi|75992915|ref|NP_001028770.1| acyl-CoA synthetase long-chain family member 6 isoform 3 [Mus musculus]	0	0	0	0.000372697	0.000411568	0
ENSMUSG00000005034	251	6755076	gi|6755076|ref|NP_035230.1| protein kinase, cAMP dependent, catalytic, beta [Mus musculus]	0	0	0	0.000370042	0	0
#N/A	252	21450321	gi|21450321|ref|NP_659170.1| Na+/K+ -ATPase alpha 3 subunit [Mus musculus]	0.00226323	0.00386224	0.00714787	0.000370042	0.000272424	0.00052624
ENSMUSG00000031748	253	6754012	gi|6754012|ref|NP_034438.1| guanine nucleotide binding protein, alpha o [Mus musculus]	0.000561011	0.00208883	0.00408882	0.000366906	0	0
#N/A	254	6857787	gi|6857787|ref|NP_034353.1| FK506 binding protein 8 [Mus musculus]	0	0	0	0.000365873	0	0
ENSMUSG00000021238	255	19527258	gi|19527258|ref|NP_598803.1| aldehyde dehydrogenase family 6, subfamily A1 [Mus musculus]	0.000742422	0.0010366	0.0005411	0.000364163	0.000178731	0.000828607
#N/A	256	13277372	gi|13277372|ref|NP_077785.1| abhydrolase domain containing 12 [Mus musculus]	0	0	0	0.000362807	0	0
ENSMUSG00000025381	257	9903607	gi|9903607|ref|NP_064337.1| transmembrane protein 4 [Mus musculus]	0	0	0	0.000356826	0	0
#N/A	258	149268472	gi|149268472|ref|XP_001476070.1| PREDICTED: similar to Glyceraldehyde-3-phosphate dehydrogenase (GAPDH) [Mus musculus]	0	0	0	0.000352948	0	0
ENSMUSG00000001100	259	14780884	gi|14780884|ref|NP_080665.1| polymerase delta interacting protein 38 [Mus musculus]	0	0	0	0.000352948	0	0
ENSMUSG00000025204	260	13385558	gi|13385558|ref|NP_080337.1| NADH dehydrogenase (ubiquinone) 1 beta subcomplex 8 [Mus musculus]	0	0	0	0.000349153	0.00154227	0.000595839
ENSMUSG00000052428	261	87116677	gi|87116677|ref|NP_001034572.1| putative membrane protein [Mus musculus]	0	0	0	0.000345438	0	0
ENSMUSG00000038084	262	19526960	gi|19526960|ref|NP_598513.1| optic atrophy 1 homolog [Mus musculus]	0	0	0	0.000338242	0.00039842	0
ENSMUSG00000020843	263	31543865	gi|31543865|ref|NP_062792.2| translocase of inner mitochondrial membrane 22 homolog [Mus musculus]	0	0	0	0.000334755	0	0
ENSMUSG00000071547	264	110625755	gi|110625755|ref|NP_081565.1| 5'-nucleotidase domain containing 2 [Mus musculus]	0	0	0	0.000333038	0	0
ENSMUSG00000030615	265	13384870	gi|13384870|ref|NP_079736.1| hypothetical protein LOC66271 [Mus musculus]	0	0	0	0.000331339	0	0
ENSMUSG00000075402	266	85701680	gi|85701680|ref|NP_001028349.1| keratin 76 [Mus musculus]	0.00066868	0.000311214	0.00194942	0.000327992	0	0.00149261
#N/A	267	94379323	gi|94379323|ref|XP_979015.1| PREDICTED: similar to Isochorismatase domain-containing protein 2A, mitochondrial [Mus musculus]	0	0	0	0.000315254	0	0
ENSMUSG00000027273	268	6755588	gi|6755588|ref|NP_035558.1| synaptosomal-associated protein 25 [Mus musculus]	0.0028922	0.00269215	0	0.000315254	0.000464179	0.000537991
ENSMUSG00000025733	269	22122457	gi|22122457|ref|NP_666111.1| ras homolog gene family, member T2 [Mus musculus]	0	0	0	0.000314237	0.000308455	0
ENSMUSG00000021087	270	56090141	gi|56090141|ref|NP_001007597.1| reticulon 1 isoform RTN1-C [Mus musculus]	0.000954798	0	0	0.000312223	0	0
ENSMUSG00000026003	271	31982520	gi|31982520|ref|NP_031407.2| acyl-Coenzyme A dehydrogenase, long-chain [Mus musculus]	0.00184742	0	0	0.000302058	0.000444748	0.00128868
ENSMUSG00000029198	272	13277394	gi|13277394|ref|NP_077798.1| GrpE-like 1, mitochondrial [Mus musculus]	0	0	0	0.000299274	0.000440649	0.00102144
ENSMUSG00000028757	273	46195798	gi|46195798|ref|NP_031864.2| dolichyl-di-phosphooligosaccharide-protein glycotransferase [Mus musculus]	0	0	0	0.000294523	0.000216827	0
ENSMUSG00000004394	274	19527236	gi|19527236|ref|NP_598781.1| transmembrane emp24 protein transport domain containing 4 [Mus musculus]	0	0	0	0.00028609	0	0
ENSMUSG00000026728	275	31982755	gi|31982755|ref|NP_035831.2| vimentin [Mus musculus]	0.0456008	0.0345127	0.0515613	0.000278723	0.000205195	0.000475649
ENSMUSG00000062373	276	70778812	gi|70778812|ref|NP_780421.2| hypothetical protein LOC74868 [Mus musculus]	0	0	0	0.000277532	0	0
ENSMUSG00000041168	277	116089322	gi|116089322|ref|NP_083058.2| protease, serine, 15 [Mus musculus]	0	0	0	0.00027373	0.00010076	0
ENSMUSG00000020111	278	21450201	gi|21450201|ref|NP_659071.1| calcium binding atopy-related autoantigen 1 [Mus musculus]	0	0	0	0.000272295	0	0
ENSMUSG00000028792	279	77020262	gi|77020262|ref|NP_001029138.1| adenylate kinase 2 isoform a [Mus musculus]	0	0	0	0.000271725	0	0
#N/A	280	20070402	gi|20070402|ref|NP_613057.1| G elongation factor, mitochondrial 1 [Mus musculus]	0	0	0	0.000259424	0	0
#N/A	281	33859554	gi|33859554|ref|NP_034339.1| fumarate hydratase 1 [Mus musculus]	0	0	0	0.000256183	0.000188601	0
#N/A	282	149252189	gi|149252189|ref|XP_001475379.1| PREDICTED: hypothetical protein LOC77032 [Mus musculus]	0	0	0	0.000254676	0	0
ENSMUSG00000093752	283	6753670	gi|6753670|ref|NP_034202.1| dolichol-phosphate (beta-D) mannosyltransferase 1 [Mus musculus]	0	0	0	0.000249778	0	0
ENSMUSG00000003402	284	6679465	gi|6679465|ref|NP_032951.1| protein kinase C substrate 80K-H [Mus musculus]	0	0	0	0.000249299	0	0
ENSMUSG00000030286	285	28827824	gi|28827824|ref|NP_780310.1| hypothetical protein LOC66087 [Mus musculus]	0	0	0	0.000248821	0	0
ENSMUSG00000032294	286	31981562	gi|31981562|ref|NP_035229.2| pyruvate kinase, muscle [Mus musculus]	0.000374008	0	0.000545177	0.000244604	0.000540231	0.00333939
ENSMUSG00000048429	287	30519953	gi|30519953|ref|NP_848734.1| hypothetical protein LOC69773 [Mus musculus]	0	0	0	0.000244144	0	0
ENSMUSG00000005360	288	24233554	gi|24233554|ref|NP_683740.1| solute carrier family 1 (glial high affinity glutamate transporter), member 3 [Mus musculus]	0.00109723	0.000680888	0.000533128	0.000239198	0	0
ENSMUSG00000021072	289	33859722	gi|33859722|ref|NP_082615.1| thioredoxin domain containing 1 [Mus musculus]	0	0	0	0.000233606	0	0
ENSMUSG00000022223	290	131889222	gi|131889222|ref|NP_001076444.1| hypothetical protein LOC654795 [Mus musculus]	0	0	0	0.000221646	0.000326351	0
ENSMUSG00000006024	291	13385392	gi|13385392|ref|NP_080174.1| N-ethylmaleimide sensitive fusion protein attachment protein alpha [Mus musculus]	0	0	0	0.000220144	0	0.000375682
#N/A	292	30725845	gi|30725845|ref|NP_849534.1| AAA-ATPase TOB3 [Mus musculus]	0	0	0	0.000219771	0	0
ENSMUSG00000029614	293	84662736	gi|84662736|ref|NP_035420.2| ribosomal protein L6 [Mus musculus]	0	0	0	0.0002194	0	0
#N/A	294	71037375	gi|71037375|ref|NP_036071.2| mitogen activated protein kinase binding protein 1 [Mus musculus]	0	0	0	0.000216043	0	0
ENSMUSG00000038525	295	13385536	gi|13385536|ref|NP_080310.1| SVH protein [Mus musculus]	0	0	0	0.00021223	0	0
ENSMUSG00000020869	296	19527026	gi|19527026|ref|NP_598568.1| leucine rich repeat containing 59 [Mus musculus]	0.000646899	0	0	0.000211539	0.000622938	0
ENSMUSG00000031708	297	19923070	gi|19923070|ref|NP_598879.1| glycoprotein, synaptic 2 [Mus musculus]	0	0	0	0.000210852	0	0
#N/A	298	8394480	gi|8394480|ref|NP_058567.1| translocase of outer mitochondrial membrane 40 homolog [Mus musculus]	0	0	0	0.00021017	0	0
ENSMUSG00000027195	299	9789991	gi|9789991|ref|NP_062631.1| hydroxysteroid (17-beta) dehydrogenase 12 protein [Mus musculus]	0	0	0	0.000208149	0	0
ENSMUSG00000039194	300	10181110	gi|10181110|ref|NP_065624.1| retinaldehyde binding protein 1 [Mus musculus]	0	0	0	0.000204866	0	0.000349609
ENSMUSG00000026520	301	19526878	gi|19526878|ref|NP_598466.1| pyrroline-5-carboxylate reductase family, member 2 [Mus musculus]	0	0	0	0.000202945	0	0
ENSMUSG00000043991	302	6679573	gi|6679573|ref|NP_033015.1| purine rich element binding protein A [Mus musculus]	0	0	0	0.000202313	0	0
ENSMUSG00000005973	303	6677691	gi|6677691|ref|NP_033063.1| reticulocalbin 1 [Mus musculus]	0	0	0	0.000199823	0	0
ENSMUSG00000021843	304	144922638	gi|144922638|ref|NP_032503.2| kinectin 1 [Mus musculus]	0	0	0	0.000195757	0	0
ENSMUSG00000034723	305	112817607	gi|112817607|ref|NP_083424.1| thioredoxin domain containing 13 [Mus musculus]	0	0	0	0.000193858	0	0
#N/A	306	30520231	gi|30520231|ref|NP_848881.1| mitochondrial carrier family protein [Mus musculus]	0	0	0	0.000192707	0	0
ENSMUSG00000030324	307	21717805	gi|21717805|ref|NP_663358.1| rhodopsin [Mus musculus]	0	0	0	0.000186616	0	0.000318466
ENSMUSG00000003438	308	22094989	gi|22094989|ref|NP_079892.1| translocase of inner mitochondrial membrane 50 homolog [Mus musculus]	0	0	0	0.000183973	0.000812642	0.000313955
ENSMUSG00000032459	309	13384904	gi|13384904|ref|NP_079761.1| ribosomal protein, mitochondrial, S22 [Mus musculus]	0	0	0	0.000180898	0	0
ENSMUSG00000037353	310	19527322	gi|19527322|ref|NP_598854.1| LETM1 domain containing 1 [Mus musculus]	0	0	0	0.000180395	0	0
ENSMUSG00000031467	311	27229077	gi|27229077|ref|NP_081068.1| 1-acylglycerolphosphate acyltransferase-epsilon [Mus musculus]	0	0	0	0.000177924	0	0
#N/A	312	149250493	gi|149250493|ref|XP_001480657.1| PREDICTED: similar to novel KRAB box and zinc finger, C2H2 type domain containing protein [Mus musculus]	0	0	0	0.00017552	0	0
ENSMUSG00000025228	313	8392847	gi|8392847|ref|NP_058556.1| ARP1 actin-related protein 1 homolog A [Mus musculus]	0	0	0	0.000172719	0	0
ENSMUSG00000033918	314	54261813	gi|54261813|ref|NP_001005767.1| presenilin associated, rhomboid-like [Mus musculus]	0	0	0	0.000172261	0	0
ENSMUSG00000001270	315	10946574	gi|10946574|ref|NP_067248.1| creatine kinase, brain [Mus musculus]	0.00469129	0.0067928	0.00531869	0.000170452	0	0
#N/A	316	19526842	gi|19526842|ref|NP_598544.1| prostaglandin E synthase 2 [Mus musculus]	0	0	0	0.000169121	0	0
ENSMUSG00000041426	317	22122625	gi|22122625|ref|NP_666220.1| 3-hydroxyisobutyryl-Coenzyme A hydrolase [Mus musculus]	0	0	0	0.000168682	0.000248366	0
#N/A	318	13384622	gi|13384622|ref|NP_079557.1| Ly1 antibody reactive clone [Mus musculus]	0	0	0	0.000167377	0	0
ENSMUSG00000037070	319	83699420	gi|83699420|ref|NP_033059.2| RNA binding motif protein, X chromosome retrogene [Mus musculus]	0	0	0	0.000167377	0	0
#N/A	320	32813441	gi|32813441|ref|NP_076003.2| mitochondrial ribosomal protein S9 [Mus musculus]	0	0	0	0.000166519	0	0
#N/A	321	12667808	gi|12667808|ref|NP_075370.1| death-associated protein 3 [Mus musculus]	0	0	0	0.000166093	0	0
ENSMUSG00000032607	322	62000670	gi|62000670|ref|NP_001013836.1| aminomethyltransferase [Mus musculus]	0	0	0	0.000161147	0	0
ENSMUSG00000023452	323	126722757	gi|126722757|ref|NP_796272.2| phosphatidylserine decarboxylase [Mus musculus]	0	0	0	0.000159957	0	0
ENSMUSG00000028343	324	19072792	gi|19072792|ref|NP_083848.1| thioredoxin domain containing 4 [Mus musculus]	0	0	0	0.000159957	0	0
#N/A	325	19526816	gi|19526816|ref|NP_598428.1| pyruvate dehydrogenase kinase, isoenzyme 2 [Mus musculus]	0	0	0	0.000159564	0	0
ENSMUSG00000007891	326	6753556	gi|6753556|ref|NP_034113.1| cathepsin D [Mus musculus]	0.000968771	0	0	0.000158396	0.000466443	0.000540615
ENSMUSG00000031969	327	118403322	gi|118403322|ref|NP_080138.2| acyl-Coenzyme A dehydrogenase family, member 8 [Mus musculus]	0	0	0	0.000157245	0	0.000268344
ENSMUSG00000041632	328	50980303	gi|50980303|ref|NP_776118.2| mitochondrial ribosomal protein S27 [Mus musculus]	0	0	0	0.000156488	0.000230412	0
#N/A	329	6753304	gi|6753304|ref|NP_033955.1| serine (or cysteine) proteinase inhibitor, clade H, member 1 [Mus musculus]	0.000476254	0	0	0.000155737	0	0
ENSMUSG00000062908	330	6680618	gi|6680618|ref|NP_031408.1| acyl-Coenzyme A dehydrogenase, medium chain [Mus musculus]	0	0	0	0.000154257	0	0.000263245
ENSMUSG00000027332	331	9789985	gi|9789985|ref|NP_062800.1| isovaleryl coenzyme A dehydrogenase [Mus musculus]	0	0	0	0.000153166	0	0
ENSMUSG00000019432	332	9790069	gi|9790069|ref|NP_062667.1| HLA-B-associated transcript 1A [Mus musculus]	0	0	0	0.000151735	0	0
ENSMUSG00000038936	333	30520019	gi|30520019|ref|NP_848768.1| saccharopine dehydrogenase (putative) [Mus musculus]	0	0	0	0.000151381	0	0
ENSMUSG00000030861	334	17647119	gi|17647119|ref|NP_080102.1| acyl-Coenzyme A dehydrogenase, short/branched chain [Mus musculus]	0	0	0	0.00015033	0	0
ENSMUSG00000006494	335	110625975	gi|110625975|ref|NP_766253.2| pyruvate dehydrogenase kinase, isoenzyme 1 [Mus musculus]	0	0	0	0.000149637	0.000660974	0.00025536
ENSMUSG00000066839	336	6755522	gi|6755522|ref|NP_036159.1| evolutionarily conserved signaling intermediate in Toll pathway [Mus musculus]	0	0	0	0.000149293	0	0
#N/A	337	113680427	gi|113680427|ref|NP_001038209.1| glutaryl-Coenzyme A dehydrogenase [Mus musculus]	0	0	0	0.00014827	0	0
ENSMUSG00000058793	338	20149726	gi|20149726|ref|NP_619592.1| phosphatidate cytidylyltransferase 2 [Mus musculus]	0	0	0	0.000146267	0	0
ENSMUSG00000021218	339	116089273	gi|116089273|ref|NP_032138.3| guanosine diphosphate (GDP) dissociation inhibitor 2 [Mus musculus]	0	0	0	0.000145938	0	0
ENSMUSG00000037742	340	126032329	gi|126032329|ref|NP_034236.2| eukaryotic translation elongation factor 1 alpha 1 [Mus musculus]	0.00171946	0.000800264	0	0.000140568	0	0.000239883
#N/A	341	19527014	gi|19527014|ref|NP_598559.1| exonuclease 3''-5'' domain-like 2 [Mus musculus]	0	0	0	0.000130932	0	0
#N/A	342	31542333	gi|31542333|ref|NP_067370.2| hypoxia up-regulated 1 [Mus musculus]	0.000397594	0	0	0.000130015	0	0
ENSMUSG00000037523	343	21450263	gi|21450263|ref|NP_659137.1| virus-induced signaling adapter [Mus musculus]	0	0	0	0.00012911	0	0
ENSMUSG00000024827	344	20070408	gi|20070408|ref|NP_613061.1| glycine decarboxylase [Mus musculus]	0	0	0	0.000126717	0	0
ENSMUSG00000021044	345	21312430	gi|21312430|ref|NP_082381.1| aarF domain containing kinase 1 [Mus musculus]	0	0	0	0.0001237	0.000182135	0
ENSMUSG00000054027	346	111494223	gi|111494223|ref|NP_780540.2| 5'-nucleotidase domain containing 3 [Mus musculus]	0	0	0	0.000118942	0	0
ENSMUSG00000028085	347	21450279	gi|21450279|ref|NP_659145.1| PET112-like [Mus musculus]	0	0	0	0.000116593	0	0
ENSMUSG00000007036	348	30519896	gi|30519896|ref|NP_848707.1| HLA-B associated transcript 5 [Mus musculus]	0	0	0	0.000116384	0	0
ENSMUSG00000020238	349	33469043	gi|33469043|ref|NP_598770.1| nicalin homolog [Mus musculus]	0	0	0	0.000115351	0	0
ENSMUSG00000027405	350	126090932	gi|126090932|ref|NP_077155.2| nucleolar protein 5A [Mus musculus]	0	0	0	0.00011197	0	0
#N/A	351	6679237	gi|6679237|ref|NP_032823.1| pyruvate carboxylase [Mus musculus]	0.000842946	0.000313856	0.000245746	0.000110259	0.000162344	0
ENSMUSG00000024556	352	21703972	gi|21703972|ref|NP_663469.1| malic enzyme 2, NAD(+)-dependent, mitochondrial [Mus musculus]	0	0.000313856	0	0.000110259	0	0
#N/A	353	41054994	gi|41054994|ref|NP_955759.1| nexilin [Mus musculus]	0	0	0	0.000106989	0	0
ENSMUSG00000076435	354	24418933	gi|24418933|ref|NP_722502.1| hypothetical protein LOC264895 [Mus musculus]	0	0.000300587	0	0.000105597	0	0.000180205
ENSMUSG00000015357	355	113205071	gi|113205071|ref|NP_035932.2| caseinolytic protease X isoform 1 [Mus musculus]	0	0	0	0.000102433	0	0
ENSMUSG00000018574	356	23956084	gi|23956084|ref|NP_059062.1| acyl-Coenzyme A dehydrogenase, very long chain [Mus musculus]	0	0	0	9.89975e-05	0.000583054	0
ENSMUSG00000028127	357	60218877	gi|60218877|ref|NP_033017.2| ATP-binding cassette, sub-family D, member 3 [Mus musculus]	0	0	0	9.85469e-05	0	0
#N/A	358	31981522	gi|31981522|ref|NP_542123.2| transmembrane 9 superfamily member 2 [Mus musculus]	0	0	0	9.81003e-05	0	0
ENSMUSG00000040618	359	28077029	gi|28077029|ref|NP_083270.1| mitochondrial phosphoenolpyruvate carboxykinase 2 [Mus musculus]	0	0	0	9.73649e-05	0.000573439	0
ENSMUSG00000030987	360	31981983	gi|31981983|ref|NP_033313.2| stromal interaction molecule 1 [Mus musculus]	0	0	0	9.48064e-05	0	0
ENSMUSG00000019961	361	121949760	gi|121949760|ref|NP_035735.2| thymopoietin isoform alpha [Mus musculus]	0	0	0	9.37119e-05	0	0
ENSMUSG00000018796	362	31560705	gi|31560705|ref|NP_032007.2| acyl-CoA synthetase long-chain family member 1 [Mus musculus]	0	0	0	9.29076e-05	0	0
ENSMUSG00000029169	363	110835726	gi|110835726|ref|NP_001036085.1| DEAH (Asp-Glu-Ala-His) box polypeptide 15 isoform 1 [Mus musculus]	0	0	0	9.23789e-05	0	0
ENSMUSG00000021710	364	28077051	gi|28077051|ref|NP_083723.1| neurolysin (metallopeptidase M3 family) [Mus musculus]	0	0	0	9.22477e-05	0	0
#N/A	365	31980706	gi|31980706|ref|NP_076133.2| methylcrotonoyl-Coenzyme A carboxylase 1 (alpha) [Mus musculus]	0	0	0	9.05751e-05	0	0
ENSMUSG00000015087	366	112181302	gi|112181302|ref|NP_001019787.2| hypothetical protein LOC227624 [Mus musculus]	0	0	0	8.95757e-05	0.000131891	0
ENSMUSG00000005299	367	9789997	gi|9789997|ref|NP_062668.1| leucine zipper-EF-hand containing transmembrane protein 1 [Mus musculus]	0	0	0	8.79978e-05	0	0
ENSMUSG00000073102	368	85701985	gi|85701985|ref|NP_001028632.1| hypothetical protein LOC381738 [Mus musculus]	0	0	0	8.62449e-05	0	0
#N/A	369	149274531	gi|149274531|ref|XP_001473875.1| PREDICTED: similar to heterogeneous nuclear ribonucleoprotein A2/B1 [Mus musculus]	0	0	0	7.97818e-05	0	0
ENSMUSG00000021870	370	56605992	gi|56605992|ref|NP_114397.3| sarcolemma associated protein [Mus musculus]	0	0	0	7.91016e-05	0	0
#N/A	371	6678946	gi|6678946|ref|NP_032660.1| microtubule-associated protein 1 B [Mus musculus]	8.05998e-05	7.50248e-05	0	7.90695e-05	0.000310457	0.000179913
ENSMUSG00000039542	372	124517689	gi|124517689|ref|NP_001074914.1| neural cell adhesion molecule 1 isoform 1 [Mus musculus]	0.000468392	0.000435993	0	7.6583e-05	0	0
ENSMUSG00000009470	373	115385968	gi|115385968|ref|NP_848831.2| transportin 1 isoform 1 [Mus musculus]	0	0	0	7.23189e-05	0	0
ENSMUSG00000035202	374	23346617	gi|23346617|ref|NP_694808.1| leucyl-tRNA synthetase, mitochondrial [Mus musculus]	0	0	0	7.19982e-05	0	0
ENSMUSG00000006529	375	124249351	gi|124249351|ref|NP_032432.2| inter-alpha trypsin inhibitor, heavy chain 1 [Mus musculus]	0	0	0	7.16013e-05	0	0
ENSMUSG00000071650	376	6679891	gi|6679891|ref|NP_032086.1| alpha glucosidase 2 alpha neutral subunit [Mus musculus]	0	0	0	6.72281e-05	0	0
#N/A	377	31559887	gi|31559887|ref|NP_758512.2| methylenetetrahydrofolate dehydrogenase (NADP+ dependent) 1-like [Mus musculus]	0	0	0	6.64712e-05	0	0
#N/A	378	149255676	gi|149255676|ref|XP_001000130.2| PREDICTED: similar to glutamate receptor interacting protein 2 [Mus musculus]	0	0	0	6.06371e-05	0	0
#N/A	379	149255682	gi|149255682|ref|XP_918239.3| PREDICTED: similar to electrogenic sodium bicarbonate cotransporter NBC4c isoform 8 [Mus musculus]	0	0	0	5.83489e-05	0	0
ENSMUSG00000035829	380	53749210	gi|53749210|ref|NP_001005420.1| hypothetical protein LOC241289 [Mus musculus]	0	0	0	5.58404e-05	0	0
ENSMUSG00000003316	381	6677905	gi|6677905|ref|NP_033175.1| golgi apparatus protein 1 [Mus musculus]	0	0	0	5.52701e-05	0	0
ENSMUSG00000049690	382	126362961	gi|126362961|ref|NP_001075225.1| Nck-associated protein 5 isoform 1 [Mus musculus]	0	0	0	3.40191e-05	0	0
ENSMUSG00000026131	383	111154076	gi|111154076|ref|NP_604443.2| dystonin isoform b [Mus musculus]	0	0	0	1.75686e-05	0	0
ENSMUSG00000031840	384	6679593	gi|6679593|ref|NP_033027.1| RAB3A, member RAS oncogene family [Mus musculus]	0	0	0	0	0.00347712	0
ENSMUSG00000023004	385	34740335	gi|34740335|ref|NP_035784.1| tubulin, alpha 1B [Mus musculus]	0.0224579	0.0221341	0	0	0.00190818	0
#N/A	386	149260846	gi|149260846|ref|XP_001477888.1| PREDICTED: hypothetical protein [Mus musculus]	0	0	0	0	0.00152993	0
ENSMUSG00000035674	387	21539587	gi|21539587|ref|NP_079624.1| NADH-ubiquinone oxidoreductase B9 subunit [Mus musculus]	0	0	0	0	0.00113834	0
#N/A	388	94392813	gi|94392813|ref|XP_978957.1| PREDICTED: similar to ribosomal protein S26, isoform 2 [Mus musculus]	0.00451359	0	0	0	0.0010866	0
ENSMUSG00000053768	389	21313618	gi|21313618|ref|NP_079612.1| coiled-coil-helix-coiled-coil-helix domain containing 3 [Mus musculus]	0	0	0	0	0.000842475	0
ENSMUSG00000026500	390	21313516	gi|21313516|ref|NP_079787.1| RIKEN cDNA 2310005N03 [Mus musculus]	0	0	0	0	0.000817273	0
ENSMUSG00000071521	391	84781771	gi|84781771|ref|NP_001034085.1| trypsin 10 [Mus musculus]	0	0	0	0	0.000777406	0
ENSMUSG00000002010	392	6680345	gi|6680345|ref|NP_032349.1| isocitrate dehydrogenase 3 (NAD+), gamma [Mus musculus]	0	0	0	0	0.000729931	0
#N/A	393	6754556	gi|6754556|ref|NP_034851.1| lamin B1 [Mus musculus]	0	0	0	0	0.000650482	0
ENSMUSG00000041084	394	13384930	gi|13384930|ref|NP_079785.1| DC2 protein [Mus musculus]	0	0	0	0	0.000641751	0
ENSMUSG00000004748	395	31980939	gi|31980939|ref|NP_080719.2| mitochondrial protein 18 kDa [Mus musculus]	0	0	0	0	0.00057603	0
ENSMUSG00000007338	396	13385752	gi|13385752|ref|NP_080522.1| mitochondrial ribosomal protein L49 [Mus musculus]	0	0	0	0	0.00057603	0
#N/A	397	13384690	gi|13384690|ref|NP_079597.1| succinate dehydrogenase complex, subunit C, integral membrane protein [Mus musculus]	0	0	0	0	0.000565804	0
ENSMUSG00000054894	398	13386040	gi|13386040|ref|NP_080812.1| ATP synthase, H+ transporting, mitochondrial F0 complex, subunit s [Mus musculus]	0	0	0	0	0.000478105	0
ENSMUSG00000028145	399	110626050	gi|110626050|ref|NP_083707.1| thioesterase superfamily member 4 [Mus musculus]	0	0	0	0	0.000415743	0
ENSMUSG00000028070	400	21553309	gi|21553309|ref|NP_659146.1| apolipoprotein A-I binding protein [Mus musculus]	0	0	0	0	0.000339081	0
ENSMUSG00000030806	401	13259378	gi|13259378|ref|NP_077725.1| syntaxin 1B2 [Mus musculus]	0	0	0	0	0.000332017	0
ENSMUSG00000027371	402	29366814	gi|29366814|ref|NP_083905.1| fumarylacetoacetate hydrolase domain containing 2A [Mus musculus]	0	0	0	0	0.000305498	0
ENSMUSG00000019961	403	121949769	gi|121949769|ref|NP_001073601.1| thymopoietin isoform beta [Mus musculus]	0	0	0	0	0.000278778	0
ENSMUSG00000051695	404	6754994	gi|6754994|ref|NP_035995.1| poly(rC) binding protein 1 [Mus musculus]	0	0	0	0	0.000268598	0
ENSMUSG00000025777	405	6753964	gi|6753964|ref|NP_034397.1| ganglioside-induced differentiation-associated-protein 1 [Mus musculus]	0	0	0	0	0.000267098	0
#N/A	406	13384652	gi|13384652|ref|NP_079573.1| trans-2-enoyl-CoA reductase, mitochondrial precursor [Mus musculus]	0	0	0	0	0.000256356	0
ENSMUSG00000024696	407	26080416	gi|26080416|ref|NP_598913.1| leupaxin [Mus musculus]	0	0	0	0	0.000247723	0
#N/A	408	19705563	gi|19705563|ref|NP_035722.1| translocase of inner mitochondrial membrane 44 [Mus musculus]	0	0	0	0	0.000211551	0
ENSMUSG00000021546	409	13384620	gi|13384620|ref|NP_079555.1| heterogeneous nuclear ribonucleoprotein K [Mus musculus]	0	0	0	0	0.000206525	0
#N/A	410	34328368	gi|34328368|ref|NP_666212.2| internexin neuronal intermediate filament protein, alpha [Mus musculus]	0.0122885	0.0188182	0.016179	0	0.00019086	0
#N/A	411	149258722	gi|149258722|ref|XP_357872.6| PREDICTED: hypothetical protein LOC78506 isoform 1 [Mus musculus]	0	0	0	0	0.000182832	0
ENSMUSG00000032527	412	13385310	gi|13385310|ref|NP_080111.1| propionyl Coenzyme A carboxylase, beta polypeptide [Mus musculus]	0	0	0	0	0.000176748	0
#N/A	413	94385759	gi|94385759|ref|XP_001004138.1| PREDICTED: similar to serine beta lactamase-like protein LACT-1 isoform 2 [Mus musculus]	0	0	0	0	0.000173541	0
ENSMUSG00000000276	414	9506541	gi|9506541|ref|NP_062378.1| diacylglycerol kinase, epsilon [Mus musculus]	0	0	0	0	0.000169541	0
ENSMUSG00000021065	415	31560444	gi|31560444|ref|NP_058589.2| fucosyltransferase 8 [Mus musculus]	0	0	0	0	0.000166297	0
#N/A	416	21313290	gi|21313290|ref|NP_080070.1| electron transferring flavoprotein, dehydrogenase [Mus musculus]	0	0	0	0	0.000155229	0
ENSMUSG00000068040	417	31542095	gi|31542095|ref|NP_598608.2| transmembrane 9 superfamily protein member 4 [Mus musculus]	0	0	0	0	0.000148711	0
#N/A	418	31982097	gi|31982097|ref|NP_032952.2| protein kinase, cGMP-dependent, type II [Mus musculus]	0	0	0	0	0.000125487	0
ENSMUSG00000036099	419	31542087	gi|31542087|ref|NP_766126.2| transmembrane protein vezatin [Mus musculus]	0	0	0	0	0.000122591	0
ENSMUSG00000040452	420	56606025	gi|56606025|ref|NP_001008420.1| cadherin 12 [Mus musculus]	0	0	0	0	0.000120429	0
#N/A	421	27777691	gi|27777691|ref|NP_766491.1| mannosidase 2, alpha 2 [Mus musculus]	0	0	0	0	0.000115624	0
ENSMUSG00000078773	422	88319960	gi|88319960|ref|NP_001034645.1| RAD54 homolog B [Mus musculus]	0	0	0	0	0.000107924	0
ENSMUSG00000029263	423	124486987	gi|124486987|ref|NP_001074703.1| phosphatidylinositol glycan anchor biosynthesis, class G [Mus musculus]	0	0	0	0	9.80727e-05	0
#N/A	424	27151748	gi|27151748|ref|NP_694697.2| nodal modulator 1 [Mus musculus]	0	0	0	0	7.87652e-05	0
#N/A	425	149234031	gi|149234031|ref|XP_001481345.1| PREDICTED: neurobeachin like 1 [Mus musculus]	0	0	0	0	3.556e-05	0
ENSMUSG00000027326	426	125628638	gi|125628638|ref|NP_083893.2| cancer susceptibility candidate 5 [Mus musculus]	0	0	0	0	0	5.23012e-05
#N/A	427	149261521	gi|149261521|ref|XP_909201.3| PREDICTED: similar to mKIAA0829 protein isoform 4 [Mus musculus]	0	0	0	0	0	7.70696e-05
ENSMUSG00000054423	428	110825966	gi|110825966|ref|NP_001036082.1| Ca<2+>dependent activator protein for secretion isoform 2 [Mus musculus]	0	0	0	0	0	8.17905e-05
ENSMUSG00000062960	429	27777648	gi|27777648|ref|NP_034742.2| kinase insert domain protein receptor [Mus musculus]	0	0	0	0	0	8.23986e-05
ENSMUSG00000033392	430	126506306	gi|126506306|ref|NP_001075429.1| CLIP-associating protein CLASP2 isoform b [Mus musculus]	0	0	0	0	0	8.6112e-05
ENSMUSG00000041534	431	21729751	gi|21729751|ref|NP_056560.1| retinol binding protein 3, interstitial [Mus musculus]	0	0	0	0	0.000154977	8.98105e-05
ENSMUSG00000020458	432	34610235	gi|34610235|ref|NP_918943.1| reticulon 4 isoform A [Mus musculus]	0	0	0	0	8.22899e-05	9.53753e-05
#N/A	433	149245349	gi|149245349|ref|XP_985790.2| PREDICTED: similar to interferon activated gene 204 [Mus musculus]	0	0	0	0	0	0.00010575
ENSMUSG00000002546	434	124378042	gi|124378042|ref|NP_598613.2| golgi autoantigen, golgin subfamily a, 2 isoform a [Mus musculus]	0	0	0	0	9.31978e-05	0.000108018
ENSMUSG00000026618	435	38490690	gi|38490690|ref|NP_941055.1| isoleucine-tRNA synthetase 2, mitochondrial [Mus musculus]	0	0	0	0	9.44871e-05	0.000109512
ENSMUSG00000060261	436	124001578	gi|124001578|ref|NP_001074218.1| general transcription factor II I isoform 5 [Mus musculus]	0	0	0	0	0	0.000115204
ENSMUSG00000035152	437	78711838	gi|78711838|ref|NP_001030931.1| adaptor-related protein complex 2, beta 1 subunit isoform a [Mus musculus]	0	0	0	0	0	0.000116536
ENSMUSG00000018707	438	134288917	gi|134288917|ref|NP_084514.2| dynein, cytoplasmic, heavy chain 1 [Mus musculus]	0	0	0	0	0	0.000119322
ENSMUSG00000022307	439	18700026	gi|18700026|ref|NP_570955.1| oxidation resistance 1 [Mus musculus]	0	0.000237611	0	0	0	0.00014245
ENSMUSG00000020198	440	6671565	gi|6671565|ref|NP_031486.1| adaptor-related protein complex 3, delta 1 subunit [Mus musculus]	0	0	0	0	0	0.000184864
ENSMUSG00000000628	441	7305143	gi|7305143|ref|NP_038848.1| hexokinase 2 [Mus musculus]	0	0	0	0	0	0.000241715
#N/A	442	6755787	gi|6755787|ref|NP_035718.1| tripartite motif protein 28 [Mus musculus]	0	0	0	0	0	0.00026577
ENSMUSG00000021270	443	6754254	gi|6754254|ref|NP_034610.1| heat shock protein 1, alpha [Mus musculus]	0	0.000756594	0	0	0	0.000302391
ENSMUSG00000020333	444	75992917	gi|75992917|ref|NP_001028771.1| acyl-CoA synthetase long-chain family member 6 isoform 4 [Mus musculus]	0	0.000265224	0	0	0	0.000318009
ENSMUSG00000024659	445	124517663	gi|124517663|ref|NP_034860.2| annexin A1 [Mus musculus]	0	0	0	0	0	0.000320307
ENSMUSG00000028013	446	22203753	gi|22203753|ref|NP_666253.1| inorganic pyrophosphatase 2 [Mus musculus]	0	0	0	0	0	0.000335837
ENSMUSG00000003528	447	23943838	gi|23943838|ref|NP_694790.1| solute carrier family 25, member 1 [Mus musculus]	0	0.000594409	0	0	0	0.000356354
ENSMUSG00000041488	448	70778911	gi|70778911|ref|NP_689344.1| syntaxin 3 isoform A [Mus musculus]	0	0	0	0	0	0.000383481
ENSMUSG00000026825	449	116063570	gi|116063570|ref|NP_034195.2| dynamin [Mus musculus]	0	0	0	0	0	0.000384813
ENSMUSG00000017781	450	6679337	gi|6679337|ref|NP_032876.1| phosphatidylinositol transfer protein, alpha [Mus musculus]	0	0	0	0	0	0.000408953
#N/A	451	149260125	gi|149260125|ref|XP_001000297.2| PREDICTED: KIAA1009 protein isoform 5 [Mus musculus]	0.00209998	0	0	0	0.000288885	0.000418528
#N/A	452	82885362	gi|82885362|ref|XP_922651.1| PREDICTED: hypothetical protein [Mus musculus]	0	0	0	0	0	0.000445085
ENSMUSG00000054455	453	31543940	gi|31543940|ref|NP_062780.2| vesicle-associated membrane protein, associated protein B and C [Mus musculus]	0	0.000760745	0	0	0	0.000456075
ENSMUSG00000052997	454	7709986	gi|7709986|ref|NP_057891.1| SUMO1 activating enzyme subunit 2 [Mus musculus]	0	0	0	0	0	0.000521126
ENSMUSG00000032076	455	71040107	gi|71040107|ref|NP_001020771.1| immunoglobulin superfamily, member 4A isoform d [Mus musculus]	0	0	0	0	0.000229307	0.00053154
#N/A	456	9256564	gi|9256564|ref|NP_061376.1| basic FGF repressed, zinc binding protein [Mus musculus]	0	0	0	0	0.000478105	0.000554131
ENSMUSG00000022415	457	6678193	gi|6678193|ref|NP_033329.1| synaptogyrin 1 isoform 1b [Mus musculus]	0	0	0	0	0	0.000580242
#N/A	458	6754814	gi|6754814|ref|NP_035017.1| NADH dehydrogenase (ubiquinone) Fe-S protein 4 [Mus musculus]	0	0	0	0	0.00118051	0.000684112
#N/A	459	82886628	gi|82886628|ref|XP_930842.1| PREDICTED: similar to Hydroxyacyl-Coenzyme A dehydrogenase/3-ketoacyl-Coenzyme A thiolase/enoyl-Coenzyme A hydratase (trifunctional protein), beta subunit [Mus musculus]	0.000836202	0	0.0012189	0	0.000603922	0.000699955
#N/A	460	47679095	gi|47679095|ref|NP_997648.1| keratin 42 [Mus musculus]	0.000878752	0.000817969	0	0	0	0.000735572
ENSMUSG00000006717	461	13385260	gi|13385260|ref|NP_080066.1| thioesterase superfamily member 2 [Mus musculus]	0	0	0	0	0	0.000791615
ENSMUSG00000024208	462	13385560	gi|13385560|ref|NP_080339.1| hypothetical protein LOC67267 [Mus musculus]	0	0	0	0	0	0.000814898
#N/A	463	6755262	gi|6755262|ref|NP_035359.1| RAB5B, member RAS oncogene family [Mus musculus]	0	0	0	0	0.000444748	0.00103094
ENSMUSG00000019054	464	13384998	gi|13384998|ref|NP_079838.1| tetratricopeptide repeat domain 11 [Mus musculus]	0	0	0	0	0	0.00145824
#N/A	465	31541957	gi|31541957|ref|NP_080402.2| FUN14 domain containing 2 [Mus musculus]	0	0	0	0	0.000633251	0.0014679
#N/A	466	10947014	gi|10947014|ref|NP_067543.1| poly(rC) binding protein 3 [Mus musculus]	0	0	0	0	0	0.0016346
#N/A	467	83004436	gi|83004436|ref|XP_894928.1| PREDICTED: similar to ribosomal protein S7 isoform 1 [Mus musculus]	0	0	0	0	0	0.00171381
#N/A	468	94384306	gi|94384306|ref|XP_001003664.1| PREDICTED: hypothetical protein isoform 2 [Mus musculus]	0	0	0	0	0	0.00189123
ENSMUSG00000034837	469	6680041	gi|6680041|ref|NP_032166.1| guanine nucleotide binding protein, alpha transducing 1 [Mus musculus]	0	0	0	0	0.000819608	0.00189988
ENSMUSG00000003955	470	21312546	gi|21312546|ref|NP_081618.1| growth and transformation-dependent protein [Mus musculus]	0	0	0	0	0	0.00214502
#N/A	471	82997125	gi|82997125|ref|XP_916456.1| PREDICTED: similar to CPN10-like protein [Mus musculus]	0.00194704	0	0	0	0	0.00217306
ENSMUSG00000049932	472	7106331	gi|7106331|ref|NP_034566.1| H2A histone family, member X [Mus musculus]	0.0527743	0	0.0242928	0	0.0120362	0.00465005
ENSMUSG00000063661	473	47059013	gi|47059013|ref|NP_997650.1| keratin 73 [Mus musculus]	0	0	0	0	0	0.00966387
ENSMUSG00000026202	474	6678467	gi|6678467|ref|NP_033473.1| tubulin, alpha 4 [Mus musculus]	0	0	0	0	0	0.0180587
ENSMUSG00000062591	475	31981939	gi|31981939|ref|NP_033477.2| tubulin, beta 4 [Mus musculus]	0	0.00957614	0.013692	0	0	0.0204679
ENSMUSG00000058672	476	33859488	gi|33859488|ref|NP_033476.1| tubulin, beta 2 [Mus musculus]	0	0	0	0	0	0.02615
ENSMUSG00000057666	477	6679937	gi|6679937|ref|NP_032110.1| glyceraldehyde-3-phosphate dehydrogenase [Mus musculus]	0	0.00166542	0	0	0	0.0452623
ENSMUSG00000020932	478	84000448	gi|84000448|ref|NP_034407.2| glial fibrillary acidic protein [Mus musculus]	0.0572701	0.0404115	0.0457796	0	0	0
ENSMUSG00000062727	479	30089704	gi|30089704|ref|NP_783596.1| histone 1, H2bk [Mus musculus]	0.0330997	0	0	0	0	0
ENSMUSG00000022055	480	39204499	gi|39204499|ref|NP_035040.1| neurofilament, light polypeptide [Mus musculus]	0.0182871	0.0248524	0.0234577	0	0	0
ENSMUSG00000041607	481	69885049	gi|69885049|ref|NP_001020426.1| myelin basic protein isoform 3 [Mus musculus]	0.017627	0.096259	0.171295	0	0	0
ENSMUSG00000031425	482	23956058	gi|23956058|ref|NP_035253.1| proteolipid protein 1 [Mus musculus]	0.0143392	0.05072	0.101373	0	0	0
ENSMUSG00000076432	483	6756039	gi|6756039|ref|NP_035869.1| tyrosine 3-monooxygenase/tryptophan 5-monooxygenase activation protein, theta polypeptide [Mus musculus]	0.0137803	0.0105635	0	0	0	0
ENSMUSG00000022054	484	112363107	gi|112363107|ref|NP_032717.2| neurofilament 3, medium [Mus musculus]	0.00889944	0.0115538	0.00887583	0	0	0
ENSMUSG00000021303	485	6754024	gi|6754024|ref|NP_034447.1| guanine nucleotide binding protein (G protein), gamma 4 subunit [Mus musculus]	0.00794392	0	0	0	0	0
ENSMUSG00000015090	486	119226208	gi|119226208|ref|NP_032989.2| prostaglandin H2 D-isomerase [Mus musculus]	0.00525392	0.000978101	0	0	0	0
#N/A	487	6753476	gi|6753476|ref|NP_034053.1| 2',3'-cyclic nucleotide 3' phosphodiesterase [Mus musculus]	0.00425567	0.0228876	0.0289489	0	0	0
ENSMUSG00000020396	488	124286811	gi|124286811|ref|NP_035034.2| neurofilament, heavy polypeptide [Mus musculus]	0.0038262	0.00457913	0.00345262	0	0	0
ENSMUSG00000007892	489	9256519	gi|9256519|ref|NP_061341.1| ribosomal protein, large, P1 [Mus musculus]	0.00348418	0	0	0	0	0
#N/A	490	30061401	gi|30061401|ref|NP_835734.1| H3 histone, family 2 isoform 2 [Mus musculus]	0.00329168	0	0	0	0	0
#N/A	491	31982681	gi|31982681|ref|NP_071877.2| sirtuin 2 (silent mating type information regulation 2, homolog) 2 [Mus musculus]	0.00306321	0.00807876	0.00446512	0	0	0
ENSMUSG00000007097	492	30409956	gi|30409956|ref|NP_848492.1| ATPase, Na+/K+ transporting, alpha 2 polypeptide [Mus musculus]	0.00253115	0.00434967	0.00851437	0	0	0
ENSMUSG00000017831	493	13385374	gi|13385374|ref|NP_080163.1| RAB5A, member RAS oncogene family [Mus musculus]	0.00184742	0	0	0	0	0
ENSMUSG00000051627	494	13430890	gi|13430890|ref|NP_056602.1| histone 1, H1e [Mus musculus]	0.00181368	0	0	0	0	0
ENSMUSG00000063229	495	6754524	gi|6754524|ref|NP_034829.1| lactate dehydrogenase A [Mus musculus]	0.00179456	0	0	0	0	0
ENSMUSG00000022048	496	40254595	gi|40254595|ref|NP_034085.2| dihydropyrimidinase-like 2 [Mus musculus]	0.001736	0.00258547	0.0010122	0	0	0
ENSMUSG00000025092	497	28461135	gi|28461135|ref|NP_780408.1| heat shock protein 12A [Mus musculus]	0.0014711	0.000821605	0	0	0	0
#N/A	498	7305445	gi|7305445|ref|NP_038675.1| ribosomal protein S16 [Mus musculus]	0.00136964	0	0	0	0	0
ENSMUSG00000044986	499	6678449	gi|6678449|ref|NP_033463.1| thiosulfate sulfurtransferase, mitochondrial [Mus musculus]	0.00133736	0.000622428	0.00097471	0	0	0
ENSMUSG00000045545	500	21489935	gi|21489935|ref|NP_058654.1| keratin 14 [Mus musculus]	0.00123098	0	0	0	0	0
ENSMUSG00000032231	501	6996913	gi|6996913|ref|NP_031611.1| annexin A2 [Mus musculus]	0.00117167	0.00109063	0	0	0	0
ENSMUSG00000024256	502	6752982	gi|6752982|ref|NP_033755.1| adenylate cyclase activating polypeptide 1 [Mus musculus]	0.00113485	0	0	0	0	0
#N/A	503	115496850	gi|115496850|ref|NP_001070022.1| spectrin alpha 2 [Mus musculus]	0.00112202	0.00134282	0.00116824	0	0	0
ENSMUSG00000059070	504	83699424	gi|83699424|ref|NP_033103.2| ribosomal protein L18 [Mus musculus]	0.00105637	0.000983304	0	0	0	0
#N/A	505	30023842	gi|30023842|ref|NP_033529.2| valosin containing protein [Mus musculus]	0.000985598	0	0	0	0	0
ENSMUSG00000025132	506	31982030	gi|31982030|ref|NP_598557.3| Rho GDP dissociation inhibitor (GDI) alpha [Mus musculus]	0.00097352	0	0	0	0	0
ENSMUSG00000036181	507	9845257	gi|9845257|ref|NP_056601.1| histone 1, H1c [Mus musculus]	0.000936783	0	0	0	0	0
ENSMUSG00000032854	508	31543926	gi|31543926|ref|NP_035804.2| UDP galactosyltransferase 8A [Mus musculus]	0.000734189	0	0	0	0	0
#N/A	509	31560790	gi|31560790|ref|NP_061350.2| 1-acylglycerol-3-phosphate O-acyltransferase 1 [Mus musculus]	0.000696835	0	0	0	0	0
ENSMUSG00000036634	510	6754614	gi|6754614|ref|NP_034888.1| myelin-associated glycoprotein [Mus musculus]	0.000682467	0.00158815	0.00547144	0	0	0
#N/A	511	94383772	gi|94383772|ref|XP_996602.1| PREDICTED: similar to Acidic ribosomal phosphoprotein P0 [Mus musculus]	0.000626492	0	0	0	0	0
ENSMUSG00000029234	512	111154067	gi|111154067|ref|NP_035756.2| TPA regulated locus [Mus musculus]	0.000614855	0	0	0	0	0
#N/A	513	30794452	gi|30794452|ref|NP_080831.1| reticulocalbin 3 [Mus musculus]	0.000605482	0	0	0	0	0
#N/A	514	149263538	gi|149263538|ref|XP_001475996.1| PREDICTED: similar to KIAA2019 protein [Mus musculus]	0.000603275	0.00073001	0.00351748	0	0	0
ENSMUSG00000005514	515	6679421	gi|6679421|ref|NP_032924.1| cytochrome P450 reductase [Mus musculus]	0.000585835	0.000272656	0	0	0	0
ENSMUSG00000031349	516	31982437	gi|31982437|ref|NP_035071.3| NAD(P) dependent steroid dehydrogenase-like [Mus musculus]	0.000548613	0	0	0	0	0
ENSMUSG00000017390	517	60687506	gi|60687506|ref|NP_033787.2| aldolase 3, C isoform [Mus musculus]	0.000547102	0	0	0	0	0
ENSMUSG00000020315	518	117938332	gi|117938332|ref|NP_787030.2| spectrin beta 2 isoform 1 [Mus musculus]	0.000504269	0.000625852	0	0	0	0
ENSMUSG00000038991	519	83921612	gi|83921612|ref|NP_663342.3| thioredoxin domain containing 5 [Mus musculus]	0.000476254	0	0	0	0	0
#N/A	520	15277340	gi|15277340|ref|NP_036125.2| piccolo (presynaptic cytomatrix protein) [Mus musculus]	0.000369829	0	5.98984e-05	0	0	0
ENSMUSG00000035513	521	41281648	gi|41281648|ref|NP_598008.1| netrin G2 isoform b [Mus musculus]	0.000337178	0	0	0	0	0
#N/A	522	27369956	gi|27369956|ref|NP_766252.1| tousled-like kinase 1 [Mus musculus]	0.000276599	0	0	0	0	0
ENSMUSG00000047126	523	51491845	gi|51491845|ref|NP_001003908.1| clathrin, heavy polypeptide (Hc) [Mus musculus]	0.000237132	0	0	0	0	0
#N/A	524	29366820	gi|29366820|ref|NP_808875.1| isopentenyl-diphosphate delta isomerase isoform 2 [Mus musculus]	0	0.000814366	0	0	0	0
#N/A	525	83019187	gi|83019187|ref|XP_923168.1| PREDICTED: hypothetical protein [Mus musculus]	0	0	0.00212859	0	0	0
ENSMUSG00000076439	526	113199771	gi|113199771|ref|NP_034944.2| myelin oligodendrocyte glycoprotein [Mus musculus]	0	0.0029937	0.0058601	0	0	0
ENSMUSG00000027254	527	124244033	gi|124244033|ref|NP_115769.1| microtubule-associated protein 1 A [Mus musculus]	0	6.13341e-05	0	0	0	0
#N/A	528	149249360	gi|149249360|ref|XP_001472785.1| PREDICTED: similar to Glyceraldehyde-3-phosphate dehydrogenase (GAPDH) [Mus musculus]	0	0	0.00158191	0	0	0
ENSMUSG00000006699	529	6753364	gi|6753364|ref|NP_033991.1| cell division cycle 42 homolog [Mus musculus]	0	0.000967859	0	0	0	0
#N/A	530	41322941	gi|41322941|ref|NP_958796.1| plectin 1 isoform 11 [Mus musculus]	0	4.06914e-05	0	0	0	0
ENSMUSG00000024048	531	71037403	gi|71037403|ref|NP_080340.2| myosin light chain, regulatory B-like [Mus musculus]	0	0.00107477	0	0	0	0
ENSMUSG00000055447	532	6754382	gi|6754382|ref|NP_034711.1| CD47 antigen [Mus musculus]	0	0.000570559	0	0	0	0
#N/A	533	149259824	gi|149259824|ref|XP_001481025.1| PREDICTED: similar to chromosome 6 open reading frame 84 [Mus musculus]	0	0	0.000412671	0	0	0
ENSMUSG00000014846	534	13385968	gi|13385968|ref|NP_080757.1| hypothetical protein LOC67971 [Mus musculus]	0	0	0.00328964	0	0	0
ENSMUSG00000058354	535	54607171	gi|54607171|ref|NP_032502.3| keratin 6A [Mus musculus]	0	0.0170487	0	0	0	0
ENSMUSG00000032412	536	6680744	gi|6680744|ref|NP_031528.1| Na+/K+ -ATPase beta 3 subunit [Mus musculus]	0	0.000664968	0	0	0	0
#N/A	537	82950147	gi|82950147|ref|XP_621314.2| PREDICTED: desmoplakin isoform 1 [Mus musculus]	0	0	0.000100412	0	0	0
ENSMUSG00000032366	538	31560030	gi|31560030|ref|NP_077745.2| tropomyosin 1, alpha [Mus musculus]	0	0.000650919	0	0	0	0
ENSMUSG00000038127	539	71043975	gi|71043975|ref|NP_080478.2| Ymer protein isoform 1 [Mus musculus]	0	0.000606102	0	0	0	0
ENSMUSG00000038173	540	28893409	gi|28893409|ref|NP_796278.1| ectonucleotide pyrophosphatase/phosphodiesterase 6 [Mus musculus]	0	0.000840278	0	0	0	0
ENSMUSG00000034024	541	126521835	gi|126521835|ref|NP_031662.2| chaperonin subunit 2 (beta) [Mus musculus]	0	0.000345535	0	0	0	0
ENSMUSG00000003037	542	38372905	gi|38372905|ref|NP_075615.2| cell line NK14 derived transforming oncogene [Mus musculus]	0	0	0.00279699	0	0	0
ENSMUSG00000003657	543	34098931	gi|34098931|ref|NP_031612.1| calbindin 2 [Mus musculus]	0	0.000682144	0	0	0	0
ENSMUSG00000023944	544	40556608	gi|40556608|ref|NP_032328.2| heat shock protein 1, beta [Mus musculus]	0	0	0.000799693	0	0	0
#N/A	545	31981769	gi|31981769|ref|NP_034404.2| glycerol phosphate dehydrogenase 2, mitochondrial [Mus musculus]	0	0.000762838	0	0	0	0
#N/A	546	52546702	gi|52546702|ref|NP_001005247.1| Hermansky-Pudlak syndrome 5 isoform 1 [Mus musculus]	0	0	0.000257095	0	0	0
ENSMUSG00000096807	547	30061385	gi|30061385|ref|NP_835507.1| histone 1, H2bm [Mus musculus]	0	0	0.0183802	0	0	0
ENSMUSG00000035557	548	7106335	gi|7106335|ref|NP_034793.1| keratin 17 [Mus musculus]	0	0	0.00401139	0	0	0
#N/A	549	31982178	gi|31982178|ref|NP_032644.2| malate dehydrogenase 1, NAD (soluble) [Mus musculus]	0	0.000553476	0	0	0	0
ENSMUSG00000037706	550	19526794	gi|19526794|ref|NP_598416.1| CD 81 antigen [Mus musculus]	0	0	0.00122665	0	0	0
ENSMUSG00000026701	551	6671549	gi|6671549|ref|NP_031479.1| peroxiredoxin 6 [Mus musculus]	0	0.000825273	0	0	0	0
#N/A	552	149263879	gi|149263879|ref|XP_001473550.1| PREDICTED: similar to Ywhaq protein [Mus musculus]	0	0	0.00403469	0	0	0
#N/A	553	94394730	gi|94394730|ref|XP_983435.1| PREDICTED: similar to Chain K, 2.9 Angstrom X-Ray Structure Of Hybrid Macroh2a Nucleosomes isoform 2 [Mus musculus]	0	0.0284402	0	0	0	0
ENSMUSG00000039813	554	111038126	gi|111038126|ref|NP_941066.3| TBC1 domain family, member 2 [Mus musculus]	0	0.0002005	0.000313979	0	0	0
ENSMUSG00000004891	555	50363232	gi|50363232|ref|NP_057910.3| nestin [Mus musculus]	0	0	0.000155305	0	0	0
ENSMUSG00000037625	556	6679186	gi|6679186|ref|NP_032796.1| claudin 11 [Mus musculus]	0	0	0.0013985	0	0	0
#N/A	557	12746446	gi|12746446|ref|NP_075550.1| LIM domain and actin binding 1 [Mus musculus]	0	0.000311739	0	0	0	0
ENSMUSG00000069835	558	124249210	gi|124249210|ref|NP_081267.1| spermidine/spermine N1-acetyl transferase 2 [Mus musculus]	0	0.00108742	0	0	0	0
#N/A	559	94380483	gi|94380483|ref|XP_001004974.1| PREDICTED: hypothetical protein [Mus musculus]	0	0.00100468	0.00157331	0	0	0
ENSMUSG00000059994	560	30039686	gi|30039686|ref|NP_835459.1| Fc receptor-like 1 [Mus musculus]	0	0	0.00084399	0	0	0
ENSMUSG00000027858	561	70608157	gi|70608157|ref|NP_081809.2| tetraspan 2 [Mus musculus]	0	0.000836475	0.0013099	0	0	0
ENSMUSG00000026576	562	6753138	gi|6753138|ref|NP_033851.1| Na+/K+ -ATPase beta 1 subunit [Mus musculus]	0	0.000608096	0.000952266	0	0	0
#N/A	563	94408011	gi|94408011|ref|XP_990665.1| PREDICTED: similar to valosin isoform 1 [Mus musculus]	0	0.000230788	0	0	0	0
ENSMUSG00000069833	564	61743961	gi|61743961|ref|NP_033773.1| AHNAK nucleoprotein isoform 1 [Mus musculus]	0	6.53681e-05	0	0	0	0
ENSMUSG00000029713	565	13937391	gi|13937391|ref|NP_034442.1| guanine nucleotide-binding protein, beta-2 subunit [Mus musculus]	0	0.000543709	0	0	0	0
ENSMUSG00000068854	566	68226431	gi|68226431|ref|NP_835586.2| histone 2, H2be [Mus musculus]	0	0.00733576	0	0	0	0
#N/A	567	31560539	gi|31560539|ref|NP_035693.2| peroxiredoxin 2 [Mus musculus]	0	0.000933642	0	0	0	0
				1	1	1	1	1	1

## Sheet: Alex_OpticNerve1_PeptideSummary
N	Unused	Total	%Cov	%Cov(50)	%Cov(95)	Accessions	Names	Used	Annotation	Contrib	Conf	Sequence	Modifications	Cleavages	dMass	Prec MW	Prec m/z	Theor MW	Theor m/z	Theor z	Sc	Spectrum	Specific	Time	PrecursorSignal	PrecursorElution
254	0.05	0.05	5.323	5.323	0	RRRRRgi|124486640	REVERSED predicted gene, EG668668 [Mus musculus]			0.048177	55.97	ITRGDHTVLHPIGK		missed R-G@3	-0.0128005	1542.85	772.432	1542.86	772.439	2	5	1.1.1.5722.13	1	102.183	199.235	102.24
253	0.05	0.05	1.932	1.932	0	RRRRRgi|27370244	REVERSED solute carrier family 4, sodium bicarbonate cotransporter, member 9 [Mus musculus]			0.0462403	54.84	QERIGLFNPAEGPICAK	Carbamidomethyl(C)@15	missed R-I@3	-0.00528495	1898.96	950.488	1898.97	950.491	2	6	1.1.1.5992.16	0	114.089	1552.22	113.877
252	0.05	0.05	3.84	1.536	0	RRRRRgi|27370038	REVERSED GUF1 GTPase homolog [Mus musculus]			0.048177	55.9	EVQLKDLVQK		missed K-D@5	-0.0124547	1198.68	600.347	1198.69	600.353	2	4	1.1.1.6268.3	0	126.288	625.168	126.134
251	0.05	0.05	1.861	0.8065	0	gi|122114644	roundabout homolog 1 [Mus musculus]			0.0496351	56.6	TPTKNSVVIPDLR		missed K-N@4	-0.00514717	1438.81	720.412	1438.81	720.414	2	5	1.1.1.7127.2	1	162.352	58.5696	162.549
250	0.05	0.05	14.02	5.488	0	gi|6679439; gi|149258064; gi|149257773	peptidylprolyl isomerase A [Mus musculus]; PREDICTED: hypothetical protein [Mus musculus]; PREDICTED: hypothetical protein [Mus musculus]			0.048177	55.77	FEDENFILK			-0.000209115	1153.57	577.79	1153.57	577.79	2	6	1.1.1.5365.7	1	86.361	1776.87	86.3877
250	0.05	0.05	14.02	5.488	0	gi|6679439; gi|149258064; gi|149257773	peptidylprolyl isomerase A [Mus musculus]; PREDICTED: hypothetical protein [Mus musculus]; PREDICTED: hypothetical protein [Mus musculus]			0	17.67	FEDENFILK			-0.000209115	1153.57	577.79	1153.57	577.79	2	4	1.1.1.5363.11	1	86.2765	1776.87	86.3877
250	0.05	0.05	14.02	5.488	0	gi|6679439; gi|149258064; gi|149257773	peptidylprolyl isomerase A [Mus musculus]; PREDICTED: hypothetical protein [Mus musculus]; PREDICTED: hypothetical protein [Mus musculus]			0	16.9	FEDENFILK			-0.000209115	1153.57	577.79	1153.57	577.79	2	5	1.1.1.5369.10	1	86.5453	1776.87	86.3877
249	0.05	0.05	11.05	0	0	gi|9845273	mitochondrial carrier homolog 1 [Mus musculus]			0.0352691	47.41	VLYLPSFFTYAK			0.00468032	1447.78	724.897	1447.78	724.895	2	5	1.1.1.6715.5	1	146.029	159.588	146.006
249	0.05	0.05	11.05	0	0	gi|9845273	mitochondrial carrier homolog 1 [Mus musculus]			0.00744648	15.62	YLSVQGQLFR			-0.00126655	1209.65	605.832	1209.65	605.833	2	5	1.1.1.5395.9	1	87.7099	189.47	87.679
249	0.05	0.05	11.05	0	0	gi|9845273	mitochondrial carrier homolog 1 [Mus musculus]			0.00392635	32.24	LLIQVGHEPMPPTLGTNVLGR	Oxidation(M)@10		0.00556528	2257.23	753.418	2257.23	753.416	3	6	1.1.1.5767.14	1	104.191	288.23	104.118
248	0.05	0.05	9.247	3.395	0	gi|61743961	AHNAK nucleoprotein isoform 1 [Mus musculus]			0.0462403	54.48	VDIDVPDVNIEGPDAK			0.000410513	1694.84	848.426	1694.84	848.425	2	5	1.1.1.5587.15	1	96.1912	855.737	96.2049
247	0.06	0.06	4.405	4.405	0	RRRRRgi|118403292	REVERSED hypothetical protein LOC66761 [Mus musculus]			0.0579919	60.33	LDETPQLNKK		missed K-K@9	0.00996128	1184.65	593.332	1184.64	593.327	2	3	1.1.1.5113.13	1	75.2984	690.275	75.0562
246	0.06	0.06	1.359	1.359	0	RRRRRgi|13994219	REVERSED KRIT1, ankyrin repeat containing [Mus musculus]			0.0579919	60.33	EVELRLGVDR		missed R-L@5	-0.00127212	1184.65	593.332	1184.65	593.333	2	3	1.1.1.5113.13	1	75.2984	690.275	75.0562
245	0.06	0.06	2.153	2.153	0	gi|6678095; gi|149263670; gi|149263522	serine (or cysteine) proteinase inhibitor, clade A, member 3M [Mus musculus]; PREDICTED: similar to Serine protease inhibitor A3A precursor (Serpin A3A) [Mus musculus]; PREDICTED: serine (or cysteine) proteinase inhibitor, clade A, member 3A isoform 1 [Mus musculus]			0.0565055	59.41	DILPELGIK			-0.002611	996.583	499.299	996.586	499.3	2	5	1.1.1.6571.2	1	139.809	9227.18	140.103
245	0.06	0.06	2.153	2.153	0	gi|6678095; gi|149263670; gi|149263522	serine (or cysteine) proteinase inhibitor, clade A, member 3M [Mus musculus]; PREDICTED: similar to Serine protease inhibitor A3A precursor (Serpin A3A) [Mus musculus]; PREDICTED: serine (or cysteine) proteinase inhibitor, clade A, member 3A isoform 1 [Mus musculus]			0	24.1	DILPELGIK			-0.000963048	996.585	499.3	996.586	499.3	2	4	1.1.1.6626.2	1	142.101	827.693	141.618
245	0.06	0.06	2.153	2.153	0	gi|6678095; gi|149263670; gi|149263522	serine (or cysteine) proteinase inhibitor, clade A, member 3M [Mus musculus]; PREDICTED: similar to Serine protease inhibitor A3A precursor (Serpin A3A) [Mus musculus]; PREDICTED: serine (or cysteine) proteinase inhibitor, clade A, member 3A isoform 1 [Mus musculus]			0	20.52	DILPELGIK			-0.00041373	996.585	499.3	996.586	499.3	2	6	1.1.1.6602.3	1	141.019	47296.7	140.576
245	0.06	0.06	2.153	2.153	0	gi|6678095; gi|149263670; gi|149263522	serine (or cysteine) proteinase inhibitor, clade A, member 3M [Mus musculus]; PREDICTED: similar to Serine protease inhibitor A3A precursor (Serpin A3A) [Mus musculus]; PREDICTED: serine (or cysteine) proteinase inhibitor, clade A, member 3A isoform 1 [Mus musculus]			0	20.52	DILPELGIK			-0.00041373	996.585	499.3	996.586	499.3	2	5	1.1.1.6604.3	1	141.107	39163.5	140.661
245	0.06	0.06	2.153	2.153	0	gi|6678095; gi|149263670; gi|149263522	serine (or cysteine) proteinase inhibitor, clade A, member 3M [Mus musculus]; PREDICTED: similar to Serine protease inhibitor A3A precursor (Serpin A3A) [Mus musculus]; PREDICTED: serine (or cysteine) proteinase inhibitor, clade A, member 3A isoform 1 [Mus musculus]			0	19.34	DILPELGIK			-0.000169589	996.585	499.3	996.586	499.3	2	5	1.1.1.6608.2	1	141.282	22836.7	140.832
245	0.06	0.06	2.153	2.153	0	gi|6678095; gi|149263670; gi|149263522	serine (or cysteine) proteinase inhibitor, clade A, member 3M [Mus musculus]; PREDICTED: similar to Serine protease inhibitor A3A precursor (Serpin A3A) [Mus musculus]; PREDICTED: serine (or cysteine) proteinase inhibitor, clade A, member 3A isoform 1 [Mus musculus]			0	18.52	DILPELGIK			-0.00218375	996.583	499.299	996.586	499.3	2	5	1.1.1.6576.2	1	139.905	51430.4	140.319
244	0.06	0.06	2.02	2.02	0	RRRRRgi|149258635; RRRRRgi|149258570	REVERSED PREDICTED: ES neuronal differentiation 2 [Mus musculus]; REVERSED PREDICTED: ES neuronal differentiation 2 [Mus musculus]			0.0525663	57.34	KDLEGAGGGGNK		missed K-D@1	0.00253809	1101.54	551.779	1101.54	551.778	2	10	1.1.1.3991.2	1	31.169	592.012	30.9326
244	0.06	0.06	2.02	2.02	0	RRRRRgi|149258635; RRRRRgi|149258570	REVERSED PREDICTED: ES neuronal differentiation 2 [Mus musculus]; REVERSED PREDICTED: ES neuronal differentiation 2 [Mus musculus]			0	37.21	KDLEGAGGGGNK		missed K-D@1	0.00192773	1101.54	551.779	1101.54	551.778	2	10	1.1.1.3968.3	1	30.1709	279.369	30.1931
243	0.06	0.06	3.785	1.164	0	RRRRRgi|31560394	REVERSED A kinase anchor protein 8 [Mus musculus]			0.0555173	58.78	ELMKVIHK		missed K-V@4	0.00556209	996.585	499.3	996.579	499.297	2	5	1.1.1.6626.2	1	142.101	827.693	141.618
243	0.06	0.06	3.785	1.164	0	RRRRRgi|31560394	REVERSED A kinase anchor protein 8 [Mus musculus]			0	26.3	ELMKVIHK		missed K-V@4	0.00391414	996.583	499.299	996.579	499.297	2	4	1.1.1.6571.2	1	139.809	9227.18	140.103
242	0.06	0.06	5.93	2.695	0	gi|23346555	formin binding protein 1-like [Mus musculus]			0.0594835	60.33	IDELNRGLQK		missed R-G@6	-0.00127212	1184.65	593.332	1184.65	593.333	2	3	1.1.1.5113.13	1	75.2984	690.275	75.0562
241	0.06	0.06	16.09	8.812	0	gi|61888838	hydroxyacyl-Coenzyme A dehydrogenase type II [Mus musculus]			0.0594835	60.43	LVGQGATAVLLDVPDSEGEAQAK			-0.000369372	2267.16	756.729	2267.16	756.729	3	6	1.1.1.5738.11	1	102.899	980.595	102.687
240	0.06	0.06	2.551	2.551	0	gi|93102413	galactokinase 1 [Mus musculus]			0.0594835	60.33	VEELLAEARR		missed R-R@9	-0.00127212	1184.65	593.332	1184.65	593.333	2	3	1.1.1.5113.13	1	75.2984	690.275	75.0562
239	0.06	0.06	13.24	6.197	0	gi|13195624	NADH dehydrogenase (ubiquinone) 1 alpha subcomplex 10 [Mus musculus]			0.0589858	60.09	LLQYADALEHLLSTGQGVVLER			0.00691772	2424.31	809.11	2424.3	809.108	3	6	1.1.1.7083.5	1	160.581	471.803	160.557
238	0.06	0.06	13	4.019	0	gi|13385454	L-arginine:glycine amidinotransferase [Mus musculus]			0.0550241	58.18	FVTTEFEPCFDAADFIR	Carbamidomethyl(C)@9		0.00232731	2063.93	688.985	2063.93	688.984	3	8	1.1.1.6654.4	1	143.336	263.409	143.353
237	0.06	0.06	4.317	0.6369	0	RRRRRgi|28077007	REVERSED nuclear membrane binding protein NUCLING [Mus musculus]			0.0574959	71.21	QLCLAHGYK	Gln->pyro-Glu@N-term; Carbamidomethyl(C)@3		-0.014937	1071.5	536.758	1071.52	536.766	2	10	1.1.1.3189.2	1	20.0789	2021.09	19.8399
237	0.06	0.06	4.317	0.6369	0	RRRRRgi|28077007	REVERSED nuclear membrane binding protein NUCLING [Mus musculus]			0	63.64	QLCLAHGYK	Gln->pyro-Glu@N-term; Carbamidomethyl(C)@3		-0.0151812	1071.5	536.758	1071.52	536.766	2	7	1.1.1.3213.2	1	20.3669	485.412	20.2454
236	0.06	0.07	7.921	3.96	0	RRRRRgi|31542421	REVERSED v-crk sarcoma virus CT10 oncogene homolog (avian)-like [Mus musculus]			0.0639892	61.8	NPLSNIIYHSVR			0.0112448	1411.77	706.891	1411.76	706.886	2	7	1.1.1.4865.13	1	64.4396	1561.6	64.4596
235	0.06	0.07	2.939	0.9531	0	gi|112293279	L1 cell adhesion molecule [Mus musculus]			0.0644927	61.9	LVVFPTDDISLK			-0.000367318	1345.75	673.882	1345.75	673.882	2	4	1.1.1.5935.7	1	111.584	423.447	111.516
234	0.06	0.81	19.03	3.982	1.991	gi|47679095	keratin 42 [Mus musculus]			0.0589858	59.69	DAEEWFFTK			0.00228012	1171.52	586.768	1171.52	586.767	2	4	1.1.1.5929.5	1	111.311	339.625	111.293
234	0.06	0.81	19.03	3.982	1.991	gi|47679095	keratin 42 [Mus musculus]			0	51.87	DAEEWFFTK			0.00228012	1171.52	586.768	1171.52	586.767	2	4	1.1.1.5935.5	1	111.58	339.625	111.293
234	0.06	0.81	19.03	3.982	1.991	gi|47679095	keratin 42 [Mus musculus]			0	37.99	LAADDFR			0.00012046	806.392	404.204	806.392	404.203	2	5	1.1.1.4016.2	0	32.2513	300.918	32.1845
234	0.06	0.81	19.03	3.982	1.991	gi|47679095	keratin 42 [Mus musculus]			0	95.97	VLDELTLAR			-0.000551651	1028.59	515.3	1028.59	515.301	2	5	1.1.1.5075.6	1	73.6086	1355	73.4589
234	0.06	0.81	19.03	3.982	1.991	gi|47679095	keratin 42 [Mus musculus]			0	95.25	VLDELTLAR			-0.000551651	1028.59	515.3	1028.59	515.301	2	4	1.1.1.5069.6	1	73.3423	1355	73.4589
233	0.07	0.07	4.12	0.9363	0	RRRRRgi|119433663	REVERSED leucine zipper protein 1 [Mus musculus]			0.0665127	62.63	LEEELSEFHK			0.014696	1259.62	630.816	1259.6	630.809	2	4	1.1.1.5873.9	1	108.82	2100.53	108.72
233	0.07	0.07	4.12	0.9363	0	RRRRRgi|119433663	REVERSED leucine zipper protein 1 [Mus musculus]			0	17.43	LEEELSEFHK			0.014696	1259.62	630.816	1259.6	630.809	2	4	1.1.1.5867.10	1	108.571	2100.53	108.72
232	0.07	0.08	0.8086	0.8086	0	gi|94384245; gi|94383720	PREDICTED: similar to mKIAA0615 protein [Mus musculus]; PREDICTED: Nedd4 binding protein 1 isoform 1 [Mus musculus]			0.0705811	64.07	LELKNEPGR		missed K-N@4	-0.012428	1054.56	528.29	1054.58	528.296	2	4	1.1.1.5701.4	0	101.243	3528.88	101.446
231	0.07	0.08	1.672	0.6079	0	RRRRRgi|67846121	REVERSED serine/threonine kinase 36 [Mus musculus]			0.0736576	64.52	LGSILSPR			-0.000935497	841.501	421.758	841.502	421.758	2	5	1.1.1.4287.2	1	40.1739	930.986	39.7186
231	0.07	0.08	1.672	0.6079	0	RRRRRgi|67846121	REVERSED serine/threonine kinase 36 [Mus musculus]			0	45.55	LGSILSPR			-0.000569284	841.502	421.758	841.502	421.758	2	6	1.1.1.4202.2	1	36.8061	477.966	36.9116
231	0.07	0.08	1.672	0.6079	0	RRRRRgi|67846121	REVERSED serine/threonine kinase 36 [Mus musculus]			0	28.78	LGSILSPR			-0.00117964	841.501	421.758	841.502	421.758	2	6	1.1.1.4279.2	1	39.8286	1481.23	39.3734
231	0.07	0.08	1.672	0.6079	0	RRRRRgi|67846121	REVERSED serine/threonine kinase 36 [Mus musculus]			0	26.43	LGSILSPR			-0.000752391	841.501	421.758	841.502	421.758	2	6	1.1.1.4247.2	1	38.5223	1456.97	38.8004
231	0.07	0.08	1.672	0.6079	0	RRRRRgi|67846121	REVERSED serine/threonine kinase 36 [Mus musculus]			0	22.84	LGSILSPR			-0.000569284	841.502	421.758	841.502	421.758	2	6	1.1.1.4303.2	1	40.5309	381.432	40.4947
231	0.07	0.08	1.672	0.6079	0	RRRRRgi|67846121	REVERSED serine/threonine kinase 36 [Mus musculus]			0	19.89	LGSILSPR			-0.000935497	841.501	421.758	841.502	421.758	2	4	1.1.1.4145.2	1	34.6483	526.635	34.8697
231	0.07	0.08	1.672	0.6079	0	RRRRRgi|67846121	REVERSED serine/threonine kinase 36 [Mus musculus]			0	19.89	LGSILSPR			-0.000935497	841.501	421.758	841.502	421.758	2	6	1.1.1.4269.2	1	39.3898	1486.94	39.3734
230	0.07	0.08	2.928	1.126	0	RRRRRgi|78191781	REVERSED zinc finger protein 748 isoform 1 [Mus musculus]			0.0731433	64.32	SLQWCTRFVK	Carbamidomethyl(C)@5	missed R-F@7	0.0137135	1323.69	662.852	1323.68	662.845	2	4	1.1.1.6540.4	1	138.452	210.394	138.302
229	0.07	0.08	15.84	3.106	0	gi|15147224	sideroflexin 1 [Mus musculus]			0.0574959	70.16	QAITQVVISR	Gln->pyro-Glu@N-term		-5.0143e-05	1096.62	549.319	1096.62	549.319	2	5	1.1.1.5311.7	1	83.9702	209.612	83.9529
229	0.07	0.08	15.84	3.106	0	gi|15147224	sideroflexin 1 [Mus musculus]			0.0132283	23.26	NILLTNEQLENAR			0.000623652	1526.81	764.41	1526.81	764.41	2	6	1.1.1.5099.21	1	74.6913	601.657	74.7464
228	0.08	0.08	2.769	2.769	0	gi|7305415	SAM pointed domain containing ets transcription factor [Mus musculus]			0.076756	65.35	FIRWLNKEK		missed R-W@3; missed K-E@7	0.00922547	1232.71	617.363	1232.7	617.359	2	5	1.1.1.6107.7	0	119.155	3020.2	119.35
227	0.08	0.08	4.046	1.879	0	RRRRRgi|149272156	REVERSED PREDICTED: hypothetical protein [Mus musculus]			0.075204	64.78	TLVPFTLKENGQK		missed K-E@8	-0.00739302	1473.81	737.913	1473.82	737.917	2	6	1.1.1.5816.9	0	106.315	460.543	106.24
227	0.08	0.08	4.046	1.879	0	RRRRRgi|149272156	REVERSED PREDICTED: hypothetical protein [Mus musculus]			0.00217692	15.92	LNTIQTQLEK	Deamidated(N)@2		-0.00166596	1187.64	594.826	1187.64	594.827	2	5	1.1.1.5395.8	1	87.707	281.872	87.5454
226	0.08	0.08	6.796	2.184	0	gi|6755702	suppressor of variegation 3-9 homolog 1 [Mus musculus]			0.0757207	64.88	DLERELVRR		missed R-E@4; missed R-R@8	-0.0125055	1184.65	593.332	1184.66	593.339	2	3	1.1.1.5113.13	1	75.2984	690.275	75.0562
225	0.08	19.11	65.07	56	44.27	gi|6752954	actin, gamma, cytoplasmic 1 [Mus musculus]			0.076238	99	EEEIAALVIDNGSGMCK	Protein Terminal Acetyl@N-term; Deamidated(N)@11; Oxidation(M)@15; Carbamidomethyl(C)@16	cleaved M-E@N-term	0.00192274	1893.84	947.925	1893.83	947.924	2	15	1.1.1.6761.5	1	148.055	321.446	148.022
225	0.08	19.11	65.07	56	44.27	gi|6752954	actin, gamma, cytoplasmic 1 [Mus musculus]			0	99	AGFAGDDAPR			-0.00049838	975.44	488.728	975.441	488.728	2	10	1.1.1.3800.2	0	26.2929	199.966	26.2981
225	0.08	19.11	65.07	56	44.27	gi|6752954	actin, gamma, cytoplasmic 1 [Mus musculus]			0	96.81	AGFAGDDAPR			-0.00049838	975.44	488.728	975.441	488.728	2	6	1.1.1.3802.2	0	26.3788	199.966	26.2981
225	0.08	19.11	65.07	56	44.27	gi|6752954	actin, gamma, cytoplasmic 1 [Mus musculus]			0	25.37	AVFPSIVGR		cleaved R-P@C-term	0.00312387	944.547	473.281	944.544	473.279	2	4	1.1.1.5131.5	0	76.0803	2736.44	75.9367
225	0.08	19.11	65.07	56	44.27	gi|6752954	actin, gamma, cytoplasmic 1 [Mus musculus]			0	93.09	CPEALFQPSFLGMESCGIHETTFNSIMK	Carbamidomethyl(C)@1; Oxidation(M)@13; Carbamidomethyl(C)@16; Oxidation(M)@27		0.000182851	3262.45	1088.49	3262.44	1088.49	3	11	1.1.1.6163.10	0	121.644	1530.93	121.561
225	0.08	19.11	65.07	56	44.27	gi|6752954	actin, gamma, cytoplasmic 1 [Mus musculus]			0	77.49	CPEALFQPSFLGMESCGIHETTFNSIMK	Carbamidomethyl(C)@1; Oxidation(M)@13; Carbamidomethyl(C)@16; Oxidation(M)@27		-0.00018336	3262.45	1088.49	3262.44	1088.49	3	7	1.1.1.6165.12	0	121.734	1557.37	121.517
225	0.08	19.11	65.07	56	44.27	gi|6752954	actin, gamma, cytoplasmic 1 [Mus musculus]			0	71.37	CPEALFQPSFLGMESCGIHETTFNSIMK	Carbamidomethyl(C)@1; Oxidation(M)@13; Carbamidomethyl(C)@16; Oxidation(M)@27		0.00225216	3262.45	816.619	3262.44	816.618	4	6	1.1.1.6164.7	0	121.681	735.155	121.561
225	0.08	19.11	65.07	56	44.27	gi|6752954	actin, gamma, cytoplasmic 1 [Mus musculus]			0	62.78	CPEALFQPSFLGMESCGIHETTFNSIMK	Carbamidomethyl(C)@1; Oxidation(M)@13; Carbamidomethyl(C)@16; Oxidation(M)@27		0.00835568	3262.45	816.62	3262.44	816.618	4	6	1.1.1.6165.8	0	121.722	732.724	121.517
225	0.08	19.11	65.07	56	44.27	gi|6752954	actin, gamma, cytoplasmic 1 [Mus musculus]			0	59.33	CPEALFQPSFLGMESCGIHETTFNSIMK	Carbamidomethyl(C)@1; Oxidation(M)@13; Carbamidomethyl(C)@16; Oxidation(M)@27		-0.00018336	3262.45	1088.49	3262.44	1088.49	3	7	1.1.1.6161.12	0	121.556	1557.37	121.517
225	0.08	19.11	65.07	56	44.27	gi|6752954	actin, gamma, cytoplasmic 1 [Mus musculus]			0	48.01	CPEALFQPSFLGMESCGIHETTFNSIMK	Carbamidomethyl(C)@1; Oxidation(M)@13; Carbamidomethyl(C)@16; Oxidation(M)@27		-0.00018336	3262.45	1088.49	3262.44	1088.49	3	6	1.1.1.6159.12	0	121.468	1557.37	121.517
225	0.08	19.11	65.07	56	44.27	gi|6752954	actin, gamma, cytoplasmic 1 [Mus musculus]			0	17.73	DLTDYLMK	Oxidation(M)@7		0.00141742	1013.48	507.745	1013.47	507.744	2	5	1.1.1.5145.7	0	76.6962	3880.55	76.9467
225	0.08	19.11	65.07	56	44.27	gi|6752954	actin, gamma, cytoplasmic 1 [Mus musculus]			0	94.95	DLYANTVLSGGTTMYPGIADR	Oxidation(M)@14		0.00123924	2230.06	1116.04	2230.06	1116.04	2	13	1.1.1.5786.11	0	105.03	2660.47	104.867
225	0.08	19.11	65.07	56	44.27	gi|6752954	actin, gamma, cytoplasmic 1 [Mus musculus]			0	85.92	DLYANTVLSGGTTMYPGIADR	Oxidation(M)@14		0.00164123	2230.06	744.36	2230.06	744.36	3	11	1.1.1.5779.12	0	104.715	8304.91	104.823
225	0.08	19.11	65.07	56	44.27	gi|6752954	actin, gamma, cytoplasmic 1 [Mus musculus]			0	68.62	DLYANTVLSGGTTMYPGIADR	Oxidation(M)@14		0.00123924	2230.06	1116.04	2230.06	1116.04	2	10	1.1.1.5784.15	0	104.947	2660.47	104.867
225	0.08	19.11	65.07	56	44.27	gi|6752954	actin, gamma, cytoplasmic 1 [Mus musculus]			0	38.51	DLYANTVLSGGTTMYPGIADR	Oxidation(M)@14		0.00164123	2230.06	744.36	2230.06	744.36	3	9	1.1.1.5781.14	0	104.802	8304.91	104.823
225	0.08	19.11	65.07	56	44.27	gi|6752954	actin, gamma, cytoplasmic 1 [Mus musculus]			0	37.24	DLYANTVLSGGTTMYPGIADR	Oxidation(M)@14		0.00164123	2230.06	744.36	2230.06	744.36	3	9	1.1.1.5775.12	0	104.541	8304.91	104.823
225	0.08	19.11	65.07	56	44.27	gi|6752954	actin, gamma, cytoplasmic 1 [Mus musculus]			0	99	DSYVGDEAQSK			0.00105749	1197.52	599.765	1197.52	599.765	2	10	1.1.1.3690.2	0	24.343	222.795	24.3482
225	0.08	19.11	65.07	56	44.27	gi|6752954	actin, gamma, cytoplasmic 1 [Mus musculus]			0	99	EEEIAALVIDNGSGMCK	Protein Terminal Acetyl@N-term; Deamidated(N)@11; Oxidation(M)@15; Carbamidomethyl(C)@16	cleaved M-E@N-term	0.00192274	1893.84	947.925	1893.83	947.924	2	13	1.1.1.6759.4	1	147.965	321.446	148.022
225	0.08	19.11	65.07	56	44.27	gi|6752954	actin, gamma, cytoplasmic 1 [Mus musculus]			0	99	EEEIAALVIDNGSGMCK	Protein Terminal Acetyl@N-term; Deamidated(N)@11; Oxidation(M)@15; Carbamidomethyl(C)@16	cleaved M-E@N-term	0.00180067	1893.84	947.925	1893.83	947.924	2	18	1.1.1.6546.5	1	138.732	1413.25	138.87
225	0.08	19.11	65.07	56	44.27	gi|6752954	actin, gamma, cytoplasmic 1 [Mus musculus]			0	99	EEEIAALVIDNGSGMCK	Protein Terminal Acetyl@N-term; Oxidation(M)@15; Carbamidomethyl(C)@16	cleaved M-E@N-term	0.00241786	1892.85	947.433	1892.85	947.432	2	14	1.1.1.6630.6	1	142.279	1400.17	142.507
225	0.08	19.11	65.07	56	44.27	gi|6752954	actin, gamma, cytoplasmic 1 [Mus musculus]			0	99	EEEIAALVIDNGSGMCK	Protein Terminal Acetyl@N-term; Oxidation(M)@15; Carbamidomethyl(C)@16	cleaved M-E@N-term	0.00241786	1892.85	947.433	1892.85	947.432	2	17	1.1.1.6634.5	1	142.457	1400.17	142.507
225	0.08	19.11	65.07	56	44.27	gi|6752954	actin, gamma, cytoplasmic 1 [Mus musculus]			0	99	EEEIAALVIDNGSGMCK	Protein Terminal Acetyl@N-term; Oxidation(M)@15; Carbamidomethyl(C)@16	cleaved M-E@N-term	0.00241786	1892.85	947.433	1892.85	947.432	2	11	1.1.1.6642.3	1	142.803	1400.17	142.507
225	0.08	19.11	65.07	56	44.27	gi|6752954	actin, gamma, cytoplasmic 1 [Mus musculus]			0	99	EEEIAALVIDNGSGMCK	Protein Terminal Acetyl@N-term; Oxidation(M)@15; Carbamidomethyl(C)@16	cleaved M-E@N-term	0.00241786	1892.85	947.433	1892.85	947.432	2	14	1.1.1.6628.4	1	142.19	1387.03	142.507
225	0.08	19.11	65.07	56	44.27	gi|6752954	actin, gamma, cytoplasmic 1 [Mus musculus]			0	99	EEEIAALVIDNGSGMCK	Protein Terminal Acetyl@N-term; Deamidated(N)@11; Oxidation(M)@15; Carbamidomethyl(C)@16	cleaved M-E@N-term	0.00192274	1893.84	947.925	1893.83	947.924	2	13	1.1.1.6757.6	1	147.874	321.446	148.022
225	0.08	19.11	65.07	56	44.27	gi|6752954	actin, gamma, cytoplasmic 1 [Mus musculus]			0	98.75	EEEIAALVIDNGSGMCK	Protein Terminal Acetyl@N-term; Deamidated(N)@11; Oxidation(M)@15; Carbamidomethyl(C)@16	cleaved M-E@N-term	0.00180067	1893.84	947.925	1893.83	947.924	2	17	1.1.1.6550.5	1	138.91	1413.25	138.87
225	0.08	19.11	65.07	56	44.27	gi|6752954	actin, gamma, cytoplasmic 1 [Mus musculus]			0	97.59	EEEIAALVIDNGSGMCK	Protein Terminal Acetyl@N-term; Oxidation(M)@15; Carbamidomethyl(C)@16	cleaved M-E@N-term	0.00241786	1892.85	947.433	1892.85	947.432	2	14	1.1.1.6636.6	1	142.546	1400.17	142.507
225	0.08	19.11	65.07	56	44.27	gi|6752954	actin, gamma, cytoplasmic 1 [Mus musculus]			0	96.92	EEEIAALVIDNGSGMCK	Protein Terminal Acetyl@N-term; Deamidated(N)@11; Oxidation(M)@15; Carbamidomethyl(C)@16	cleaved M-E@N-term	0.00180067	1893.84	947.925	1893.83	947.924	2	16	1.1.1.6548.5	1	138.82	1413.25	138.87
225	0.08	19.11	65.07	56	44.27	gi|6752954	actin, gamma, cytoplasmic 1 [Mus musculus]			0	96.92	EEEIAALVIDNGSGMCK	Protein Terminal Acetyl@N-term; Deamidated(N)@11; Oxidation(M)@15; Carbamidomethyl(C)@16	cleaved M-E@N-term	0.00180067	1893.84	947.925	1893.83	947.924	2	15	1.1.1.6552.6	1	138.999	1413.25	138.87
225	0.08	19.11	65.07	56	44.27	gi|6752954	actin, gamma, cytoplasmic 1 [Mus musculus]			0	96.92	EEEIAALVIDNGSGMCK	Protein Terminal Acetyl@N-term; Oxidation(M)@15; Carbamidomethyl(C)@16	cleaved M-E@N-term	0.00241786	1892.85	947.433	1892.85	947.432	2	14	1.1.1.6632.6	1	142.368	1400.17	142.507
225	0.08	19.11	65.07	56	44.27	gi|6752954	actin, gamma, cytoplasmic 1 [Mus musculus]			0	96.92	EEEIAALVIDNGSGMCK	Protein Terminal Acetyl@N-term; Oxidation(M)@15; Carbamidomethyl(C)@16	cleaved M-E@N-term	0.00241786	1892.85	947.433	1892.85	947.432	2	11	1.1.1.6640.6	1	142.724	1400.17	142.507
225	0.08	19.11	65.07	56	44.27	gi|6752954	actin, gamma, cytoplasmic 1 [Mus musculus]			0	95.53	EEEIAALVIDNGSGMCK	Protein Terminal Acetyl@N-term; Deamidated(N)@11; Oxidation(M)@15; Carbamidomethyl(C)@16	cleaved M-E@N-term	0.00180067	1893.84	947.925	1893.83	947.924	2	13	1.1.1.6554.7	1	139.088	1413.25	138.87
225	0.08	19.11	65.07	56	44.27	gi|6752954	actin, gamma, cytoplasmic 1 [Mus musculus]			0	95.53	EEEIAALVIDNGSGMCK	Protein Terminal Acetyl@N-term; Oxidation(M)@15; Carbamidomethyl(C)@16	cleaved M-E@N-term	0.00241786	1892.85	947.433	1892.85	947.432	2	12	1.1.1.6638.6	1	142.635	1400.17	142.507
225	0.08	19.11	65.07	56	44.27	gi|6752954	actin, gamma, cytoplasmic 1 [Mus musculus]			0	94.82	EEEIAALVIDNGSGMCK	Protein Terminal Acetyl@N-term; Oxidation(M)@15; Carbamidomethyl(C)@16	cleaved M-E@N-term	0.00241786	1892.85	947.433	1892.85	947.432	2	9	1.1.1.6646.4	1	142.983	1415.11	142.507
225	0.08	19.11	65.07	56	44.27	gi|6752954	actin, gamma, cytoplasmic 1 [Mus musculus]			0	90.78	EEEIAALVIDNGSGMCK	Protein Terminal Acetyl@N-term; Deamidated(N)@11; Oxidation(M)@15; Carbamidomethyl(C)@16	cleaved M-E@N-term	0.00192274	1893.84	947.925	1893.83	947.924	2	10	1.1.1.6753.4	1	147.693	318.516	148.022
225	0.08	19.11	65.07	56	44.27	gi|6752954	actin, gamma, cytoplasmic 1 [Mus musculus]			0	90.78	EEEIAALVIDNGSGMCK	Protein Terminal Acetyl@N-term; Deamidated(N)@11; Oxidation(M)@15; Carbamidomethyl(C)@16	cleaved M-E@N-term	0.00192274	1893.84	947.925	1893.83	947.924	2	8	1.1.1.6763.5	1	148.145	321.446	148.022
225	0.08	19.11	65.07	56	44.27	gi|6752954	actin, gamma, cytoplasmic 1 [Mus musculus]			0	87.71	EEEIAALVIDNGSGMCK	Protein Terminal Acetyl@N-term; Deamidated(N)@11; Oxidation(M)@15; Carbamidomethyl(C)@16	cleaved M-E@N-term	0.00180067	1893.84	947.925	1893.83	947.924	2	11	1.1.1.6558.5	1	139.266	1413.25	138.87
225	0.08	19.11	65.07	56	44.27	gi|6752954	actin, gamma, cytoplasmic 1 [Mus musculus]			0	87.12	EEEIAALVIDNGSGMCK	Protein Terminal Acetyl@N-term; Oxidation(M)@15; Carbamidomethyl(C)@16	cleaved M-E@N-term	0.00241786	1892.85	947.433	1892.85	947.432	2	10	1.1.1.6644.5	1	142.902	1400.17	142.507
225	0.08	19.11	65.07	56	44.27	gi|6752954	actin, gamma, cytoplasmic 1 [Mus musculus]			0	81.22	EEEIAALVIDNGSGMCK	Protein Terminal Acetyl@N-term; Deamidated(N)@11; Oxidation(M)@15; Carbamidomethyl(C)@16	cleaved M-E@N-term	0.0016763	1893.84	632.286	1893.83	632.285	3	6	1.1.1.6551.3	1	138.937	209.592	138.87
225	0.08	19.11	65.07	56	44.27	gi|6752954	actin, gamma, cytoplasmic 1 [Mus musculus]			0	81.22	EEEIAALVIDNGSGMCK	Protein Terminal Acetyl@N-term; Deamidated(N)@11; Oxidation(M)@15; Carbamidomethyl(C)@16	cleaved M-E@N-term	0.00180067	1893.84	947.925	1893.83	947.924	2	7	1.1.1.6556.7	1	139.177	1413.25	138.87
225	0.08	19.11	65.07	56	44.27	gi|6752954	actin, gamma, cytoplasmic 1 [Mus musculus]			0	80	EEEIAALVIDNGSGMCK	Protein Terminal Acetyl@N-term; Deamidated(N)@11; Oxidation(M)@15; Carbamidomethyl(C)@16	cleaved M-E@N-term	0.00180067	1893.84	947.925	1893.83	947.924	2	9	1.1.1.6542.7	1	138.556	1408.63	138.87
225	0.08	19.11	65.07	56	44.27	gi|6752954	actin, gamma, cytoplasmic 1 [Mus musculus]			0	98.9	GYSFTTTAER			0.00165745	1131.52	566.768	1131.52	566.767	2	10	1.1.1.4297.2	0	40.4338	127.566	40.3902
225	0.08	19.11	65.07	56	44.27	gi|6752954	actin, gamma, cytoplasmic 1 [Mus musculus]			0	50.93	GYSFTTTAER			0.000680887	1131.52	566.768	1131.52	566.767	2	7	1.1.1.4181.4	0	35.916	164.543	35.8349
225	0.08	19.11	65.07	56	44.27	gi|6752954	actin, gamma, cytoplasmic 1 [Mus musculus]			0	34.18	GYSFTTTAER			0.000680887	1131.52	566.768	1131.52	566.767	2	7	1.1.1.4179.3	0	35.8297	164.543	35.8349
225	0.08	19.11	65.07	56	44.27	gi|6752954	actin, gamma, cytoplasmic 1 [Mus musculus]			0	98.1	KDLYANTVLSGGTTMYPGIADR	Oxidation(M)@15	missed K-D@1	0.000443137	2358.15	787.058	2358.15	787.058	3	10	1.1.1.5333.19	0	84.9517	1879.91	85.054
225	0.08	19.11	65.07	56	44.27	gi|6752954	actin, gamma, cytoplasmic 1 [Mus musculus]			0	93.13	KDLYANTVLSGGTTMYPGIADR	Oxidation(M)@15	missed K-D@1	0.000443137	2358.15	787.058	2358.15	787.058	3	9	1.1.1.5339.18	0	85.2215	1879.91	85.054
225	0.08	19.11	65.07	56	44.27	gi|6752954	actin, gamma, cytoplasmic 1 [Mus musculus]			0	99	LCYVALDFEQEMATAASSSSLEK	Carbamidomethyl(C)@2; Oxidation(M)@12		-0.00172799	2565.16	856.061	2565.16	856.061	3	13	1.1.1.5998.11	0	114.35	750.323	114.5
225	0.08	19.11	65.07	56	44.27	gi|6752954	actin, gamma, cytoplasmic 1 [Mus musculus]			0	99	LCYVALDFEQEMATAASSSSLEK	Carbamidomethyl(C)@2; Oxidation(M)@12		-0.00172799	2565.16	856.061	2565.16	856.061	3	9	1.1.1.6004.12	0	114.619	750.323	114.5
225	0.08	19.11	65.07	56	44.27	gi|6752954	actin, gamma, cytoplasmic 1 [Mus musculus]			0	99	LCYVALDFEQEMATAASSSSLEK	Carbamidomethyl(C)@2; Oxidation(M)@12		-0.00136178	2565.16	856.061	2565.16	856.061	3	6	1.1.1.5994.11	0	114.172	742.563	114.5
225	0.08	19.11	65.07	56	44.27	gi|6752954	actin, gamma, cytoplasmic 1 [Mus musculus]			0	79.59	LCYVALDFEQEMATAASSSSLEK	Carbamidomethyl(C)@2; Oxidation(M)@12		0.00376517	2565.17	856.062	2565.16	856.061	3	6	1.1.1.6010.10	0	114.884	716.81	114.902
225	0.08	19.11	65.07	56	44.27	gi|6752954	actin, gamma, cytoplasmic 1 [Mus musculus]			0	79.59	LCYVALDFEQEMATAASSSSLEK	Carbamidomethyl(C)@2; Oxidation(M)@12		-0.00136178	2565.16	856.061	2565.16	856.061	3	10	1.1.1.6026.7	0	115.602	506.477	115.615
225	0.08	19.11	65.07	56	44.27	gi|6752954	actin, gamma, cytoplasmic 1 [Mus musculus]			0	72.22	LCYVALDFEQEMATAASSSSLEK	Carbamidomethyl(C)@2; Oxidation(M)@12		0.00376517	2565.17	856.062	2565.16	856.061	3	7	1.1.1.6008.12	0	114.797	716.81	114.902
225	0.08	19.11	65.07	56	44.27	gi|6752954	actin, gamma, cytoplasmic 1 [Mus musculus]			0	98.94	PDGQVITIGNER		cleaved L-P@N-term	6.79337e-05	1297.66	649.839	1297.66	649.839	2	8	1.1.1.5778.9	0	104.676	149.487	104.606
225	0.08	19.11	65.07	56	44.27	gi|6752954	actin, gamma, cytoplasmic 1 [Mus musculus]			0	43.77	PDGQVITIGNER		cleaved L-P@N-term	-0.00164105	1297.66	649.838	1297.66	649.839	2	7	1.1.1.5784.10	0	104.936	131.618	104.867
225	0.08	19.11	65.07	56	44.27	gi|6752954	actin, gamma, cytoplasmic 1 [Mus musculus]			0	99	PEEHPVLLTEAPLNPK		cleaved A-P@N-term	0.00198683	1782.95	892.484	1782.95	892.483	2	14	1.1.1.5101.29	0	74.7854	589.012	74.7464
225	0.08	19.11	65.07	56	44.27	gi|6752954	actin, gamma, cytoplasmic 1 [Mus musculus]			0	99	PEEHPVLLTEAPLNPK		cleaved A-P@N-term	0.00198683	1782.95	892.484	1782.95	892.483	2	12	1.1.1.5103.29	0	74.8725	589.012	74.7464
225	0.08	19.11	65.07	56	44.27	gi|6752954	actin, gamma, cytoplasmic 1 [Mus musculus]			0	98.99	QEYDESGPSIVHR	Gln->pyro-Glu@N-term		0.00523241	1498.67	750.344	1498.67	750.342	2	10	1.1.1.4456.9	0	46.507	1013.16	46.383
225	0.08	19.11	65.07	56	44.27	gi|6752954	actin, gamma, cytoplasmic 1 [Mus musculus]			0	97.67	QEYDESGPSIVHR	Gln->pyro-Glu@N-term		0.00498827	1498.67	750.344	1498.67	750.342	2	9	1.1.1.4450.10	0	46.2425	1009.12	46.3388
225	0.08	19.11	65.07	56	44.27	gi|6752954	actin, gamma, cytoplasmic 1 [Mus musculus]			0	97.67	QEYDESGPSIVHR	Gln->pyro-Glu@N-term		0.00523241	1498.67	750.344	1498.67	750.342	2	9	1.1.1.4468.8	0	47.035	929.351	46.5598
225	0.08	19.11	65.07	56	44.27	gi|6752954	actin, gamma, cytoplasmic 1 [Mus musculus]			0	95.98	QEYDESGPSIVHR	Gln->pyro-Glu@N-term		0.000227508	1498.67	750.342	1498.67	750.342	2	8	1.1.1.4448.9	0	46.1537	975.731	46.2064
225	0.08	19.11	65.07	56	44.27	gi|6752954	actin, gamma, cytoplasmic 1 [Mus musculus]			0	95.98	QEYDESGPSIVHR	Gln->pyro-Glu@N-term		0.00498827	1498.67	750.344	1498.67	750.342	2	8	1.1.1.4458.8	0	46.5949	1009.12	46.3388
225	0.08	19.11	65.07	56	44.27	gi|6752954	actin, gamma, cytoplasmic 1 [Mus musculus]			0	15.64	QEYDESGPSIVHR	Gln->pyro-Glu@N-term		0.00498827	1498.67	750.344	1498.67	750.342	2	6	1.1.1.4462.11	0	46.7703	1008.86	46.2947
225	0.08	19.11	65.07	56	44.27	gi|6752954	actin, gamma, cytoplasmic 1 [Mus musculus]			0	99	SYELPDGQVITIGNER			2.00659	1791.89	598.304	1789.88	597.635	3	9	1.1.1.5778.6	0	104.669	348.434	104.736
225	0.08	19.11	65.07	56	44.27	gi|6752954	actin, gamma, cytoplasmic 1 [Mus musculus]			0	99	SYELPDGQVITIGNER			0.000852255	1789.89	597.636	1789.88	597.635	3	12	1.1.1.5780.6	0	104.755	2557.01	104.736
225	0.08	19.11	65.07	56	44.27	gi|6752954	actin, gamma, cytoplasmic 1 [Mus musculus]			0	98.57	SYELPDGQVITIGNER			0.000852255	1789.89	597.636	1789.88	597.635	3	9	1.1.1.5778.5	0	104.667	2557.01	104.736
225	0.08	19.11	65.07	56	44.27	gi|6752954	actin, gamma, cytoplasmic 1 [Mus musculus]			0	98.04	SYELPDGQVITIGNER			0.000852255	1789.89	597.636	1789.88	597.635	3	11	1.1.1.5772.6	0	104.408	2535.62	104.736
225	0.08	19.11	65.07	56	44.27	gi|6752954	actin, gamma, cytoplasmic 1 [Mus musculus]			0	97.7	SYELPDGQVITIGNER			0.00191835	1789.89	895.951	1789.88	895.95	2	11	1.1.1.5783.18	0	104.895	6620.27	104.78
225	0.08	19.11	65.07	56	44.27	gi|6752954	actin, gamma, cytoplasmic 1 [Mus musculus]			0	96.7	SYELPDGQVITIGNER			0.00191835	1789.89	895.951	1789.88	895.95	2	13	1.1.1.5773.19	0	104.469	6537.84	104.78
225	0.08	19.11	65.07	56	44.27	gi|6752954	actin, gamma, cytoplasmic 1 [Mus musculus]			0	96.57	SYELPDGQVITIGNER			0.00191835	1789.89	895.951	1789.88	895.95	2	13	1.1.1.5779.23	0	104.727	6620.27	104.78
225	0.08	19.11	65.07	56	44.27	gi|6752954	actin, gamma, cytoplasmic 1 [Mus musculus]			0	93.93	SYELPDGQVITIGNER			0.00191835	1789.89	895.951	1789.88	895.95	2	12	1.1.1.5789.12	0	105.161	6620.27	104.78
225	0.08	19.11	65.07	56	44.27	gi|6752954	actin, gamma, cytoplasmic 1 [Mus musculus]			0	92.78	SYELPDGQVITIGNER	Oxidation(P)@5; Carbamidomethyl(D)@6		0.0312217	1862.93	932.473	1862.9	932.458	2	12	1.1.1.5785.20	0	104.985	174.143	104.953
225	0.08	19.11	65.07	56	44.27	gi|6752954	actin, gamma, cytoplasmic 1 [Mus musculus]			0	91.16	SYELPDGQVITIGNER			0.00191835	1789.89	895.951	1789.88	895.95	2	11	1.1.1.5777.21	0	104.642	6620.27	104.78
225	0.08	19.11	65.07	56	44.27	gi|6752954	actin, gamma, cytoplasmic 1 [Mus musculus]			0	89.74	SYELPDGQVITIGNER			-0.00125548	1789.88	895.949	1789.88	895.95	2	8	1.1.1.5767.20	0	104.201	4801.64	104.606
225	0.08	19.11	65.07	56	44.27	gi|6752954	actin, gamma, cytoplasmic 1 [Mus musculus]			0	89.74	SYELPDGQVITIGNER			0.00433127	1789.89	597.637	1789.88	597.635	3	10	1.1.1.5770.4	0	104.318	2419.03	104.649
225	0.08	19.11	65.07	56	44.27	gi|6752954	actin, gamma, cytoplasmic 1 [Mus musculus]			0	89.74	SYELPDGQVITIGNER			0.00191835	1789.89	895.951	1789.88	895.95	2	11	1.1.1.5775.21	0	104.557	6620.27	104.78
225	0.08	19.11	65.07	56	44.27	gi|6752954	actin, gamma, cytoplasmic 1 [Mus musculus]			0	89.74	SYELPDGQVITIGNER			0.00191835	1789.89	895.951	1789.88	895.95	2	11	1.1.1.5785.19	0	104.983	6620.27	104.78
225	0.08	19.11	65.07	56	44.27	gi|6752954	actin, gamma, cytoplasmic 1 [Mus musculus]			0	83.84	SYELPDGQVITIGNER			0.00191835	1789.89	895.951	1789.88	895.95	2	10	1.1.1.5781.26	0	104.816	6620.27	104.78
225	0.08	19.11	65.07	56	44.27	gi|6752954	actin, gamma, cytoplasmic 1 [Mus musculus]			0	82.95	SYELPDGQVITIGNER			0.000852255	1789.89	597.636	1789.88	597.635	3	10	1.1.1.5784.6	0	104.928	2557.01	104.736
225	0.08	19.11	65.07	56	44.27	gi|6752954	actin, gamma, cytoplasmic 1 [Mus musculus]			0	81.53	SYELPDGQVITIGNER			0.00191835	1789.89	895.951	1789.88	895.95	2	10	1.1.1.5771.18	0	104.381	6394.4	104.78
225	0.08	19.11	65.07	56	44.27	gi|6752954	actin, gamma, cytoplasmic 1 [Mus musculus]			0	81.53	SYELPDGQVITIGNER			0.00191835	1789.89	895.951	1789.88	895.95	2	10	1.1.1.5787.14	0	105.07	6620.27	104.78
225	0.08	19.11	65.07	56	44.27	gi|6752954	actin, gamma, cytoplasmic 1 [Mus musculus]			0	81.53	SYELPDGQVITIGNER			0.00191835	1789.89	895.951	1789.88	895.95	2	10	1.1.1.5791.13	0	105.246	6611.18	104.78
225	0.08	19.11	65.07	56	44.27	gi|6752954	actin, gamma, cytoplasmic 1 [Mus musculus]			0	79.51	SYELPDGQVITIGNER			0.00433127	1789.89	597.637	1789.88	597.635	3	9	1.1.1.5768.4	0	104.231	2266.74	104.649
225	0.08	19.11	65.07	56	44.27	gi|6752954	actin, gamma, cytoplasmic 1 [Mus musculus]			0	63.71	SYELPDGQVITIGNER			0.00179628	1789.89	895.951	1789.88	895.95	2	9	1.1.1.5769.20	0	104.292	5577.05	104.692
225	0.08	19.11	65.07	56	44.27	gi|6752954	actin, gamma, cytoplasmic 1 [Mus musculus]			0	42.51	SYELPDGQVITIGNER			0.00433127	1789.89	597.637	1789.88	597.635	3	6	1.1.1.5766.5	0	104.141	1908.16	104.562
225	0.08	19.11	65.07	56	44.27	gi|6752954	actin, gamma, cytoplasmic 1 [Mus musculus]			0	97.66	TTGIVMDSGDGVTHTVPIYEGYALPH	Oxidation(M)@6	cleaved H-A@C-term	0.00265318	2745.3	916.107	2745.3	916.106	3	11	1.1.1.5668.9	0	99.8075	5219.99	99.9951
225	0.08	19.11	65.07	56	44.27	gi|6752954	actin, gamma, cytoplasmic 1 [Mus musculus]			0	92.78	TTGIVMDSGDGVTHTVPIYEGYALPH	Oxidation(H)@14	cleaved H-A@C-term	0.00265318	2745.3	916.107	2745.3	916.106	3	10	1.1.1.5666.10	0	99.7185	5219.99	99.9951
225	0.08	19.11	65.07	56	44.27	gi|6752954	actin, gamma, cytoplasmic 1 [Mus musculus]			0	89.71	TTGIVMDSGDGVTHTVPIYEGYALPH	Oxidation(H)@14	cleaved H-A@C-term	0.00265318	2745.3	916.107	2745.3	916.106	3	11	1.1.1.5670.8	0	99.8965	5219.99	99.9951
225	0.08	19.11	65.07	56	44.27	gi|6752954	actin, gamma, cytoplasmic 1 [Mus musculus]			0	69.1	TTGIVMDSGDGVTHTVPIYEGYALPH	Oxidation(M)@6	cleaved H-A@C-term	0.00265318	2745.3	916.107	2745.3	916.106	3	9	1.1.1.5672.11	0	99.987	5219.99	99.9951
225	0.08	19.11	65.07	56	44.27	gi|6752954	actin, gamma, cytoplasmic 1 [Mus musculus]			0	48.92	TTGIVMDSGDGVTHTVPIYEGYALPH	Oxidation(M)@6	cleaved H-A@C-term	0.00265318	2745.3	916.107	2745.3	916.106	3	6	1.1.1.5676.17	0	100.164	5219.99	99.9951
225	0.08	19.11	65.07	56	44.27	gi|6752954	actin, gamma, cytoplasmic 1 [Mus musculus]			0	43.77	TTGIVMDSGDGVTHTVPIYEGYALPH	Oxidation(M)@6	cleaved H-A@C-term	0.00228697	2745.3	916.107	2745.3	916.106	3	6	1.1.1.5664.10	0	99.6289	5177.49	99.9951
225	0.08	19.11	65.07	56	44.27	gi|6752954	actin, gamma, cytoplasmic 1 [Mus musculus]			0	26.32	TTGIVMDSGDGVTHTVPIYEGYALPHAILR	Oxidation(M)@6		0.00174501	3198.6	800.658	3198.6	800.658	4	9	1.1.1.5908.10	0	110.389	2191.5	110.444
225	0.08	19.11	65.07	56	44.27	gi|6752954	actin, gamma, cytoplasmic 1 [Mus musculus]			0	99	VAPEEHPVLLTEAPLNPK			0.000365865	1953.06	652.026	1953.06	652.026	3	12	1.1.1.5091.12	0	74.326	8759.85	74.7464
225	0.08	19.11	65.07	56	44.27	gi|6752954	actin, gamma, cytoplasmic 1 [Mus musculus]			0	99	VAPEEHPVLLTEAPLNPK			0.00101338	1953.06	652.027	1953.06	652.026	3	14	1.1.1.5101.17	0	74.7718	9279.02	74.7906
225	0.08	19.11	65.07	56	44.27	gi|6752954	actin, gamma, cytoplasmic 1 [Mus musculus]			0	99	VAPEEHPVLLTEAPLNPK			-3.46413e-07	1953.06	652.026	1953.06	652.026	3	9	1.1.1.5089.12	0	74.2371	7987.81	74.5692
225	0.08	19.11	65.07	56	44.27	gi|6752954	actin, gamma, cytoplasmic 1 [Mus musculus]			0	98.33	VAPEEHPVLLTEAPLNPK			0.00101338	1953.06	652.027	1953.06	652.026	3	13	1.1.1.5103.17	0	74.8589	9279.02	74.7906
225	0.08	19.11	65.07	56	44.27	gi|6752954	actin, gamma, cytoplasmic 1 [Mus musculus]			0	96.12	VAPEEHPVLLTEAPLNPK			0.00101338	1953.06	652.027	1953.06	652.026	3	12	1.1.1.5095.11	0	74.5042	9279.02	74.7906
225	0.08	19.11	65.07	56	44.27	gi|6752954	actin, gamma, cytoplasmic 1 [Mus musculus]			0	92.25	VAPEEHPVLLTEAPLNPK			0.00101338	1953.06	652.027	1953.06	652.026	3	11	1.1.1.5093.12	0	74.4153	9253.68	74.7464
225	0.08	19.11	65.07	56	44.27	gi|6752954	actin, gamma, cytoplasmic 1 [Mus musculus]			0	82.77	VAPEEHPVLLTEAPLNPK			0.00101338	1953.06	652.027	1953.06	652.026	3	8	1.1.1.5107.19	0	75.0362	9279.02	74.7906
225	0.08	19.11	65.07	56	44.27	gi|6752954	actin, gamma, cytoplasmic 1 [Mus musculus]			0	49.58	VAPEEHPVLLTEAPLNPK			0.00101338	1953.06	652.027	1953.06	652.026	3	10	1.1.1.5097.16	0	74.5958	9279.02	74.7906
225	0.08	19.11	65.07	56	44.27	gi|6752954	actin, gamma, cytoplasmic 1 [Mus musculus]			0	22.45	VAPEEHPVLLTEAPLNPK			0.00302049	1953.06	977.537	1953.06	977.536	2	8	1.1.1.5096.20	0	74.5639	2374.64	74.7021
225	0.08	19.11	65.07	56	44.27	gi|6752954	actin, gamma, cytoplasmic 1 [Mus musculus]			0	17.54	VAPEEHPVLLTEAPLNPK			0.00101338	1953.06	652.027	1953.06	652.026	3	5	1.1.1.5105.22	0	74.9485	9279.02	74.7906
225	0.08	19.11	65.07	56	44.27	gi|6752954	actin, gamma, cytoplasmic 1 [Mus musculus]			0	15.79	VAPEEHPVLLTEAPLNPK			0.00101338	1953.06	652.027	1953.06	652.026	3	5	1.1.1.5113.18	0	75.3041	8255.53	74.8348
225	0.08	19.11	65.07	56	44.27	gi|6752954	actin, gamma, cytoplasmic 1 [Mus musculus]			0	80.48	YPIEHGIVTNWDDMEK	Methyl(H)@5; Oxidation(M)@14		0.00361762	1975.9	659.641	1975.9	659.64	3	10	1.1.1.5147.18	0	76.7989	2978.01	77.1246
225	0.08	19.11	65.07	56	44.27	gi|6752954	actin, gamma, cytoplasmic 1 [Mus musculus]			0	62.12	YPIEHGIVTNWDDMEK	Methyl(H)@5; Oxidation(M)@14		0.00361762	1975.9	659.641	1975.9	659.64	3	8	1.1.1.5153.19	0	77.0648	3002.2	77.1246
225	0.08	19.11	65.07	56	44.27	gi|6752954	actin, gamma, cytoplasmic 1 [Mus musculus]			0	54.99	YPIEHGIVTNWDDMEK	Methyl(H)@5; Oxidation(M)@14		0.00361762	1975.9	659.641	1975.9	659.64	3	9	1.1.1.5159.14	0	77.3298	3002.2	77.1246
224	0.09	0.09	14.76	4.059	0	gi|34098931	calbindin 2 [Mus musculus]			0.090444	67.62	ELENFFQELEK			0.000881512	1424.68	713.349	1424.68	713.348	2	6	1.1.1.6386.2	1	131.587	335.35	131.74
224	0.09	0.09	14.76	4.059	0	gi|34098931	calbindin 2 [Mus musculus]			0	27.8	ELENFFQELEK			0.000881512	1424.68	713.349	1424.68	713.348	2	4	1.1.1.6394.5	1	131.953	335.35	131.74
223	0.09	0.09	17.45	4.05	0	gi|16716499	sideroflexin 3 [Mus musculus]			0.0942041	68.44	NLLLSGEQLEASR			-0.00209155	1428.76	715.385	1428.76	715.386	2	7	1.1.1.5330.12	1	84.8168	627.472	84.7416
223	0.09	0.09	17.45	4.05	0	gi|16716499	sideroflexin 3 [Mus musculus]			0	16.78	NLLLSGEQLEASR			-0.00209155	1428.76	715.385	1428.76	715.386	2	4	1.1.1.5328.12	1	84.7267	627.472	84.7416
223	0.09	0.09	17.45	4.05	0	gi|16716499	sideroflexin 3 [Mus musculus]			0	15.66	NLLLSGEQLEASR			-0.00209155	1428.76	715.385	1428.76	715.386	2	5	1.1.1.5326.12	1	84.6368	627.472	84.7416
222	0.09	0.09	15.14	5.963	0	gi|27229101	hypothetical protein LOC70564 [Mus musculus]			0.0741724	62.45	LDELGVPLYAVVK			0.00118832	1414.81	708.411	1414.81	708.411	2	6	1.1.1.6084.8	1	118.137	351.864	118.065
222	0.09	0.09	15.14	5.963	0	gi|27229101	hypothetical protein LOC70564 [Mus musculus]			0.0132283	21.83	VNPLSVLEAVK			-0.00241642	1167.68	584.849	1167.69	584.85	2	4	1.1.1.6255.3	1	125.708	175.315	125.64
221	0.11	0.11	1.37	1.37	0	gi|116089322	protease, serine, 15 [Mus musculus]			0.107349	71.52	TENPLVLIDEVDK			-0.0061757	1483.77	742.893	1483.78	742.896	2	5	1.1.1.6253.6	1	125.63	163.677	125.596
220	0.12	0.12	3.239	3.239	0	gi|71043961	trypsinogen 7 [Mus musculus]			0.115205	72.78	VSTVALPR			-0.000752391	841.501	421.758	841.502	421.758	2	5	1.1.1.4222.2	1	37.6675	505.407	37.6437
220	0.12	0.12	3.239	3.239	0	gi|71043961	trypsinogen 7 [Mus musculus]			0	37.21	VSTVALPR			-0.000752391	841.501	421.758	841.502	421.758	2	6	1.1.1.4317.2	1	40.8395	403.561	40.7048
220	0.12	0.12	3.239	3.239	0	gi|71043961	trypsinogen 7 [Mus musculus]			0	15.64	VSTVALPR			-0.000752391	841.501	421.758	841.502	421.758	2	5	1.1.1.4224.2	1	37.7536	505.407	37.6437
219	0.12	0.12	16.9	16.9	0	gi|83715998	ATP synthase, H+ transporting, mitochondrial F1F0 complex, subunit e [Mus musculus]			0.123782	74.29	ELAEAQDDSILK			0.00347282	1330.67	666.34	1330.66	666.338	2	7	1.1.1.4659.22	1	55.3639	1386.34	55.1647
219	0.12	0.12	16.9	16.9	0	gi|83715998	ATP synthase, H+ transporting, mitochondrial F1F0 complex, subunit e [Mus musculus]			0	49.12	ELAEAQDDSILK			0.00322868	1330.66	666.34	1330.66	666.338	2	8	1.1.1.4663.12	1	55.5331	1355.43	55.2081
218	0.12	0.12	2.155	1.141	0	gi|18087787	protocadherin beta 12 [Mus musculus]			0.116339	72.87	ITGEIRLTK		missed R-L@6	-0.011268	1029.61	515.811	1029.62	515.816	2	4	1.1.1.5814.3	0	106.212	1339.63	106.24
217	0.13	0.13	18.9	7.874	0	gi|149258167; gi|149258165	PREDICTED: similar to beta-globin isoform 2 [Mus musculus]; PREDICTED: similar to beta-globin isoform 1 [Mus musculus]			0.130182	75.32	LLVVYPWTQR			0.00185986	1273.72	637.867	1273.72	637.866	2	6	1.1.1.5900.6	1	110.021	388.446	110.043
217	0.13	0.13	18.9	7.874	0	gi|149258167; gi|149258165	PREDICTED: similar to beta-globin isoform 2 [Mus musculus]; PREDICTED: similar to beta-globin isoform 1 [Mus musculus]			0	17.9	LLVVYPWTQR			0.0012495	1273.72	637.867	1273.72	637.866	2	4	1.1.1.5910.9	1	110.469	415.127	110.221
216	0.14	0.14	1.704	1.704	0	gi|13507622	SAC1 (supressor of actin mutations 1, homolog)-like [Mus musculus]			0.141463	77.06	TNVIQSLLAR			-0.00278298	1113.65	557.831	1113.65	557.833	2	4	1.1.1.5932.5	1	111.447	137.024	111.472
215	0.14	0.14	16.83	10.68	0	gi|6678768	myristoylated alanine rich protein kinase C substrate [Mus musculus]			0.142668	77.16	EAEAAEPEQPEQPEQPAAEEPQAEEQSEAAGEK			0.021319	3532.54	1178.52	3532.52	1178.52	3	9	1.1.1.4430.8	1	45.3645	511.646	45.5456
215	0.14	0.14	16.83	10.68	0	gi|6678768	myristoylated alanine rich protein kinase C substrate [Mus musculus]			0	50.93	EAEAAEPEQPEQPEQPAAEEPQAEEQSEAAGEK			0.021319	3532.54	1178.52	3532.52	1178.52	3	10	1.1.1.4433.8	1	45.4965	511.646	45.5456
214	0.14	0.14	11.19	1.033	0	gi|34610235	reticulon 4 isoform A [Mus musculus]			0.138466	76.49	SLTAVLSAELNK			-0.0011953	1244.7	623.356	1244.7	623.356	2	5	1.1.1.5765.6	1	104.091	316.304	104.074
213	0.15	0.15	1.397	1.397	0	RRRRRgi|94377559; RRRRRgi|94377388	REVERSED PREDICTED: similar to mKIAA0241 protein isoform 2 [Mus musculus]; REVERSED PREDICTED: hypothetical protein LOC78937 isoform 1 [Mus musculus]			0.153045	78.45	LDATTPNLLK			0.0127174	1084.63	543.32	1084.61	543.314	2	3	1.1.1.5919.8	0	110.869	524.42	110.534
213	0.15	0.15	1.397	1.397	0	RRRRRgi|94377559; RRRRRgi|94377388	REVERSED PREDICTED: similar to mKIAA0241 protein isoform 2 [Mus musculus]; REVERSED PREDICTED: hypothetical protein LOC78937 isoform 1 [Mus musculus]			0	28.38	LDATTPNLLK			0.0127174	1084.63	543.32	1084.61	543.314	2	3	1.1.1.5911.8	0	110.511	524.42	110.534
212	0.15	0.15	1.967	0.5316	0	RRRRRgi|149251580; RRRRRgi|149251321	REVERSED PREDICTED: similar to Nuclear pore membrane glycoprotein 210-like precursor (Nucleoporin 210 kDa-like) [Mus musculus]; REVERSED PREDICTED: nucleoporin 210-like [Mus musculus]			0.153045	78.45	VEAVRIAEAK		missed R-I@5	0.00148398	1084.63	543.32	1084.62	543.319	2	3	1.1.1.5919.8	0	110.869	524.42	110.534
212	0.15	0.15	1.967	0.5316	0	RRRRRgi|149251580; RRRRRgi|149251321	REVERSED PREDICTED: similar to Nuclear pore membrane glycoprotein 210-like precursor (Nucleoporin 210 kDa-like) [Mus musculus]; REVERSED PREDICTED: nucleoporin 210-like [Mus musculus]			0	28.38	VEAVRIAEAK		missed R-I@5	0.00148398	1084.63	543.32	1084.62	543.319	2	3	1.1.1.5911.8	0	110.511	524.42	110.534
211	0.15	0.15	7.765	1.08	1.08	RRRRRgi|124486839	REVERSED coiled-coil domain containing 88B [Mus musculus]			0.142065	95.92	GQLERHALELARMNAK	Deamidated(Q)@2	missed R-H@5; missed R-M@12	-0.00378129	1836.96	613.327	1836.96	613.328	3	6	1.1.1.5906.5	1	110.284	364.093	110.132
211	0.15	0.15	7.765	1.08	1.08	RRRRRgi|124486839	REVERSED coiled-coil domain containing 88B [Mus musculus]			0.00966115	16.08	LEEELGRQR		missed R-Q@7	0.0121029	1128.6	565.308	1128.59	565.302	2	3	1.1.1.5218.9	1	79.9182	221.722	80.0309
211	0.15	0.15	7.765	1.08	1.08	RRRRRgi|124486839	REVERSED coiled-coil domain containing 88B [Mus musculus]			0	67.93	GQLERHALELARMNAK	Deamidated(Q)@2	missed R-H@5; missed R-M@12	-0.00378129	1836.96	613.327	1836.96	613.328	3	6	1.1.1.5882.9	1	109.226	864.294	109.024
210	0.16	0.16	13.65	4.819	0	gi|94384221; gi|149258986	PREDICTED: similar to ribosomal protein S6 [Mus musculus]; PREDICTED: similar to ribosomal protein S6 [Mus musculus]			0.162412	79.51	DIPGLTDTTVPR			0.00200541	1283.67	642.844	1283.67	642.843	2	7	1.1.1.5141.15	1	76.5325	309.92	76.7241
209	0.17	0.17	7.971	2.899	0	gi|58037546	isocitrate dehydrogenase 1 (NADP+), soluble [Mus musculus]			0.161151	79.25	LDNNTELSFFAK			0.0011415	1397.68	699.849	1397.68	699.849	2	5	1.1.1.5634.6	1	98.2816	262.077	98.1211
209	0.17	0.17	7.971	2.899	0	gi|58037546	isocitrate dehydrogenase 1 (NADP+), soluble [Mus musculus]			0.0127808	20.14	NILGGTVFR			0.00217776	975.552	488.783	975.55	488.782	2	4	1.1.1.5273.4	1	82.3405	1105.66	82.4135
208	0.18	0.18	7.757	2.096	0	gi|82895682	PREDICTED: similar to hCG2042963 [Mus musculus]			0.175874	80.86	AIVSSWPFPR			0.00351773	1158.62	580.318	1158.62	580.317	2	7	1.1.1.5145.9	0	76.6985	2221.2	76.7241
208	0.18	0.18	7.757	2.096	0	gi|82895682	PREDICTED: similar to hCG2042963 [Mus musculus]			0	32.09	AIVSSWPFPR			0.00376187	1158.62	580.318	1158.62	580.317	2	5	1.1.1.5167.10	0	77.6804	1673.53	77.9687
208	0.18	0.18	7.757	2.096	0	gi|82895682	PREDICTED: similar to hCG2042963 [Mus musculus]			0	18.92	AIVSSWPFPR			0.00376187	1158.62	580.318	1158.62	580.317	2	5	1.1.1.5177.10	0	78.1236	1673.53	77.9687
208	0.18	0.18	7.757	2.096	0	gi|82895682	PREDICTED: similar to hCG2042963 [Mus musculus]			0	16.76	AIVSSWPFPR			0.00351773	1158.62	580.318	1158.62	580.317	2	4	1.1.1.5185.14	0	78.4744	1645.72	78.013
208	0.18	0.18	7.757	2.096	0	gi|82895682	PREDICTED: similar to hCG2042963 [Mus musculus]			0	16.18	AIVSSWPFPR			0.00351773	1158.62	580.318	1158.62	580.317	2	4	1.1.1.5149.11	0	76.8789	2221.2	76.7241
208	0.18	0.18	7.757	2.096	0	gi|82895682	PREDICTED: similar to hCG2042963 [Mus musculus]			0	15.64	AIVSSWPFPR			0.00376187	1158.62	580.318	1158.62	580.317	2	5	1.1.1.5175.12	0	78.0419	1673.53	77.9687
207	0.19	0.19	3.185	3.185	0	gi|111038118	L-3-hydroxyacyl-Coenzyme A dehydrogenase [Mus musculus]			0.185087	81.77	TFESLVDFCK	Carbamidomethyl(C)@9		0.0017017	1244.58	623.295	1244.57	623.295	2	5	1.1.1.5727.7	1	102.398	492.683	102.24
207	0.19	0.19	3.185	3.185	0	gi|111038118	L-3-hydroxyacyl-Coenzyme A dehydrogenase [Mus musculus]			0	19.44	TFESLVDFCK	Carbamidomethyl(C)@9		0.0017017	1244.58	623.295	1244.57	623.295	2	5	1.1.1.5725.6	1	102.31	492.683	102.24
206	0.19	0.19	6.667	6.667	0	gi|9790219	destrin [Mus musculus]			0.189096	82.15	YALYDASFETK			0.00216055	1306.61	654.312	1306.61	654.311	2	5	1.1.1.5207.14	1	79.4353	486.277	79.2389
205	0.19	0.19	14.65	5.556	0	gi|31560539	peroxiredoxin 2 [Mus musculus]			0.144481	84.91	QITVNDLPVGR	Gln->pyro-Glu@N-term		-0.000870875	1193.64	597.827	1193.64	597.828	2	5	1.1.1.5684.7	1	100.504	422.035	100.525
205	0.19	0.19	14.65	5.556	0	gi|31560539	peroxiredoxin 2 [Mus musculus]			0.0462403	48.58	KEGGLGPLNIPLLADVTK		missed K-E@1	-0.00368036	1834.05	612.358	1834.06	612.359	3	5	1.1.1.6484.2	1	135.968	198.41	135.763
205	0.19	0.19	14.65	5.556	0	gi|31560539	peroxiredoxin 2 [Mus musculus]			0	52.61	QITVNDLPVGR	Gln->pyro-Glu@N-term		-0.000870875	1193.64	597.827	1193.64	597.828	2	4	1.1.1.5686.6	1	100.588	422.035	100.525
204	0.2	0.2	6.18	6.18	0	gi|20070422	PRA1 domain family 2 [Mus musculus]			0.204815	83.4	ALDDFVLGSAR			0.00879657	1162.61	582.311	1162.6	582.306	2	5	1.1.1.5532.9	1	93.7326	344.894	93.7565
203	0.21	0.21	7.784	3.593	0	gi|31982178	malate dehydrogenase 1, NAD (soluble) [Mus musculus]			0.213249	84.06	FVEGLPINDFSR			-0.00394362	1392.7	697.357	1392.7	697.359	2	5	1.1.1.5738.9	1	102.894	383.087	102.732
202	0.23	0.23	17.2	12.1	0	gi|21312994; gi|149252044	solute carrier family 25 (mitochondrial carrier oxoglutarate carrier), member 11 [Mus musculus]; PREDICTED: hypothetical protein [Mus musculus]			0.205512	83.37	LTGADGTPPGFLLK			-0.000774471	1385.75	693.885	1385.76	693.885	2	6	1.1.1.5419.15	1	88.7724	510.104	88.6956
202	0.23	0.23	17.2	12.1	0	gi|21312994; gi|149252044	solute carrier family 25 (mitochondrial carrier oxoglutarate carrier), member 11 [Mus musculus]; PREDICTED: hypothetical protein [Mus musculus]			0.0241089	68.86	ALIGMTAGATGAFVGTPAEVALIR	Oxidation(M)@5		-0.00562227	2302.23	768.417	2302.24	768.419	3	10	1.1.1.6285.4	0	127.062	450.571	126.986
202	0.23	0.23	17.2	12.1	0	gi|21312994; gi|149252044	solute carrier family 25 (mitochondrial carrier oxoglutarate carrier), member 11 [Mus musculus]; PREDICTED: hypothetical protein [Mus musculus]			0	54.86	LTGADGTPPGFLLK			-0.000774471	1385.75	693.885	1385.76	693.885	2	5	1.1.1.5425.13	1	89.0339	510.104	88.6956
202	0.23	0.23	17.2	12.1	0	gi|21312994; gi|149252044	solute carrier family 25 (mitochondrial carrier oxoglutarate carrier), member 11 [Mus musculus]; PREDICTED: hypothetical protein [Mus musculus]			0	21.2	LTGADGTPPGFLLK			-0.000896541	1385.75	693.885	1385.76	693.885	2	5	1.1.1.5431.8	1	89.2994	486.11	88.8287
202	0.23	0.23	17.2	12.1	0	gi|21312994; gi|149252044	solute carrier family 25 (mitochondrial carrier oxoglutarate carrier), member 11 [Mus musculus]; PREDICTED: hypothetical protein [Mus musculus]			0	15.07	LTGADGTPPGFLLK			-0.000774471	1385.75	693.885	1385.76	693.885	2	4	1.1.1.5413.17	1	88.5072	510.104	88.6956
201	0.23	0.24	12.5	3.618	0	gi|6753138	Na+/K+ -ATPase beta 1 subunit [Mus musculus]			0.231362	85.29	SYEAYVLNIIR			-0.00224351	1339.71	670.863	1339.71	670.864	2	5	1.1.1.6315.4	1	128.402	277.81	128.557
200	0.24	0.24	25.19	13.33	0	gi|83921595; gi|6681137	diazepam binding inhibitor isoform 1 [Mus musculus]; diazepam binding inhibitor isoform 2 [Mus musculus]			0.236572	91.03	QATVGDVNTDRPGLLDLK	Gln->pyro-Glu@N-term		0.000619411	1893.98	947.997	1893.98	947.997	2	10	1.1.1.5600.10	1	96.7751	1014.01	96.7383
199	0.24	0.24	2.616	0.6707	0	RRRRRgi|29243976	REVERSED pleckstrin homology domain containing, family H (with MyTH4 domain) member 2 [Mus musculus]			0.241845	85.76	IKAAKEEIIK		missed K-A@2; missed K-E@5	-0.00065162	1141.71	571.861	1141.71	571.861	2	6	1.1.1.4926.14	0	67.1059	36788.8	67.436
199	0.24	0.24	2.616	0.6707	0	RRRRRgi|29243976	REVERSED pleckstrin homology domain containing, family H (with MyTH4 domain) member 2 [Mus musculus]			0	41.98	IKAAKEEIIK		missed K-A@2; missed K-E@5	-0.000407479	1141.71	571.861	1141.71	571.861	2	9	1.1.1.4950.7	0	68.1422	54913.5	67.9962
199	0.24	0.24	2.616	0.6707	0	RRRRRgi|29243976	REVERSED pleckstrin homology domain containing, family H (with MyTH4 domain) member 2 [Mus musculus]			0	41.98	IKAAKEEIIK		missed K-A@2; missed K-E@5	-0.000163337	1141.71	571.861	1141.71	571.861	2	9	1.1.1.4954.9	0	68.3151	54856.5	67.9532
199	0.24	0.24	2.616	0.6707	0	RRRRRgi|29243976	REVERSED pleckstrin homology domain containing, family H (with MyTH4 domain) member 2 [Mus musculus]			0	38.82	IKAAKEEIIK		missed K-A@2; missed K-E@5	-0.000407479	1141.71	571.861	1141.71	571.861	2	8	1.1.1.4920.9	0	66.8448	27936.8	67.1755
199	0.24	0.24	2.616	0.6707	0	RRRRRgi|29243976	REVERSED pleckstrin homology domain containing, family H (with MyTH4 domain) member 2 [Mus musculus]			0	38.82	IKAAKEEIIK		missed K-A@2; missed K-E@5	-0.000163337	1141.71	571.861	1141.71	571.861	2	9	1.1.1.4940.6	0	67.7104	54856.5	67.9532
199	0.24	0.24	2.616	0.6707	0	RRRRRgi|29243976	REVERSED pleckstrin homology domain containing, family H (with MyTH4 domain) member 2 [Mus musculus]			0	38.82	IKAAKEEIIK		missed K-A@2; missed K-E@5	-0.000407479	1141.71	571.861	1141.71	571.861	2	9	1.1.1.4946.8	0	67.9706	54913.5	67.9962
199	0.24	0.24	2.616	0.6707	0	RRRRRgi|29243976	REVERSED pleckstrin homology domain containing, family H (with MyTH4 domain) member 2 [Mus musculus]			0	38.82	IKAAKEEIIK		missed K-A@2; missed K-E@5	-0.000163337	1141.71	571.861	1141.71	571.861	2	9	1.1.1.4952.7	0	68.2269	54856.5	67.9532
199	0.24	0.24	2.616	0.6707	0	RRRRRgi|29243976	REVERSED pleckstrin homology domain containing, family H (with MyTH4 domain) member 2 [Mus musculus]			0	30.77	IKAAKEEIIK		missed K-A@2; missed K-E@5	-0.000163337	1141.71	571.861	1141.71	571.861	2	7	1.1.1.4942.7	0	67.7942	54856.5	67.9532
199	0.24	0.24	2.616	0.6707	0	RRRRRgi|29243976	REVERSED pleckstrin homology domain containing, family H (with MyTH4 domain) member 2 [Mus musculus]			0	28.59	IKAAKEEIIK		missed K-A@2; missed K-E@5	-0.000163337	1141.71	571.861	1141.71	571.861	2	7	1.1.1.4932.9	0	67.3635	49597.5	67.6952
199	0.24	0.24	2.616	0.6707	0	RRRRRgi|29243976	REVERSED pleckstrin homology domain containing, family H (with MyTH4 domain) member 2 [Mus musculus]			0	26.64	IKAAKEEIIK		missed K-A@2; missed K-E@5	-0.000407479	1141.71	571.861	1141.71	571.861	2	9	1.1.1.4948.8	0	68.0564	54913.5	67.9962
199	0.24	0.24	2.616	0.6707	0	RRRRRgi|29243976	REVERSED pleckstrin homology domain containing, family H (with MyTH4 domain) member 2 [Mus musculus]			0	22.11	IKAAKEEIIK		missed K-A@2; missed K-E@5	-0.000407479	1141.71	571.861	1141.71	571.861	2	6	1.1.1.4924.12	0	67.0179	34459.5	67.436
198	0.24	0.24	50	17.59	0	gi|94397536; gi|7949005	PREDICTED: similar to mitochondrial ATP synthase coupling factor 6 [Mus musculus]; ATP synthase, H+ transporting, mitochondrial F0 complex, subunit F [Mus musculus]			0.239578	85.62	QASGGPVDIGPEYQQDLDR			-0.00118793	2043.95	682.323	2043.95	682.324	3	6	1.1.1.5125.21	1	75.8348	741.24	75.7205
197	0.26	0.26	2.004	0.8016	0	RRRRRgi|71725365	REVERSED Sec23 interacting protein [Mus musculus]			0.263604	86.88	KFHTQLLK		missed K-F@1	0.0125475	1013.61	507.815	1013.6	507.808	2	10	1.1.1.5509.2	0	92.7373	93991.3	92.6841
197	0.26	0.26	2.004	0.8016	0	RRRRRgi|71725365	REVERSED Sec23 interacting protein [Mus musculus]			0	77.34	KFHTQLLK		missed K-F@1	0.0125475	1013.61	507.815	1013.6	507.808	2	9	1.1.1.5523.3	0	93.3376	77047.4	92.8979
197	0.26	0.26	2.004	0.8016	0	RRRRRgi|71725365	REVERSED Sec23 interacting protein [Mus musculus]			0	74.42	KFHTQLLK		missed K-F@1	0.0125475	1013.61	507.815	1013.6	507.808	2	9	1.1.1.5507.2	0	92.6517	93991.3	92.6841
197	0.26	0.26	2.004	0.8016	0	RRRRRgi|71725365	REVERSED Sec23 interacting protein [Mus musculus]			0	74.42	KFHTQLLK		missed K-F@1	0.0125475	1013.61	507.815	1013.6	507.808	2	9	1.1.1.5515.2	0	92.9937	93991.3	92.6841
197	0.26	0.26	2.004	0.8016	0	RRRRRgi|71725365	REVERSED Sec23 interacting protein [Mus musculus]			0	74.42	KFHTQLLK		missed K-F@1	0.0125475	1013.61	507.815	1013.6	507.808	2	9	1.1.1.5517.2	0	93.0791	95971.7	92.6412
197	0.26	0.26	2.004	0.8016	0	RRRRRgi|71725365	REVERSED Sec23 interacting protein [Mus musculus]			0	55.6	KFHTQLLK		missed K-F@1	0.0125475	1013.61	507.815	1013.6	507.808	2	9	1.1.1.5513.2	0	92.9082	93991.3	92.6841
197	0.26	0.26	2.004	0.8016	0	RRRRRgi|71725365	REVERSED Sec23 interacting protein [Mus musculus]			0	52.61	KFHTQLLK		missed K-F@1	0.0125475	1013.61	507.815	1013.6	507.808	2	8	1.1.1.5519.2	0	93.1647	88516.6	92.727
197	0.26	0.26	2.004	0.8016	0	RRRRRgi|71725365	REVERSED Sec23 interacting protein [Mus musculus]			0	52.24	KFHTQLLK		missed K-F@1	0.0125475	1013.61	507.815	1013.6	507.808	2	8	1.1.1.5511.3	0	92.8239	93991.3	92.6841
197	0.26	0.26	2.004	0.8016	0	RRRRRgi|71725365	REVERSED Sec23 interacting protein [Mus musculus]			0	51.49	KFHTQLLK		missed K-F@1	0.0125475	1013.61	507.815	1013.6	507.808	2	8	1.1.1.5505.4	0	92.5682	93991.3	92.6841
197	0.26	0.26	2.004	0.8016	0	RRRRRgi|71725365	REVERSED Sec23 interacting protein [Mus musculus]			0	45.3	KFHTQLLK		missed K-F@1	0.0105334	1013.61	507.814	1013.6	507.808	2	8	1.1.1.5521.2	0	93.2509	81682	92.8125
196	0.27	0.27	1.526	0.4977	0	gi|124244033	microtubule-associated protein 1 A [Mus musculus]			0.270026	87.24	SSLLLDTVTSIPSSR			0.00191064	1574.85	788.434	1574.85	788.433	2	6	1.1.1.5893.14	1	109.721	153.14	109.689
195	0.28	0.28	4.435	4.435	0	RRRRRgi|31982793	REVERSED granzyme E [Mus musculus]			0.278189	87.62	NKAYALLGYAK		missed K-A@2	0.000549508	1210.67	606.343	1210.67	606.343	2	5	1.1.1.5347.12	0	85.5667	351.95	85.6317
194	0.28	0.28	10.14	2.765	0	gi|70794816; gi|149253386; gi|12963491	hypothetical protein LOC433182 [Mus musculus]; PREDICTED: hypothetical protein [Mus musculus]; enolase 1, alpha non-neuron [Mus musculus]			0.278189	87.6	YITPDQLADLYK			-0.00143612	1438.73	720.374	1438.73	720.374	2	7	1.1.1.5931.13	1	111.417	884.224	111.472
194	0.28	0.28	10.14	2.765	0	gi|70794816; gi|149253386; gi|12963491	hypothetical protein LOC433182 [Mus musculus]; PREDICTED: hypothetical protein [Mus musculus]; enolase 1, alpha non-neuron [Mus musculus]			0	87.42	YITPDQLADLYK			-0.00143612	1438.73	720.374	1438.73	720.374	2	6	1.1.1.5927.10	1	111.232	884.224	111.472
194	0.28	0.28	10.14	2.765	0	gi|70794816; gi|149253386; gi|12963491	hypothetical protein LOC433182 [Mus musculus]; PREDICTED: hypothetical protein [Mus musculus]; enolase 1, alpha non-neuron [Mus musculus]			0	18.38	YITPDQLADLYK			-0.00143612	1438.73	720.374	1438.73	720.374	2	4	1.1.1.5929.11	1	111.321	884.224	111.472
193	0.3	0.3	30.52	15.49	0	gi|20070412; gi|149251053	ATP synthase, H+ transporting, mitochondrial F1 complex, O subunit [Mus musculus]; PREDICTED: hypothetical protein [Mus musculus]			0.215383	83.4	VSLAVLNPYIK			-0.000949174	1215.72	608.868	1215.72	608.869	2	5	1.1.1.5879.9	1	109.088	1770.13	108.937
193	0.3	0.3	30.52	15.49	0	gi|20070412; gi|149251053	ATP synthase, H+ transporting, mitochondrial F1 complex, O subunit [Mus musculus]; PREDICTED: hypothetical protein [Mus musculus]			0.0809219	61.61	GEVPCTVTTASPLDDAVLSELK	Carbamidomethyl(C)@5		0.0006908	2301.14	768.054	2301.14	768.054	3	9	1.1.1.6320.5	1	128.642	731.705	128.692
193	0.3	0.3	30.52	15.49	0	gi|20070412; gi|149251053	ATP synthase, H+ transporting, mitochondrial F1 complex, O subunit [Mus musculus]; PREDICTED: hypothetical protein [Mus musculus]			0	64.43	VSLAVLNPYIK			-0.000949174	1215.72	608.868	1215.72	608.869	2	4	1.1.1.5873.8	1	108.82	1770.13	108.937
192	0.33	0.33	2.4	0.4267	0	RRRRRgi|28077105	REVERSED neuron navigator 1 [Mus musculus]			0.326979	89.74	EVLYEALR			-0.000663836	991.533	496.774	991.534	496.774	2	6	1.1.1.4633.7	1	54.2214	505.248	54.6416
192	0.33	0.33	2.4	0.4267	0	RRRRRgi|28077105	REVERSED neuron navigator 1 [Mus musculus]			0	52.76	EVLYEALR			-0.00127419	991.533	496.774	991.534	496.774	2	5	1.1.1.4637.9	1	54.3953	601.663	54.729
191	0.33	0.33	10.84	3.422	0	gi|84579839	monoamine oxidase A [Mus musculus]			0.325139	93.63	QCGGTSRIFSVTNGGQER	Gln->pyro-Glu@N-term; Carbamidomethyl(C)@2	missed R-I@7	0.0152882	1935.9	646.308	1935.89	646.302	3	6	1.1.1.5876.9	0	108.956	284.738	108.893
191	0.33	0.33	10.84	3.422	0	gi|84579839	monoamine oxidase A [Mus musculus]			0.000869459	27.03	EVLNALGKVAK	Deamidated(N)@4	missed K-V@8	0.035978	1141.71	571.861	1141.67	571.843	2	5	1.1.1.4924.12	0	67.0179	34459.5	67.436
190	0.33	0.33	13.33	1.132	0	gi|21704014	MAP/microtubule affinity-regulating kinase 1 [Mus musculus]			0.321482	89.44	LSLNGVRFK		missed R-F@7	-0.0105942	1032.6	517.306	1032.61	517.311	2	5	1.1.1.4861.7	1	64.2627	1534.43	64.1184
190	0.33	0.33	13.33	1.132	0	gi|21704014	MAP/microtubule affinity-regulating kinase 1 [Mus musculus]			0	15.87	LSLNGVRFK		missed R-F@7	-0.0105942	1032.6	517.306	1032.61	517.311	2	4	1.1.1.4863.5	1	64.3476	1534.43	64.1184
189	0.35	0.35	6.471	5.882	0	gi|124249210	spermidine/spermine N1-acetyl transferase 2 [Mus musculus]			0.337242	89.89	GQGIGTKIIK		missed K-I@7	-0.00858183	1013.61	507.815	1013.62	507.819	2	11	1.1.1.5513.2	0	92.9082	93991.3	92.6841
189	0.35	0.35	6.471	5.882	0	gi|124249210	spermidine/spermine N1-acetyl transferase 2 [Mus musculus]			0	87.06	GQGIGTKIIK		missed K-I@7	-0.00858183	1013.61	507.815	1013.62	507.819	2	10	1.1.1.5505.4	0	92.5682	93991.3	92.6841
189	0.35	0.35	6.471	5.882	0	gi|124249210	spermidine/spermine N1-acetyl transferase 2 [Mus musculus]			0	87.06	GQGIGTKIIK		missed K-I@7	-0.00858183	1013.61	507.815	1013.62	507.819	2	10	1.1.1.5511.3	0	92.8239	93991.3	92.6841
189	0.35	0.35	6.471	5.882	0	gi|124249210	spermidine/spermine N1-acetyl transferase 2 [Mus musculus]			0	86.69	GQGIGTKIIK		missed K-I@7	-0.00858183	1013.61	507.815	1013.62	507.819	2	10	1.1.1.5507.2	0	92.6517	93991.3	92.6841
189	0.35	0.35	6.471	5.882	0	gi|124249210	spermidine/spermine N1-acetyl transferase 2 [Mus musculus]			0	86.69	GQGIGTKIIK		missed K-I@7	-0.00858183	1013.61	507.815	1013.62	507.819	2	10	1.1.1.5517.2	0	93.0791	95971.7	92.6412
189	0.35	0.35	6.471	5.882	0	gi|124249210	spermidine/spermine N1-acetyl transferase 2 [Mus musculus]			0	86.31	GQGIGTKIIK		missed K-I@7	-0.00858183	1013.61	507.815	1013.62	507.819	2	10	1.1.1.5509.2	0	92.7373	93991.3	92.6841
189	0.35	0.35	6.471	5.882	0	gi|124249210	spermidine/spermine N1-acetyl transferase 2 [Mus musculus]			0	86.31	GQGIGTKIIK		missed K-I@7	-0.010596	1013.61	507.814	1013.62	507.819	2	10	1.1.1.5521.2	0	93.2509	81682	92.8125
189	0.35	0.35	6.471	5.882	0	gi|124249210	spermidine/spermine N1-acetyl transferase 2 [Mus musculus]			0	52.61	GQGIGTKIIK		missed K-I@7	-0.00858183	1013.61	507.815	1013.62	507.819	2	8	1.1.1.5523.3	0	93.3376	77047.4	92.8979
189	0.35	0.35	6.471	5.882	0	gi|124249210	spermidine/spermine N1-acetyl transferase 2 [Mus musculus]			0	51.87	GQGIGTKIIK		missed K-I@7	-0.00858183	1013.61	507.815	1013.62	507.819	2	8	1.1.1.5519.2	0	93.1647	88516.6	92.727
189	0.35	0.35	6.471	5.882	0	gi|124249210	spermidine/spermine N1-acetyl transferase 2 [Mus musculus]			0	15.53	GQGIGTKIIK		missed K-I@7	-0.00858183	1013.61	507.815	1013.62	507.819	2	7	1.1.1.5515.2	0	92.9937	93991.3	92.6841
188	0.35	0.35	23.08	15.9	0	gi|31980806	progesterone receptor membrane component [Mus musculus]			0.303644	88.39	EALKDEYDDLSDLTPAQQETLSDWDSQFTFK		missed K-D@4	0.00735709	3634.66	1212.56	3634.65	1212.56	3	10	1.1.1.6742.3	1	147.215	650.677	147.22
188	0.35	0.35	23.08	15.9	0	gi|31980806	progesterone receptor membrane component [Mus musculus]			0.0501223	47.82	FYGPEGPYGVFAGR			-0.00102811	1515.71	758.864	1515.71	758.865	2	8	1.1.1.5700.17	1	101.216	2236.13	101.269
188	0.35	0.35	23.08	15.9	0	gi|31980806	progesterone receptor membrane component [Mus musculus]			0	29.25	EALKDEYDDLSDLTPAQQETLSDWDSQFTFK		missed K-D@4	0.00735709	3634.66	1212.56	3634.65	1212.56	3	7	1.1.1.6743.4	1	147.259	650.677	147.22
188	0.35	0.35	23.08	15.9	0	gi|31980806	progesterone receptor membrane component [Mus musculus]			0	45.3	FYGPEGPYGVFAGR			-0.00102811	1515.71	758.864	1515.71	758.865	2	8	1.1.1.5710.15	1	101.655	2236.13	101.269
188	0.35	0.35	23.08	15.9	0	gi|31980806	progesterone receptor membrane component [Mus musculus]			0	43.89	FYGPEGPYGVFAGR			-0.00102811	1515.71	758.864	1515.71	758.865	2	7	1.1.1.5696.18	1	101.036	2236.13	101.269
188	0.35	0.35	23.08	15.9	0	gi|31980806	progesterone receptor membrane component [Mus musculus]			0	43.89	FYGPEGPYGVFAGR			-0.00102811	1515.71	758.864	1515.71	758.865	2	8	1.1.1.5698.15	1	101.126	2236.13	101.269
188	0.35	0.35	23.08	15.9	0	gi|31980806	progesterone receptor membrane component [Mus musculus]			0	33.64	FYGPEGPYGVFAGR			-0.00102811	1515.71	758.864	1515.71	758.865	2	8	1.1.1.5704.15	1	101.397	2236.13	101.269
187	0.35	0.35	4.787	2.394	0	gi|40538744	trans-acting transcription factor 6 [Mus musculus]			0.347754	90.17	FMRSDHLAK		cleaved V-F@N-term; missed R-S@3	-0.00358296	1103.55	552.783	1103.55	552.785	2	4	1.1.1.5339.10	1	85.2085	3999.78	85.2763
187	0.35	0.35	4.787	2.394	0	gi|40538744	trans-acting transcription factor 6 [Mus musculus]			0	20.8	FMRSDHLAK		cleaved V-F@N-term; missed R-S@3	-0.00358296	1103.55	552.783	1103.55	552.785	2	5	1.1.1.5337.8	1	85.1208	3999.78	85.2763
187	0.35	0.35	4.787	2.394	0	gi|40538744	trans-acting transcription factor 6 [Mus musculus]			0	16.23	FMRSDHLAK		cleaved V-F@N-term; missed R-S@3	-0.00358296	1103.55	552.783	1103.55	552.785	2	4	1.1.1.5341.11	1	85.2984	3999.78	85.2763
187	0.35	0.35	4.787	2.394	0	gi|40538744	trans-acting transcription factor 6 [Mus musculus]			0	15.7	FMRSDHLAK		cleaved V-F@N-term; missed R-S@3	-0.00358296	1103.55	552.783	1103.55	552.785	2	3	1.1.1.5347.9	1	85.5628	3999.78	85.2763
186	0.37	0.37	32.53	6.627	0	gi|6680924; gi|149255823	cofilin 1, non-muscle [Mus musculus]; PREDICTED: similar to Cofilin-1 (Cofilin, non-muscle isoform) [Mus musculus]			0.37059	90.95	YALYDATYETK			0.000242743	1336.62	669.317	1336.62	669.317	2	6	1.1.1.4810.19	1	62.0563	1081.03	62.2924
185	0.39	0.39	9.639	2.108	0	gi|54607098	succinate dehydrogenase Fp subunit [Mus musculus]			0.387216	91.48	LGANSLLDLVVFGR			0.00136602	1472.84	737.426	1472.84	737.425	2	4	1.1.1.7095.7	1	161.114	1217.62	161.096
184	0.39	0.4	5.573	5.573	5.573	gi|111154067	TPA regulated locus [Mus musculus]			0.394695	98.09	MSPDEGQEELEEVQAELK	Oxidation(M)@1		0.000740403	2075.92	692.981	2075.92	692.981	3	8	1.1.1.5840.6	1	107.38	232.198	107.313
183	0.4	0.4	3.118	3.118	0	gi|71040107; gi|71040104; gi|71040102; gi|46575940	immunoglobulin superfamily, member 4A isoform d [Mus musculus]; immunoglobulin superfamily, member 4A isoform c [Mus musculus]; immunoglobulin superfamily, member 4A isoform a [Mus musculus]; immunoglobulin superfamily, member 4A isoform b [Mus musculus]			0.400117	91.81	SDDSVIQLLNPNR			-0.000264366	1469.75	735.881	1469.75	735.881	2	7	1.1.1.5812.6	1	106.134	189.44	106.24
182	0.41	0.42	22.38	1.934	0	gi|40556608	heat shock protein 1, beta [Mus musculus]			0.383	91.29	GVVDSEDLPLNISR			0.0012865	1512.78	757.397	1512.78	757.396	2	9	1.1.1.5472.16	1	91.1287	1656.45	91.0981
182	0.41	0.42	22.38	1.934	0	gi|40556608	heat shock protein 1, beta [Mus musculus]			0.0109954	15.75	ADLINNLGTIAK			0.00120298	1241.7	621.857	1241.7	621.856	2	3	1.1.1.5413.12	1	88.4987	452.914	88.6956
182	0.41	0.42	22.38	1.934	0	gi|40556608	heat shock protein 1, beta [Mus musculus]			0.00921731	42.39	TLTLVDTGIGMTK	Oxidation(M)@11		-0.000379445	1364.72	683.368	1364.72	683.368	2	7	1.1.1.5110.14	1	75.1724	399.965	75.1895
182	0.41	0.42	22.38	1.934	0	gi|40556608	heat shock protein 1, beta [Mus musculus]			0.00612309	33.52	GFEVVYMTEPIDEYCVQQLK	Oxidation(M)@7; Carbamidomethyl(C)@15		0.00448679	2463.14	822.053	2463.13	822.052	3	6	1.1.1.6061.9	1	117.124	477.696	117.094
182	0.41	0.42	22.38	1.934	0	gi|40556608	heat shock protein 1, beta [Mus musculus]			0	73.81	GVVDSEDLPLNISR			0.0012865	1512.78	757.397	1512.78	757.396	2	7	1.1.1.5468.13	1	90.9518	1656.45	91.0981
182	0.41	0.42	22.38	1.934	0	gi|40556608	heat shock protein 1, beta [Mus musculus]			0	73.18	GVVDSEDLPLNISR			0.0012865	1512.78	757.397	1512.78	757.396	2	7	1.1.1.5478.16	1	91.3891	1656.45	91.0981
181	0.42	0.42	13.64	13.64	0	gi|10181184	ATP synthase, H+ transporting, mitochondrial F0 complex, subunit f, isoform 2 [Mus musculus]			0.420216	92.3	DFTPSGIAGAFR			0.00109125	1237.61	619.812	1237.61	619.812	2	6	1.1.1.5824.4	1	106.661	1226.66	106.552
181	0.42	0.42	13.64	13.64	0	gi|10181184	ATP synthase, H+ transporting, mitochondrial F0 complex, subunit f, isoform 2 [Mus musculus]			0	90.33	DFTPSGIAGAFR			0.00109125	1237.61	619.812	1237.61	619.812	2	7	1.1.1.5814.5	1	106.216	1214.71	106.552
181	0.42	0.42	13.64	13.64	0	gi|10181184	ATP synthase, H+ transporting, mitochondrial F0 complex, subunit f, isoform 2 [Mus musculus]			0	89.74	DFTPSGIAGAFR			0.00109125	1237.61	619.812	1237.61	619.812	2	7	1.1.1.5820.4	1	106.484	1226.66	106.552
181	0.42	0.42	13.64	13.64	0	gi|10181184	ATP synthase, H+ transporting, mitochondrial F0 complex, subunit f, isoform 2 [Mus musculus]			0	19.3	DFTPSGIAGAFR			0.00109125	1237.61	619.812	1237.61	619.812	2	3	1.1.1.5830.2	1	106.924	1226.66	106.552
181	0.42	0.42	13.64	13.64	0	gi|10181184	ATP synthase, H+ transporting, mitochondrial F0 complex, subunit f, isoform 2 [Mus musculus]			0	18.38	DFTPSGIAGAFR			0.00109125	1237.61	619.812	1237.61	619.812	2	4	1.1.1.5818.5	1	106.396	1226.66	106.552
180	0.42	0.42	3.254	3.254	0	gi|19923052	acyl-CoA thioesterase 7 [Mus musculus]			0.423659	92.36	VLEVPPIVYLR			-0.00284362	1296.78	649.396	1296.78	649.398	2	5	1.1.1.6259.4	1	125.897	197.677	125.909
179	0.44	0.45	1.674	0.5581	0	RRRRRgi|109627648	REVERSED minichromosome maintenance complex component 3 associated protein [Mus musculus]			0.444906	92.84	SILWQVAGSVK			0.00127275	1186.67	594.343	1186.67	594.343	2	6	1.1.1.5367.7	0	86.451	1982.39	86.3432
179	0.44	0.45	1.674	0.5581	0	RRRRRgi|109627648	REVERSED minichromosome maintenance complex component 3 associated protein [Mus musculus]			0	91.93	SILWQVAGSVK			0.00127275	1186.67	594.343	1186.67	594.343	2	5	1.1.1.5361.14	0	86.1908	1982.39	86.3432
179	0.44	0.45	1.674	0.5581	0	RRRRRgi|109627648	REVERSED minichromosome maintenance complex component 3 associated protein [Mus musculus]			0	89.78	SILWQVAGSVK			0.00127275	1186.67	594.343	1186.67	594.343	2	5	1.1.1.5357.11	0	86.0099	1970.18	86.3432
179	0.44	0.45	1.674	0.5581	0	RRRRRgi|109627648	REVERSED minichromosome maintenance complex component 3 associated protein [Mus musculus]			0	36.37	SILWQVAGSVK			0.00127275	1186.67	594.343	1186.67	594.343	2	5	1.1.1.5369.11	0	86.547	1982.39	86.3432
179	0.44	0.45	1.674	0.5581	0	RRRRRgi|109627648	REVERSED minichromosome maintenance complex component 3 associated protein [Mus musculus]			0	16.16	SILWQVAGSVK			0.00127275	1186.67	594.343	1186.67	594.343	2	5	1.1.1.5363.12	0	86.2776	1982.39	86.3432
178	0.45	0.45	22.41	13.38	0	gi|126723336	B-cell receptor-associated protein 37 [Mus musculus]			0.275724	86.5	IGGVQQDTILAEGLHFR			0.00439286	1852.98	618.669	1852.98	618.667	3	6	1.1.1.5806.5	1	105.867	522.198	105.763
178	0.45	0.45	22.41	13.38	0	gi|126723336	B-cell receptor-associated protein 37 [Mus musculus]			0.076756	86.65	DLQMVNISLR	Oxidation(M)@4		0.000307307	1203.63	602.822	1203.63	602.821	2	5	1.1.1.5136.9	1	76.3018	387.242	76.2823
178	0.45	0.45	22.41	13.38	0	gi|126723336	B-cell receptor-associated protein 37 [Mus musculus]			0.0685421	55.22	LLLGAGAVAYGVR			-0.00131849	1258.74	630.376	1258.74	630.377	2	5	1.1.1.5495.9	1	92.1395	510.033	92.1594
178	0.45	0.45	22.41	13.38	0	gi|126723336	B-cell receptor-associated protein 37 [Mus musculus]			0.0315171	35.15	IYLTADNLVLNLQDESFTR			-0.000752292	2224.14	742.386	2224.14	742.386	3	4	1.1.1.6699.2	1	145.324	249.166	145.395
178	0.45	0.45	22.41	13.38	0	gi|126723336	B-cell receptor-associated protein 37 [Mus musculus]			0	15.67	DLQMVNISLR	Oxidation(M)@4		0.00641082	1203.63	602.825	1203.63	602.821	2	4	1.1.1.5140.9	1	76.483	364.625	76.5463
177	0.46	0.46	10.04	3.795	0	gi|149266012	PREDICTED: similar to clusterin [Mus musculus]			0.462181	93.16	LFDSDPITVVLPEEVSK			-0.0182819	1886.97	944.492	1886.99	944.501	2	7	1.1.1.6376.3	0	131.143	312.27	130.978
177	0.46	0.46	10.04	3.795	0	gi|149266012	PREDICTED: similar to clusterin [Mus musculus]			0	75.11	LFDSDPITVVLPEEVSK			-0.0182819	1886.97	944.492	1886.99	944.501	2	6	1.1.1.6374.4	0	131.055	312.27	130.978
176	0.47	0.47	17.44	17.44	0	gi|6678145	signal sequence receptor, delta [Mus musculus]			0.327902	88.96	FFDEESYSLLR			0.0019428	1404.66	703.336	1404.66	703.335	2	6	1.1.1.5877.15	1	109.005	838.891	108.937
176	0.47	0.47	17.44	17.44	0	gi|6678145	signal sequence receptor, delta [Mus musculus]			0.139063	72.93	NNEDVSIIPPLFTVSVDHR			-0.00060006	2151.1	718.039	2151.1	718.039	3	5	1.1.1.6377.10	1	131.188	273.676	131.068
176	0.47	0.47	17.44	17.44	0	gi|6678145	signal sequence receptor, delta [Mus musculus]			0	79.51	FFDEESYSLLR			0.0019428	1404.66	703.336	1404.66	703.335	2	5	1.1.1.5873.14	1	108.825	838.891	108.937
175	0.48	0.48	16.86	8.235	0	gi|38142460; gi|149257127; gi|149257125	electron transferring flavoprotein, beta polypeptide [Mus musculus]; PREDICTED: similar to Electron transferring flavoprotein, beta polypeptide isoform 2 [Mus musculus]; PREDICTED: similar to Electron transferring flavoprotein, beta polypeptide isoform 1 [Mus musculus]			0.476254	93.42	GIHVEIPGAQAESLGPLQVAR			0.00213039	2141.16	714.728	2141.16	714.727	3	6	1.1.1.5760.12	1	103.881	457.824	104.208
174	0.48	0.48	5.019	0.5723	0	gi|41322941	plectin 1 isoform 11 [Mus musculus]			0.342944	89.5	SDQLTGLSLLPLSEK			0.000737461	1599.87	800.944	1599.87	800.943	2	6	1.1.1.6188.7	1	122.735	243.81	122.751
174	0.48	0.48	5.019	0.5723	0	gi|41322941	plectin 1 isoform 11 [Mus musculus]			0.0736576	56.72	SQVEEELFSVR			-0.00245545	1321.65	661.832	1321.65	661.833	2	4	1.1.1.5485.8	1	91.6919	184.966	91.7135
174	0.48	0.48	5.019	0.5723	0	gi|41322941	plectin 1 isoform 11 [Mus musculus]			0.0352691	37.55	EAIAELEREK		missed R-E@8	0.0123244	1186.63	594.323	1186.62	594.317	2	7	1.1.1.6202.4	1	123.327	127.825	123.224
174	0.48	0.48	5.019	0.5723	0	gi|41322941	plectin 1 isoform 11 [Mus musculus]			0.015923	21.09	VLALPEPSPAAPTLR			0.0020326	1530.88	766.447	1530.88	766.446	2	8	1.1.1.5441.11	1	89.7507	360.809	89.7627
174	0.48	0.48	5.019	0.5723	0	gi|41322941	plectin 1 isoform 11 [Mus musculus]			0.0109954	15.18	LEDLLQDAQDEK			-0.0032775	1415.67	708.845	1415.68	708.846	2	5	1.1.1.5108.15	1	75.0869	159.994	75.2341
174	0.48	0.48	5.019	0.5723	0	gi|41322941	plectin 1 isoform 11 [Mus musculus]			0	30.1	SDQLTGLSLLPLSEK			-0.00402328	1599.87	800.941	1599.87	800.943	2	5	1.1.1.6186.7	1	122.65	173.39	122.579
173	0.49	0.49	33.54	23.6	0	gi|21313679; gi|149266378; gi|149266376; gi|149266312	ATP synthase, H+ transporting, mitochondrial F0 complex, subunit d [Mus musculus]; PREDICTED: hypothetical protein isoform 2 [Mus musculus]; PREDICTED: hypothetical protein isoform 1 [Mus musculus]; PREDICTED: hypothetical protein [Mus musculus]			0.4698	93.21	LASLSEKPPAIDWAYYR			-0.00255192	1979.01	660.678	1979.02	660.679	3	8	1.1.1.5721.10	1	102.134	636.188	102.284
173	0.49	0.49	33.54	23.6	0	gi|21313679; gi|149266378; gi|149266376; gi|149266312	ATP synthase, H+ transporting, mitochondrial F0 complex, subunit d [Mus musculus]; PREDICTED: hypothetical protein isoform 2 [Mus musculus]; PREDICTED: hypothetical protein isoform 1 [Mus musculus]; PREDICTED: hypothetical protein [Mus musculus]			0.015923	55.25	NIIPFDQMTIDDLNEIFPETK	Oxidation(M)@8		0.00341924	2508.21	837.078	2508.21	837.077	3	7	1.1.1.7087.10	1	160.764	2770.24	160.781
173	0.49	0.49	33.54	23.6	0	gi|21313679; gi|149266378; gi|149266376; gi|149266312	ATP synthase, H+ transporting, mitochondrial F0 complex, subunit d [Mus musculus]; PREDICTED: hypothetical protein isoform 2 [Mus musculus]; PREDICTED: hypothetical protein isoform 1 [Mus musculus]; PREDICTED: hypothetical protein [Mus musculus]			0	93.1	LASLSEKPPAIDWAYYR			-0.00255192	1979.01	660.678	1979.02	660.679	3	9	1.1.1.5725.8	1	102.317	636.188	102.284
173	0.49	0.49	33.54	23.6	0	gi|21313679; gi|149266378; gi|149266376; gi|149266312	ATP synthase, H+ transporting, mitochondrial F0 complex, subunit d [Mus musculus]; PREDICTED: hypothetical protein isoform 2 [Mus musculus]; PREDICTED: hypothetical protein isoform 1 [Mus musculus]; PREDICTED: hypothetical protein [Mus musculus]			0	85.92	LASLSEKPPAIDWAYYR			-0.00255192	1979.01	660.678	1979.02	660.679	3	6	1.1.1.5727.9	1	102.403	636.188	102.284
173	0.49	0.49	33.54	23.6	0	gi|21313679; gi|149266378; gi|149266376; gi|149266312	ATP synthase, H+ transporting, mitochondrial F0 complex, subunit d [Mus musculus]; PREDICTED: hypothetical protein isoform 2 [Mus musculus]; PREDICTED: hypothetical protein isoform 1 [Mus musculus]; PREDICTED: hypothetical protein [Mus musculus]			0	22.99	NIIPFDQMTIDDLNEIFPETK	Oxidation(M)@8		0.00341924	2508.21	837.078	2508.21	837.077	3	6	1.1.1.7089.12	1	160.855	2770.24	160.781
172	0.5	0.5	3.137	0.2178	0	RRRRRgi|149254593; RRRRRgi|149254379	REVERSED PREDICTED: dynein, axonemal, heavy chain 10 [Mus musculus]; REVERSED PREDICTED: similar to hCG1811879 [Mus musculus]			0.480172	93.41	QIAALENQIR			0.00206206	1154.64	578.329	1154.64	578.328	2	5	1.1.1.5079.10	0	73.7909	131.645	73.7698
172	0.5	0.5	3.137	0.2178	0	RRRRRgi|149254593; RRRRRgi|149254379	REVERSED PREDICTED: dynein, axonemal, heavy chain 10 [Mus musculus]; REVERSED PREDICTED: similar to hCG1811879 [Mus musculus]			0	22.11	QIAALENQIR			0.00206206	1154.64	578.329	1154.64	578.328	2	5	1.1.1.5077.12	0	73.7043	131.645	73.7698
171	0.51	0.51	8.907	4.049	0	gi|113199771	myelin oligodendrocyte glycoprotein [Mus musculus]			0.512862	94.03	LAGQFLEELR			0.00148784	1174.64	588.325	1174.63	588.325	2	6	1.1.1.5674.4	1	100.057	579.83	100.216
170	0.53	0.53	11.11	11.11	0	gi|112181167	complement component 1, q subcomponent binding protein [Mus musculus]			0.264401	85.32	AEEQEPELTSTPNFVVEVTK			0.000942417	2246.1	749.706	2246.1	749.706	3	6	1.1.1.5844.8	1	107.563	827.876	107.358
170	0.53	0.53	11.11	11.11	0	gi|112181167	complement component 1, q subcomponent binding protein [Mus musculus]			0.263604	85.29	AFVEFLTDEIK			-0.00233539	1310.67	656.344	1310.68	656.345	2	5	1.1.1.6288.2	1	127.19	192.546	127.254
170	0.53	0.53	11.11	11.11	0	gi|112181167	complement component 1, q subcomponent binding protein [Mus musculus]			0	77.34	AEEQEPELTSTPNFVVEVTK			0.000942417	2246.1	749.706	2246.1	749.706	3	7	1.1.1.5838.7	1	107.297	827.876	107.358
169	0.56	0.56	7.549	2.273	1.218	gi|6678946	microtubule-associated protein 1 B [Mus musculus]			0.251812	84.44	DLTGQVPTPPVK			-0.00280679	1250.68	626.349	1250.69	626.351	2	6	1.1.1.4744.12	1	59.1187	260.293	59.0064
169	0.56	0.56	7.549	2.273	1.218	gi|6678946	microtubule-associated protein 1 B [Mus musculus]			0.14691	73.5	SVGNTIEPVILFQK			-0.000113711	1543.86	772.938	1543.86	772.938	2	5	1.1.1.5893.12	1	109.718	572.439	109.689
169	0.56	0.56	7.549	2.273	1.218	gi|6678946	microtubule-associated protein 1 B [Mus musculus]			0.139063	95.61	ATVVVEATEPEPSGSIGNPAASTSPSLSHR	Protein Terminal Acetyl@N-term	cleaved M-A@N-term	0.00309636	2989.47	997.496	2989.46	997.495	3	10	1.1.1.5558.21	1	94.8991	642.379	94.954
169	0.56	0.56	7.549	2.273	1.218	gi|6678946	microtubule-associated protein 1 B [Mus musculus]			0.0141246	18.65	HNLQDFINIK			-0.00170039	1240.65	621.335	1240.66	621.336	2	6	1.1.1.5287.6	1	82.9573	302.498	82.7611
169	0.56	0.56	7.549	2.273	1.218	gi|6678946	microtubule-associated protein 1 B [Mus musculus]			0.0123337	16.77	SVNFSLTPNEIK			0.00231887	1347.71	674.86	1347.7	674.859	2	4	1.1.1.5319.17	1	84.3262	631.645	84.3856
169	0.56	0.56	7.549	2.273	1.218	gi|6678946	microtubule-associated protein 1 B [Mus musculus]			0	15.31	SVNFSLTPNEIK			0.00231887	1347.71	674.86	1347.7	674.859	2	4	1.1.1.5323.15	1	84.503	631.645	84.3856
168	0.59	0.59	5.143	5.143	5.143	gi|6752982	adenylate cyclase activating polypeptide 1 [Mus musculus]			0.59346	95.25	VLDQLSARK		missed R-K@8	-0.0117851	1028.59	515.3	1028.6	515.306	2	4	1.1.1.5069.6	1	73.3423	1355	73.4589
168	0.59	0.59	5.143	5.143	5.143	gi|6752982	adenylate cyclase activating polypeptide 1 [Mus musculus]			0	67.15	VLDQLSARK	Deamidated(Q)@4; Deamidated(R)@8	missed R-K@8	0.0273905	1030.59	516.304	1030.57	516.29	2	5	1.1.1.4937.12	1	67.5816	10114.4	67.9102
167	0.59	18.1	47.23	41.46	41.46	gi|34740335	tubulin, alpha 1B [Mus musculus]			0.585027	95.13	SIQFVDWCPTGFK	Carbamidomethyl(C)@8		0.00270001	1583.75	792.881	1583.74	792.879	2	6	1.1.1.6198.16	1	123.168	400.836	123.051
167	0.59	18.1	47.23	41.46	41.46	gi|34740335	tubulin, alpha 1B [Mus musculus]			0	99	AVFVDLEPTVIDEVR			-0.000993446	1700.9	851.456	1700.9	851.457	2	13	1.1.1.6278.6	0	126.751	6375.89	126.941
167	0.59	18.1	47.23	41.46	41.46	gi|34740335	tubulin, alpha 1B [Mus musculus]			0	99	AVFVDLEPTVIDEVR			0.00099458	1700.9	567.974	1700.9	567.973	3	11	1.1.1.6279.2	0	126.78	2843.45	126.941
167	0.59	18.1	47.23	41.46	41.46	gi|34740335	tubulin, alpha 1B [Mus musculus]			0	99	AVFVDLEPTVIDEVR			-0.000993446	1700.9	851.456	1700.9	851.457	2	17	1.1.1.6280.5	0	126.846	6375.89	126.941
167	0.59	18.1	47.23	41.46	41.46	gi|34740335	tubulin, alpha 1B [Mus musculus]			0	99	AVFVDLEPTVIDEVR			0.00099458	1700.9	567.974	1700.9	567.973	3	16	1.1.1.6281.2	0	126.869	2843.45	126.941
167	0.59	18.1	47.23	41.46	41.46	gi|34740335	tubulin, alpha 1B [Mus musculus]			0	99	AVFVDLEPTVIDEVR			-0.000993446	1700.9	851.456	1700.9	851.457	2	16	1.1.1.6282.4	0	126.936	6375.89	126.941
167	0.59	18.1	47.23	41.46	41.46	gi|34740335	tubulin, alpha 1B [Mus musculus]			0	99	AVFVDLEPTVIDEVR			0.00099458	1700.9	567.974	1700.9	567.973	3	14	1.1.1.6283.2	0	126.959	2843.45	126.941
167	0.59	18.1	47.23	41.46	41.46	gi|34740335	tubulin, alpha 1B [Mus musculus]			0	99	AVFVDLEPTVIDEVR			-0.000993446	1700.9	851.456	1700.9	851.457	2	16	1.1.1.6284.4	0	127.025	6375.89	126.941
167	0.59	18.1	47.23	41.46	41.46	gi|34740335	tubulin, alpha 1B [Mus musculus]			0	99	AVFVDLEPTVIDEVR			0.00099458	1700.9	567.974	1700.9	567.973	3	16	1.1.1.6285.2	0	127.048	2843.45	126.941
167	0.59	18.1	47.23	41.46	41.46	gi|34740335	tubulin, alpha 1B [Mus musculus]			0	99	AVFVDLEPTVIDEVR			-0.000993446	1700.9	851.456	1700.9	851.457	2	14	1.1.1.6286.6	0	127.114	6375.89	126.941
167	0.59	18.1	47.23	41.46	41.46	gi|34740335	tubulin, alpha 1B [Mus musculus]			0	99	AVFVDLEPTVIDEVR			0.00099458	1700.9	567.974	1700.9	567.973	3	15	1.1.1.6287.2	0	127.14	2843.45	126.941
167	0.59	18.1	47.23	41.46	41.46	gi|34740335	tubulin, alpha 1B [Mus musculus]			0	99	AVFVDLEPTVIDEVR			-0.000993446	1700.9	851.456	1700.9	851.457	2	18	1.1.1.6288.3	0	127.204	6375.89	126.941
167	0.59	18.1	47.23	41.46	41.46	gi|34740335	tubulin, alpha 1B [Mus musculus]			0	99	AVFVDLEPTVIDEVR			0.00099458	1700.9	567.974	1700.9	567.973	3	10	1.1.1.6289.2	0	127.228	2843.45	126.941
167	0.59	18.1	47.23	41.46	41.46	gi|34740335	tubulin, alpha 1B [Mus musculus]			0	99	AVFVDLEPTVIDEVR			-0.000993446	1700.9	851.456	1700.9	851.457	2	13	1.1.1.6290.4	0	127.294	6375.89	126.941
167	0.59	18.1	47.23	41.46	41.46	gi|34740335	tubulin, alpha 1B [Mus musculus]			0	99	AVFVDLEPTVIDEVR			0.00099458	1700.9	567.974	1700.9	567.973	3	13	1.1.1.6291.2	0	127.325	2843.45	126.941
167	0.59	18.1	47.23	41.46	41.46	gi|34740335	tubulin, alpha 1B [Mus musculus]			0	99	AVFVDLEPTVIDEVR			-0.000993446	1700.9	851.456	1700.9	851.457	2	13	1.1.1.6292.3	0	127.384	6457.54	126.941
167	0.59	18.1	47.23	41.46	41.46	gi|34740335	tubulin, alpha 1B [Mus musculus]			0	96.76	AVFVDLEPTVIDEVR			-0.000993446	1700.9	851.456	1700.9	851.457	2	6	1.1.1.6294.3	0	127.464	6119.9	126.986
167	0.59	18.1	47.23	41.46	41.46	gi|34740335	tubulin, alpha 1B [Mus musculus]			0	79.59	AVFVDLEPTVIDEVR			-0.000749305	1700.9	851.456	1700.9	851.457	2	5	1.1.1.6300.4	0	127.743	1712.43	127.254
167	0.59	18.1	47.23	41.46	41.46	gi|34740335	tubulin, alpha 1B [Mus musculus]			0	62.02	AVFVDLEPTVIDEVR			-0.000993446	1700.9	851.456	1700.9	851.457	2	6	1.1.1.6276.8	0	126.667	6375.89	126.941
167	0.59	18.1	47.23	41.46	41.46	gi|34740335	tubulin, alpha 1B [Mus musculus]			0	22.99	AVFVDLEPTVIDEVR			-0.0016038	1700.9	851.456	1700.9	851.457	2	5	1.1.1.6296.4	0	127.556	4556.3	127.075
167	0.59	18.1	47.23	41.46	41.46	gi|34740335	tubulin, alpha 1B [Mus musculus]			0	99	AYHEQLSVAEITNACFEPANQMVK	Carbamidomethyl(C)@15; Oxidation(M)@22		0.000923556	2765.28	922.767	2765.28	922.767	3	13	1.1.1.5568.15	0	95.3471	1281.05	95.3121
167	0.59	18.1	47.23	41.46	41.46	gi|34740335	tubulin, alpha 1B [Mus musculus]			0	98.65	FDGALNVDLTEFQTNLVPYPR			0.0044808	2408.21	803.742	2408.2	803.741	3	6	1.1.1.6821.6	0	150.733	329.462	150.783
167	0.59	18.1	47.23	41.46	41.46	gi|34740335	tubulin, alpha 1B [Mus musculus]			0	91.75	FVDLEPTVIDEVR		cleaved V-F@N-term	4.02695	1534.82	768.417	1530.79	766.404	2	15	1.1.1.6279.4	0	126.794	450.571	126.986
167	0.59	18.1	47.23	41.46	41.46	gi|34740335	tubulin, alpha 1B [Mus musculus]			0	87.12	FVDLEPTVIDEVR		cleaved V-F@N-term	4.02695	1534.82	768.417	1530.79	766.404	2	14	1.1.1.6283.4	0	126.973	450.571	126.986
167	0.59	18.1	47.23	41.46	41.46	gi|34740335	tubulin, alpha 1B [Mus musculus]			0	87.12	FVDLEPTVIDEVR		cleaved V-F@N-term	4.02695	1534.82	768.417	1530.79	766.404	2	14	1.1.1.6285.4	0	127.062	450.571	126.986
167	0.59	18.1	47.23	41.46	41.46	gi|34740335	tubulin, alpha 1B [Mus musculus]			0	84.18	FVDLEPTVIDEVR		cleaved V-F@N-term	4.02695	1534.82	768.417	1530.79	766.404	2	13	1.1.1.6281.4	0	126.883	450.571	126.986
167	0.59	18.1	47.23	41.46	41.46	gi|34740335	tubulin, alpha 1B [Mus musculus]			0	99	IHFPLATYAPVISAEK			0.00185923	1755.96	586.327	1755.96	586.326	3	11	1.1.1.5849.5	0	107.778	1487.67	107.981
167	0.59	18.1	47.23	41.46	41.46	gi|34740335	tubulin, alpha 1B [Mus musculus]			0	98.96	IHFPLATYAPVISAEK			0.00149302	1755.96	586.326	1755.96	586.326	3	9	1.1.1.5863.12	0	108.395	1691.87	108.46
167	0.59	18.1	47.23	41.46	41.46	gi|34740335	tubulin, alpha 1B [Mus musculus]			0	94.51	IHFPLATYAPVISAEK			0.00149302	1755.96	586.326	1755.96	586.326	3	7	1.1.1.5833.4	0	107.064	1054.96	107.492
167	0.59	18.1	47.23	41.46	41.46	gi|34740335	tubulin, alpha 1B [Mus musculus]			0	92.88	IHFPLATYAPVISAEK			0.00149302	1755.96	586.326	1755.96	586.326	3	6	1.1.1.5823.3	0	106.615	641.923	106.954
167	0.59	18.1	47.23	41.46	41.46	gi|34740335	tubulin, alpha 1B [Mus musculus]			0	92.88	IHFPLATYAPVISAEK			0.00185923	1755.96	586.327	1755.96	586.326	3	6	1.1.1.5891.8	0	109.622	917.312	109.157
167	0.59	18.1	47.23	41.46	41.46	gi|34740335	tubulin, alpha 1B [Mus musculus]			0	47.45	IHFPLATYAPVISAEK			0.00149302	1755.96	586.326	1755.96	586.326	3	5	1.1.1.5861.9	0	108.305	1691.87	108.46
167	0.59	18.1	47.23	41.46	41.46	gi|34740335	tubulin, alpha 1B [Mus musculus]			0	40.48	IHFPLATYAPVISAEK			0.00149302	1755.96	586.326	1755.96	586.326	3	4	1.1.1.5885.4	0	109.35	1569.87	108.893
167	0.59	18.1	47.23	41.46	41.46	gi|34740335	tubulin, alpha 1B [Mus musculus]			0	17.21	IHFPLATYAPVISAEK			0.00112681	1755.96	586.326	1755.96	586.326	3	4	1.1.1.5897.6	0	109.886	614.932	109.424
167	0.59	18.1	47.23	41.46	41.46	gi|34740335	tubulin, alpha 1B [Mus musculus]			0	99	LEFSIYPAPQVSTAVVEPYNSILTTH		cleaved H-T@C-term	0.00349676	2875.47	959.497	2875.46	959.495	3	14	1.1.1.6848.3	0	151.933	696.163	151.894
167	0.59	18.1	47.23	41.46	41.46	gi|34740335	tubulin, alpha 1B [Mus musculus]			0	99	LEFSIYPAPQVSTAVVEPYNSILTTH		cleaved H-T@C-term	0.00349676	2875.47	959.497	2875.46	959.495	3	12	1.1.1.6850.3	0	152.021	696.163	151.894
167	0.59	18.1	47.23	41.46	41.46	gi|34740335	tubulin, alpha 1B [Mus musculus]			0	99	LEFSIYPAPQVSTAVVEPYNSILTTH		cleaved H-T@C-term	0.00349676	2875.47	959.497	2875.46	959.495	3	11	1.1.1.6844.3	0	151.756	696.163	151.894
167	0.59	18.1	47.23	41.46	41.46	gi|34740335	tubulin, alpha 1B [Mus musculus]			0	97.92	PPTVVPGGDLAK		cleaved Q-P@N-term	0.00188272	1149.64	575.828	1149.64	575.827	2	12	1.1.1.5444.5	0	89.8671	138.508	89.8516
167	0.59	18.1	47.23	41.46	41.46	gi|34740335	tubulin, alpha 1B [Mus musculus]			0	86.24	PTVIDEVR		cleaved E-P@N-term	0.000636611	927.503	464.759	927.503	464.759	2	9	1.1.1.6284.2	0	127.006	177.148	126.941
167	0.59	18.1	47.23	41.46	41.46	gi|34740335	tubulin, alpha 1B [Mus musculus]			0	81.22	PTVIDEVR		cleaved E-P@N-term	0.000636611	927.503	464.759	927.503	464.759	2	8	1.1.1.6282.2	0	126.916	177.148	126.941
167	0.59	18.1	47.23	41.46	41.46	gi|34740335	tubulin, alpha 1B [Mus musculus]			0	70.64	PTVIDEVR		cleaved E-P@N-term	0.000636611	927.503	464.759	927.503	464.759	2	7	1.1.1.6280.2	0	126.824	177.148	126.941
167	0.59	18.1	47.23	41.46	41.46	gi|34740335	tubulin, alpha 1B [Mus musculus]			0	70.64	PTVIDEVR		cleaved E-P@N-term	0.000636611	927.503	464.759	927.503	464.759	2	7	1.1.1.6286.2	0	127.092	177.148	126.941
167	0.59	18.1	47.23	41.46	41.46	gi|34740335	tubulin, alpha 1B [Mus musculus]			0	99	QLFHPEQLITGK	Gln->pyro-Glu@N-term		-0.00383651	1392.74	697.375	1392.74	697.377	2	12	1.1.1.5970.8	0	113.106	8595.07	113.303
167	0.59	18.1	47.23	41.46	41.46	gi|34740335	tubulin, alpha 1B [Mus musculus]			0	99	QLFHPEQLITGK	Gln->pyro-Glu@N-term		-0.00383651	1392.74	697.375	1392.74	697.377	2	11	1.1.1.5972.10	0	113.197	8595.07	113.303
167	0.59	18.1	47.23	41.46	41.46	gi|34740335	tubulin, alpha 1B [Mus musculus]			0	99	QLFHPEQLITGK	Gln->pyro-Glu@N-term		-0.00383651	1392.74	697.375	1392.74	697.377	2	12	1.1.1.5978.10	0	113.461	8595.07	113.303
167	0.59	18.1	47.23	41.46	41.46	gi|34740335	tubulin, alpha 1B [Mus musculus]			0	99	QLFHPEQLITGK	Gln->pyro-Glu@N-term		-0.00383651	1392.74	697.375	1392.74	697.377	2	10	1.1.1.5982.10	0	113.637	8595.07	113.303
167	0.59	18.1	47.23	41.46	41.46	gi|34740335	tubulin, alpha 1B [Mus musculus]			0	99	QLFHPEQLITGK	Gln->pyro-Glu@N-term		-0.00383651	1392.74	697.375	1392.74	697.377	2	7	1.1.1.5968.7	0	113.017	8595.07	113.303
167	0.59	18.1	47.23	41.46	41.46	gi|34740335	tubulin, alpha 1B [Mus musculus]			0	99	QLFHPEQLITGK	Gln->pyro-Glu@N-term		-0.00176132	1392.74	697.376	1392.74	697.377	2	8	1.1.1.5984.8	0	113.723	8735.82	113.259
167	0.59	18.1	47.23	41.46	41.46	gi|34740335	tubulin, alpha 1B [Mus musculus]			0	99	QLFHPEQLITGK	Gln->pyro-Glu@N-term		-0.00383651	1392.74	697.375	1392.74	697.377	2	9	1.1.1.5980.11	0	113.55	8595.07	113.303
167	0.59	18.1	47.23	41.46	41.46	gi|34740335	tubulin, alpha 1B [Mus musculus]			0	99	QLFHPEQLITGK	Gln->pyro-Glu@N-term		-0.00383651	1392.74	697.375	1392.74	697.377	2	9	1.1.1.5976.11	0	113.374	8595.07	113.303
167	0.59	18.1	47.23	41.46	41.46	gi|34740335	tubulin, alpha 1B [Mus musculus]			0	98.78	QLFHPEQLITGK			0.00177871	1409.77	705.891	1409.77	705.891	2	13	1.1.1.5298.10	0	83.4336	1283.59	83.3566
167	0.59	18.1	47.23	41.46	41.46	gi|34740335	tubulin, alpha 1B [Mus musculus]			0	98.2	QLFHPEQLITGK	Gln->pyro-Glu@N-term		-0.00383651	1392.74	697.375	1392.74	697.377	2	8	1.1.1.5974.9	0	113.283	8595.07	113.303
167	0.59	18.1	47.23	41.46	41.46	gi|34740335	tubulin, alpha 1B [Mus musculus]			0	94.15	QLFHPEQLITGK			0.00177871	1409.77	705.891	1409.77	705.891	2	11	1.1.1.5290.7	0	83.0963	1283.59	83.3566
167	0.59	18.1	47.23	41.46	41.46	gi|34740335	tubulin, alpha 1B [Mus musculus]			0	94.15	QLFHPEQLITGK			0.00177871	1409.77	705.891	1409.77	705.891	2	11	1.1.1.5292.7	0	83.1813	1283.59	83.3566
167	0.59	18.1	47.23	41.46	41.46	gi|34740335	tubulin, alpha 1B [Mus musculus]			0	49.32	QLFHPEQLITGK	Gln->pyro-Glu@N-term		-0.00359237	1392.74	697.375	1392.74	697.377	2	5	1.1.1.5964.10	0	112.843	7522.38	113.259
167	0.59	18.1	47.23	41.46	41.46	gi|34740335	tubulin, alpha 1B [Mus musculus]			0	23.44	QLFHPEQLITGK			0.00177871	1409.77	705.891	1409.77	705.891	2	9	1.1.1.5294.9	0	83.2607	1283.59	83.3566
167	0.59	18.1	47.23	41.46	41.46	gi|34740335	tubulin, alpha 1B [Mus musculus]			0	23.09	QLFHPEQLITGK			0.00165664	1409.77	705.891	1409.77	705.891	2	9	1.1.1.5288.11	0	83.0022	1300.18	83.3566
167	0.59	18.1	47.23	41.46	41.46	gi|34740335	tubulin, alpha 1B [Mus musculus]			0	15.63	QLFHPEQLITGK			0.00458632	1409.77	705.893	1409.77	705.891	2	7	1.1.1.5284.10	0	82.8382	1006.9	83.1866
167	0.59	18.1	47.23	41.46	41.46	gi|34740335	tubulin, alpha 1B [Mus musculus]			0	15.19	QLFHPEQLITGK			0.00177871	1409.77	705.891	1409.77	705.891	2	7	1.1.1.5304.9	0	83.6832	1283.59	83.3566
167	0.59	18.1	47.23	41.46	41.46	gi|34740335	tubulin, alpha 1B [Mus musculus]			0	79.39	SIQFVDWCPTGFK	Methyl(I)@2; Carbamidomethyl(C)@8		-0.00122438	1597.76	799.887	1597.76	799.887	2	9	1.1.1.6210.9	0	123.699	2329.8	123.892
167	0.59	18.1	47.23	41.46	41.46	gi|34740335	tubulin, alpha 1B [Mus musculus]			0	33.18	SIQFVDWCPTGFK	Carbamidomethyl(C)@8		0.00270001	1583.75	792.881	1583.74	792.879	2	6	1.1.1.6194.5	1	122.986	400.836	123.051
167	0.59	18.1	47.23	41.46	41.46	gi|34740335	tubulin, alpha 1B [Mus musculus]			0	99	TIGGGDDSFNTFFSETGAGK			-0.00195831	2006.88	669.969	2006.89	669.969	3	10	1.1.1.5991.7	0	114.036	1810.78	114.099
167	0.59	18.1	47.23	41.46	41.46	gi|34740335	tubulin, alpha 1B [Mus musculus]			0	99	TIGGGDDSFNTFFSETGAGK			-0.0011912	2006.89	1004.45	2006.89	1004.45	2	16	1.1.1.5994.16	0	114.183	4888.21	114.099
167	0.59	18.1	47.23	41.46	41.46	gi|34740335	tubulin, alpha 1B [Mus musculus]			0	99	TIGGGDDSFNTFFSETGAGK			-0.00195831	2006.88	669.969	2006.89	669.969	3	8	1.1.1.5999.6	0	114.387	1810.78	114.099
167	0.59	18.1	47.23	41.46	41.46	gi|34740335	tubulin, alpha 1B [Mus musculus]			0	99	TIGGGDDSFNTFFSETGAGK			-0.00195831	2006.88	669.969	2006.89	669.969	3	8	1.1.1.5993.8	0	114.125	1810.78	114.099
167	0.59	18.1	47.23	41.46	41.46	gi|34740335	tubulin, alpha 1B [Mus musculus]			0	99	TIGGGDDSFNTFFSETGAGK			-0.0011912	2006.89	1004.45	2006.89	1004.45	2	12	1.1.1.5996.17	0	114.272	4888.21	114.099
167	0.59	18.1	47.23	41.46	41.46	gi|34740335	tubulin, alpha 1B [Mus musculus]			0	99	TIGGGDDSFNTFFSETGAGK			-0.00195831	2006.88	669.969	2006.89	669.969	3	9	1.1.1.5997.8	0	114.303	1810.78	114.099
167	0.59	18.1	47.23	41.46	41.46	gi|34740335	tubulin, alpha 1B [Mus musculus]			0	99	TIGGGDDSFNTFFSETGAGK			-0.0011912	2006.89	1004.45	2006.89	1004.45	2	11	1.1.1.5992.19	0	114.094	4888.21	114.099
167	0.59	18.1	47.23	41.46	41.46	gi|34740335	tubulin, alpha 1B [Mus musculus]			0	99	TIGGGDDSFNTFFSETGAGK			-0.0011912	2006.89	1004.45	2006.89	1004.45	2	11	1.1.1.5998.16	0	114.361	4888.21	114.099
167	0.59	18.1	47.23	41.46	41.46	gi|34740335	tubulin, alpha 1B [Mus musculus]			0	99	TIGGGDDSFNTFFSETGAGK			-0.00195831	2006.88	669.969	2006.89	669.969	3	7	1.1.1.5987.8	0	113.86	1810.78	114.099
167	0.59	18.1	47.23	41.46	41.46	gi|34740335	tubulin, alpha 1B [Mus musculus]			0	99	TIGGGDDSFNTFFSETGAGK			-0.0011912	2006.89	1004.45	2006.89	1004.45	2	10	1.1.1.5988.24	0	113.916	4888.21	114.099
167	0.59	18.1	47.23	41.46	41.46	gi|34740335	tubulin, alpha 1B [Mus musculus]			0	96.76	TIGGGDDSFNTFFSETGAGK			-0.0011912	2006.89	1004.45	2006.89	1004.45	2	10	1.1.1.5990.20	0	114.005	4888.21	114.099
167	0.59	18.1	47.23	41.46	41.46	gi|34740335	tubulin, alpha 1B [Mus musculus]			0	45.85	TIGGGDDSFNTFFSETGAGK			-0.00195831	2006.88	669.969	2006.89	669.969	3	5	1.1.1.5995.8	0	114.214	1810.78	114.099
167	0.59	18.1	47.23	41.46	41.46	gi|34740335	tubulin, alpha 1B [Mus musculus]			0	17.25	TIGGGDDSFNTFFSETGAGK			-0.0011912	2006.89	1004.45	2006.89	1004.45	2	6	1.1.1.6000.15	0	114.45	4888.21	114.099
167	0.59	18.1	47.23	41.46	41.46	gi|34740335	tubulin, alpha 1B [Mus musculus]			0	99	TTLEHSDCAFMVDNEAIYDICR	Carbamidomethyl(C)@8; Oxidation(M)@11; Carbamidomethyl(C)@21	cleaved H-T@N-term	0.00531377	2675.14	892.719	2675.13	892.717	3	7	1.1.1.5676.16	0	100.162	301.74	100.172
167	0.59	18.1	47.23	41.46	41.46	gi|34740335	tubulin, alpha 1B [Mus musculus]			0	99	VGINYQPPTVVPGGDLAK			-0.000447319	1823.98	912.996	1823.98	912.996	2	14	1.1.1.5443.15	0	89.8442	7151.56	89.8072
167	0.59	18.1	47.23	41.46	41.46	gi|34740335	tubulin, alpha 1B [Mus musculus]			0	99	VGINYQPPTVVPGGDLAK			0.00141938	1823.98	609	1823.98	609	3	10	1.1.1.5446.12	0	89.9641	3566.44	89.8072
167	0.59	18.1	47.23	41.46	41.46	gi|34740335	tubulin, alpha 1B [Mus musculus]			0	98.72	VGINYQPPTVVPGGDLAK			0.00141938	1823.98	609	1823.98	609	3	8	1.1.1.5442.10	0	89.7839	3566.44	89.8072
167	0.59	18.1	47.23	41.46	41.46	gi|34740335	tubulin, alpha 1B [Mus musculus]			0	96.12	VGINYQPPTVVPGGDLAK			-0.000447319	1823.98	912.996	1823.98	912.996	2	12	1.1.1.5441.13	0	89.7553	7151.56	89.8072
167	0.59	18.1	47.23	41.46	41.46	gi|34740335	tubulin, alpha 1B [Mus musculus]			0	88.96	VGINYQPPTVVPGGDLAK			-0.000447319	1823.98	912.996	1823.98	912.996	2	9	1.1.1.5435.12	0	89.4879	7116.22	89.8072
167	0.59	18.1	47.23	41.46	41.46	gi|34740335	tubulin, alpha 1B [Mus musculus]			0	85.08	VGINYQPPTVVPGGDLAK			-0.000447319	1823.98	912.996	1823.98	912.996	2	10	1.1.1.5445.17	0	89.9336	7151.56	89.8072
167	0.59	18.1	47.23	41.46	41.46	gi|34740335	tubulin, alpha 1B [Mus musculus]			0	17.08	VGINYQPPTVVPGGDLAK			0.000686957	1823.98	609	1823.98	609	3	6	1.1.1.5430.11	0	89.2531	2224.44	89.6738
167	0.59	18.1	47.23	41.46	41.46	gi|34740335	tubulin, alpha 1B [Mus musculus]			0	16.51	VGINYQPPTVVPGGDLAK			-0.000447319	1823.98	912.996	1823.98	912.996	2	8	1.1.1.5439.12	0	89.6686	7151.56	89.8072
167	0.59	18.1	47.23	41.46	41.46	gi|34740335	tubulin, alpha 1B [Mus musculus]			0	16.45	VGINYQPPTVVPGGDLAK			-0.000447319	1823.98	912.996	1823.98	912.996	2	8	1.1.1.5437.13	0	89.5797	7151.56	89.8072
167	0.59	18.1	47.23	41.46	41.46	gi|34740335	tubulin, alpha 1B [Mus musculus]			0	15.11	VGINYQPPTVVPGGDLAK			-0.000447319	1823.98	912.996	1823.98	912.996	2	7	1.1.1.5447.14	0	90.0221	7151.56	89.8072
166	0.63	0.63	1.706	1.706	1.706	RRRRRgi|15778828	REVERSED src homology 2 domain-containing transforming protein C [Mus musculus]			0.625252	95.48	GLISSLPR			-0.00313277	841.499	421.757	841.502	421.758	2	6	1.1.1.4330.2	1	41.1724	108.111	41.1491
166	0.63	0.63	1.706	1.706	1.706	RRRRRgi|15778828	REVERSED src homology 2 domain-containing transforming protein C [Mus musculus]			0	93.64	GLISSLPR			-0.000935497	841.501	421.758	841.502	421.758	2	7	1.1.1.4269.2	1	39.3898	1486.94	39.3734
166	0.63	0.63	1.706	1.706	1.706	RRRRRgi|15778828	REVERSED src homology 2 domain-containing transforming protein C [Mus musculus]			0	86.87	GLISSLPR			-0.000752391	841.501	421.758	841.502	421.758	2	6	1.1.1.4310.2	1	40.6855	403.561	40.7048
166	0.63	0.63	1.706	1.706	1.706	RRRRRgi|15778828	REVERSED src homology 2 domain-containing transforming protein C [Mus musculus]			0	79.17	GLISSLPR			-0.000569284	841.502	421.758	841.502	421.758	2	5	1.1.1.4218.2	1	37.4952	476.154	37.3422
166	0.63	0.63	1.706	1.706	1.706	RRRRRgi|15778828	REVERSED src homology 2 domain-containing transforming protein C [Mus musculus]			0	75.03	GLISSLPR			-0.000569284	841.502	421.758	841.502	421.758	2	5	1.1.1.4200.2	1	36.72	477.966	36.9116
166	0.63	0.63	1.706	1.706	1.706	RRRRRgi|15778828	REVERSED src homology 2 domain-containing transforming protein C [Mus musculus]			0	75.03	GLISSLPR			-0.000935497	841.501	421.758	841.502	421.758	2	5	1.1.1.4231.2	1	38.013	862.413	38.1237
166	0.63	0.63	1.706	1.706	1.706	RRRRRgi|15778828	REVERSED src homology 2 domain-containing transforming protein C [Mus musculus]			0	73.54	GLISSLPR			-0.000569284	841.502	421.758	841.502	421.758	2	6	1.1.1.4214.2	1	37.3229	476.154	37.3422
166	0.63	0.63	1.706	1.706	1.706	RRRRRgi|15778828	REVERSED src homology 2 domain-containing transforming protein C [Mus musculus]			0	73.54	GLISSLPR			-0.000935497	841.501	421.758	841.502	421.758	2	5	1.1.1.4273.2	1	39.5647	1486.94	39.3734
166	0.63	0.63	1.706	1.706	1.706	RRRRRgi|15778828	REVERSED src homology 2 domain-containing transforming protein C [Mus musculus]			0	72.78	GLISSLPR			-0.000752391	841.501	421.758	841.502	421.758	2	5	1.1.1.4222.2	1	37.6675	505.407	37.6437
166	0.63	0.63	1.706	1.706	1.706	RRRRRgi|15778828	REVERSED src homology 2 domain-containing transforming protein C [Mus musculus]			0	70.41	GLISSLPR			-0.000935497	841.501	421.758	841.502	421.758	2	5	1.1.1.4267.2	1	39.3035	1486.94	39.3734
166	0.63	0.63	1.706	1.706	1.706	RRRRRgi|15778828	REVERSED src homology 2 domain-containing transforming protein C [Mus musculus]			0	64.52	GLISSLPR			-0.000935497	841.501	421.758	841.502	421.758	2	5	1.1.1.4287.2	1	40.1739	930.986	39.7186
166	0.63	0.63	1.706	1.706	1.706	RRRRRgi|15778828	REVERSED src homology 2 domain-containing transforming protein C [Mus musculus]			0	63.64	GLISSLPR			-0.000935497	841.501	421.758	841.502	421.758	2	6	1.1.1.4235.2	1	38.1905	862.413	38.1237
166	0.63	0.63	1.706	1.706	1.706	RRRRRgi|15778828	REVERSED src homology 2 domain-containing transforming protein C [Mus musculus]			0	63.64	GLISSLPR			-0.000935497	841.501	421.758	841.502	421.758	2	6	1.1.1.4237.2	1	38.2766	862.413	38.1237
166	0.63	0.63	1.706	1.706	1.706	RRRRRgi|15778828	REVERSED src homology 2 domain-containing transforming protein C [Mus musculus]			0	58.25	GLISSLPR			-0.000935497	841.501	421.758	841.502	421.758	2	7	1.1.1.4161.2	1	35.1516	1941.81	35.4473
166	0.63	0.63	1.706	1.706	1.706	RRRRRgi|15778828	REVERSED src homology 2 domain-containing transforming protein C [Mus musculus]			0	56.43	GLISSLPR			-0.000752391	841.501	421.758	841.502	421.758	2	7	1.1.1.4245.2	1	38.4361	1433.11	38.7573
166	0.63	0.63	1.706	1.706	1.706	RRRRRgi|15778828	REVERSED src homology 2 domain-containing transforming protein C [Mus musculus]			0	45.55	GLISSLPR			-0.000935497	841.501	421.758	841.502	421.758	2	6	1.1.1.4141.2	1	34.5499	371.235	34.7343
166	0.63	0.63	1.706	1.706	1.706	RRRRRgi|15778828	REVERSED src homology 2 domain-containing transforming protein C [Mus musculus]			0	42.1	GLISSLPR			-0.000752391	841.501	421.758	841.502	421.758	2	5	1.1.1.4257.2	1	38.9484	1456.97	38.8004
166	0.63	0.63	1.706	1.706	1.706	RRRRRgi|15778828	REVERSED src homology 2 domain-containing transforming protein C [Mus musculus]			0	38.79	GLISSLPR			-0.000569284	841.502	421.758	841.502	421.758	2	5	1.1.1.4216.2	1	37.4039	476.154	37.3422
166	0.63	0.63	1.706	1.706	1.706	RRRRRgi|15778828	REVERSED src homology 2 domain-containing transforming protein C [Mus musculus]			0	37.21	GLISSLPR			-0.00136275	841.501	421.758	841.502	421.758	2	6	1.1.1.4131.2	1	34.416	177.653	34.4415
166	0.63	0.63	1.706	1.706	1.706	RRRRRgi|15778828	REVERSED src homology 2 domain-containing transforming protein C [Mus musculus]			0	37.21	GLISSLPR			-0.000752391	841.501	421.758	841.502	421.758	2	6	1.1.1.4317.2	1	40.8395	403.561	40.7048
166	0.63	0.63	1.706	1.706	1.706	RRRRRgi|15778828	REVERSED src homology 2 domain-containing transforming protein C [Mus musculus]			0	34.18	GLISSLPR			-0.000935497	841.501	421.758	841.502	421.758	2	8	1.1.1.4261.2	1	39.0519	1477.4	39.3734
166	0.63	0.63	1.706	1.706	1.706	RRRRRgi|15778828	REVERSED src homology 2 domain-containing transforming protein C [Mus musculus]			0	30.05	GLISSLPR			-0.00294967	841.499	421.757	841.502	421.758	2	6	1.1.1.4136.2	0	34.4829	279.14	34.6676
166	0.63	0.63	1.706	1.706	1.706	RRRRRgi|15778828	REVERSED src homology 2 domain-containing transforming protein C [Mus musculus]			0	30.05	GLISSLPR			-0.000935497	841.501	421.758	841.502	421.758	2	7	1.1.1.4263.2	1	39.1383	1486.94	39.3734
166	0.63	0.63	1.706	1.706	1.706	RRRRRgi|15778828	REVERSED src homology 2 domain-containing transforming protein C [Mus musculus]			0	28.78	GLISSLPR			-0.000935497	841.501	421.758	841.502	421.758	2	8	1.1.1.4172.3	1	35.5185	2342.31	35.6195
166	0.63	0.63	1.706	1.706	1.706	RRRRRgi|15778828	REVERSED src homology 2 domain-containing transforming protein C [Mus musculus]			0	28.78	GLISSLPR			-0.000935497	841.501	421.758	841.502	421.758	2	8	1.1.1.4176.3	1	35.6908	2342.31	35.6195
166	0.63	0.63	1.706	1.706	1.706	RRRRRgi|15778828	REVERSED src homology 2 domain-containing transforming protein C [Mus musculus]			0	28.78	GLISSLPR			-0.00117964	841.501	421.758	841.502	421.758	2	6	1.1.1.4279.2	1	39.8286	1481.23	39.3734
166	0.63	0.63	1.706	1.706	1.706	RRRRRgi|15778828	REVERSED src homology 2 domain-containing transforming protein C [Mus musculus]			0	26.43	GLISSLPR			-0.000752391	841.501	421.758	841.502	421.758	2	6	1.1.1.4247.2	1	38.5223	1456.97	38.8004
166	0.63	0.63	1.706	1.706	1.706	RRRRRgi|15778828	REVERSED src homology 2 domain-containing transforming protein C [Mus musculus]			0	22.84	GLISSLPR			-0.000569284	841.502	421.758	841.502	421.758	2	6	1.1.1.4303.2	1	40.5309	381.432	40.4947
166	0.63	0.63	1.706	1.706	1.706	RRRRRgi|15778828	REVERSED src homology 2 domain-containing transforming protein C [Mus musculus]			0	21.5	GLISSLPR			-0.000935497	841.501	421.758	841.502	421.758	2	5	1.1.1.4182.2	1	35.9376	2342.31	35.6195
166	0.63	0.63	1.706	1.706	1.706	RRRRRgi|15778828	REVERSED src homology 2 domain-containing transforming protein C [Mus musculus]			0	19.89	GLISSLPR			-0.000935497	841.501	421.758	841.502	421.758	2	4	1.1.1.4145.2	1	34.6483	526.635	34.8697
166	0.63	0.63	1.706	1.706	1.706	RRRRRgi|15778828	REVERSED src homology 2 domain-containing transforming protein C [Mus musculus]			0	15.64	GLISSLPR			-0.000752391	841.501	421.758	841.502	421.758	2	5	1.1.1.4224.2	1	37.7536	505.407	37.6437
166	0.63	0.63	1.706	1.706	1.706	RRRRRgi|15778828	REVERSED src homology 2 domain-containing transforming protein C [Mus musculus]			0	15.64	GLISSLPR			-0.000935497	841.501	421.758	841.502	421.758	2	5	1.1.1.4298.2	0	40.4635	427.734	40.2978
165	0.66	0.66	4.008	2.004	2.004	RRRRRgi|83030962; RRRRRgi|82933512	REVERSED PREDICTED: coiled-coil domain containing 105 [Mus musculus]; REVERSED PREDICTED: similar to Coiled-coil domain-containing protein 105 [Mus musculus]			0.661543	95.91	ADRHMPLPLR		missed R-H@3	-0.00291881	1204.65	603.331	1204.65	603.332	2	4	1.1.1.6258.5	0	125.84	1304.45	126.134
164	0.66	0.66	3.905	1.698	1.698	gi|41281648	netrin G2 isoform b [Mus musculus]			0.661543	95.91	DSTLFELKPR			0.00178945	1204.65	603.331	1204.65	603.33	2	4	1.1.1.6258.5	0	125.84	1304.45	126.134
163	0.73	0.73	10.74	6.336	6.336	gi|60687506	aldolase 3, C isoform [Mus musculus]			0.725842	96.57	GVVPLAGTDGETTTQGLDGLLER			-0.00391809	2298.17	767.063	2298.17	767.064	3	6	1.1.1.6182.6	1	122.475	254.455	122.45
162	0.75	0.75	14.07	9.125	0	gi|58037117	NADH dehydrogenase (ubiquinone) Fe-S protein 3 [Mus musculus]			0.528708	93.88	DFPLTGYVELR			-0.00170524	1308.67	655.342	1308.67	655.343	2	4	1.1.1.6158.5	1	121.405	372.189	121.298
162	0.75	0.75	14.07	9.125	0	gi|58037117	NADH dehydrogenase (ubiquinone) Fe-S protein 3 [Mus musculus]			0.223299	81.29	VVAEPVELAQEFR			-0.00138991	1485.78	743.898	1485.78	743.899	2	7	1.1.1.5761.11	1	103.923	813.889	103.985
162	0.75	0.75	14.07	9.125	0	gi|58037117	NADH dehydrogenase (ubiquinone) Fe-S protein 3 [Mus musculus]			0	62.89	DFPLTGYVELR			-0.00170524	1308.67	655.342	1308.67	655.343	2	4	1.1.1.6160.5	1	121.493	372.189	121.298
162	0.75	0.75	14.07	9.125	0	gi|58037117	NADH dehydrogenase (ubiquinone) Fe-S protein 3 [Mus musculus]			0	25.24	DFPLTGYVELR			-0.00194938	1308.67	655.342	1308.67	655.343	2	4	1.1.1.6152.4	1	121.141	379.138	121.21
162	0.75	0.75	14.07	9.125	0	gi|58037117	NADH dehydrogenase (ubiquinone) Fe-S protein 3 [Mus musculus]			0	22.99	DFPLTGYVELR			-0.00170524	1308.67	655.342	1308.67	655.343	2	3	1.1.1.6164.4	1	121.671	381.74	121.21
162	0.75	0.75	14.07	9.125	0	gi|58037117	NADH dehydrogenase (ubiquinone) Fe-S protein 3 [Mus musculus]			0	70.62	VVAEPVELAQEFR			-0.00138991	1485.78	743.898	1485.78	743.899	2	6	1.1.1.5757.15	1	103.746	813.889	103.985
162	0.75	0.75	14.07	9.125	0	gi|58037117	NADH dehydrogenase (ubiquinone) Fe-S protein 3 [Mus musculus]			0	48.91	VVAEPVELAQEFR			-0.00138991	1485.78	743.898	1485.78	743.899	2	5	1.1.1.5763.12	1	104.014	813.889	103.985
161	0.77	0.77	33.59	12.5	12.5	gi|9845265; gi|94386017; gi|94385661; gi|94371557; gi|94371455; gi|94369204; gi|82930467; gi|76443694; gi|6755919; gi|149259811; gi|149254584; gi|149254471; gi|149254469; gi|149250554; gi|13195690	ubiquitin A-52 residue ribosomal protein fusion product 1 [Mus musculus]; PREDICTED: similar to ubiquitin A-52 residue ribosomal protein fusion product 1 [Mus musculus]; PREDICTED: similar to ubiquitin A-52 residue ribosomal protein fusion product 1 [Mus musculus]; PREDICTED: similar to ubiquitin A-52 residue ribosomal protein fusion product 1 [Mus musculus]; PREDICTED: hypothetical protein LOC66…			0.769551	96.9	TITLEVEPSDTIENVK			0.000592221	1786.92	894.468	1786.92	894.467	2	13	1.1.1.5478.21	1	91.3975	5313.35	91.4045
161	0.77	0.77	33.59	12.5	12.5	gi|9845265; gi|94386017; gi|94385661; gi|94371557; gi|94371455; gi|94369204; gi|82930467; gi|76443694; gi|6755919; gi|149259811; gi|149254584; gi|149254471; gi|149254469; gi|149250554; gi|13195690	ubiquitin A-52 residue ribosomal protein fusion product 1 [Mus musculus]; PREDICTED: similar to ubiquitin A-52 residue ribosomal protein fusion product 1 [Mus musculus]; PREDICTED: similar to ubiquitin A-52 residue ribosomal protein fusion product 1 [Mus musculus]; PREDICTED: similar to ubiquitin A-52 residue ribosomal protein fusion product 1 [Mus musculus]; PREDICTED: hypothetical protein LOC66…			0	85.92	TITLEVEPSDTIENVK			0.000592221	1786.92	894.468	1786.92	894.467	2	10	1.1.1.5480.21	1	91.4838	5313.35	91.4045
161	0.77	0.77	33.59	12.5	12.5	gi|9845265; gi|94386017; gi|94385661; gi|94371557; gi|94371455; gi|94369204; gi|82930467; gi|76443694; gi|6755919; gi|149259811; gi|149254584; gi|149254471; gi|149254469; gi|149250554; gi|13195690	ubiquitin A-52 residue ribosomal protein fusion product 1 [Mus musculus]; PREDICTED: similar to ubiquitin A-52 residue ribosomal protein fusion product 1 [Mus musculus]; PREDICTED: similar to ubiquitin A-52 residue ribosomal protein fusion product 1 [Mus musculus]; PREDICTED: similar to ubiquitin A-52 residue ribosomal protein fusion product 1 [Mus musculus]; PREDICTED: hypothetical protein LOC66…			0	59.32	TITLEVEPSDTIENVK			0.000592221	1786.92	894.468	1786.92	894.467	2	9	1.1.1.5476.19	1	91.3081	5313.35	91.4045
161	0.77	0.77	33.59	12.5	12.5	gi|9845265; gi|94386017; gi|94385661; gi|94371557; gi|94371455; gi|94369204; gi|82930467; gi|76443694; gi|6755919; gi|149259811; gi|149254584; gi|149254471; gi|149254469; gi|149250554; gi|13195690	ubiquitin A-52 residue ribosomal protein fusion product 1 [Mus musculus]; PREDICTED: similar to ubiquitin A-52 residue ribosomal protein fusion product 1 [Mus musculus]; PREDICTED: similar to ubiquitin A-52 residue ribosomal protein fusion product 1 [Mus musculus]; PREDICTED: similar to ubiquitin A-52 residue ribosomal protein fusion product 1 [Mus musculus]; PREDICTED: hypothetical protein LOC66…			0	19.72	TITLEVEPSDTIENVK			-0.000661356	1786.92	596.647	1786.92	596.647	3	5	1.1.1.5479.6	1	91.4234	1219.82	91.4045
161	0.77	0.77	33.59	12.5	12.5	gi|9845265; gi|94386017; gi|94385661; gi|94371557; gi|94371455; gi|94369204; gi|82930467; gi|76443694; gi|6755919; gi|149259811; gi|149254584; gi|149254471; gi|149254469; gi|149250554; gi|13195690	ubiquitin A-52 residue ribosomal protein fusion product 1 [Mus musculus]; PREDICTED: similar to ubiquitin A-52 residue ribosomal protein fusion product 1 [Mus musculus]; PREDICTED: similar to ubiquitin A-52 residue ribosomal protein fusion product 1 [Mus musculus]; PREDICTED: similar to ubiquitin A-52 residue ribosomal protein fusion product 1 [Mus musculus]; PREDICTED: hypothetical protein LOC66…			0	17.43	TITLEVEPSDTIENVK			0.000592221	1786.92	894.468	1786.92	894.467	2	5	1.1.1.5486.21	1	91.7511	5313.35	91.4045
160	0.79	0.79	14.81	5.82	5.82	gi|27754144	NADH dehydrogenase (ubiquinone) 1 beta subcomplex, 5 [Mus musculus]			0.787812	97.03	TLAILQIESEK			0.000643742	1243.7	622.859	1243.7	622.858	2	6	1.1.1.5572.6	1	95.5077	698.17	95.7143
160	0.79	0.79	14.81	5.82	5.82	gi|27754144	NADH dehydrogenase (ubiquinone) 1 beta subcomplex, 5 [Mus musculus]			0	88.46	TLAILQIESEK			0.000643742	1243.7	622.859	1243.7	622.858	2	5	1.1.1.5570.9	1	95.424	698.17	95.7143
159	0.8	0.8	6.608	6.608	6.608	gi|23956104	adenylate kinase 3 [Mus musculus]			0.8041	97.15	TVGIDDLTGEPLIQR			-0.00211074	1625.86	813.937	1625.86	813.938	2	9	1.1.1.5748.13	1	103.349	650.933	103.269
158	0.81	0.81	6.825	1.95	1.95	gi|27369956; gi|149249432	tousled-like kinase 1 [Mus musculus]; PREDICTED: hypothetical protein [Mus musculus]			0.806875	99	EARSIVMQIVNALR	Deamidated(N)@11	missed R-S@3	-0.0039708	1599.87	800.944	1599.88	800.946	2	7	1.1.1.6188.7	1	122.735	243.81	122.751
157	0.81	1.51	22.9	2.525	2.525	gi|85701680	keratin 76 [Mus musculus]			0.806875	97.17	AQYEDIAQK			0.00176702	1064.52	533.265	1064.51	533.264	2	10	1.1.1.3823.2	1	26.9108	732.359	26.8555
157	0.81	1.51	22.9	2.525	2.525	gi|85701680	keratin 76 [Mus musculus]			0	99	EREQIK		cleaved Q-E@N-term; missed R-E@2	0.000741516	801.435	401.725	801.434	401.725	2	5	1.1.1.257.2	0	2.0793	68.2119	2.0348
157	0.81	1.51	22.9	2.525	2.525	gi|85701680	keratin 76 [Mus musculus]			0	29.41	FLEQQNK			-0.000572747	905.46	453.737	905.461	453.738	2	7	1.1.1.3286.2	0	20.8254	339.247	20.842
156	0.91	0.92	5.516	3.357	3.357	gi|83921612	thioredoxin domain containing 5 [Mus musculus]			0.91364	97.85	SFEDTIAQGITFVK			0.00205579	1554.8	778.405	1554.79	778.404	2	7	1.1.1.6297.3	1	127.599	193.461	127.704
155	0.92	0.92	9.278	2.405	2.405	gi|6754614	myelin-associated glycoprotein [Mus musculus]			0.866461	97.55	SNPEPSVAFELPSR			0.000131668	1528.75	765.383	1528.75	765.383	2	7	1.1.1.5333.17	1	84.9495	937.75	84.8311
155	0.92	0.92	9.278	2.405	2.405	gi|6754614	myelin-associated glycoprotein [Mus musculus]			0.051587	44.24	NLYGTQSLELPFQGAHR			0.00123731	1929.97	644.331	1929.97	644.331	3	5	1.1.1.5636.3	1	98.3642	451.189	98.7027
155	0.92	0.92	9.278	2.405	2.405	gi|6754614	myelin-associated glycoprotein [Mus musculus]			0	96.12	SNPEPSVAFELPSR			0.000131668	1528.75	765.383	1528.75	765.383	2	7	1.1.1.5327.16	1	84.6865	937.75	84.8311
155	0.92	0.92	9.278	2.405	2.405	gi|6754614	myelin-associated glycoprotein [Mus musculus]			0	72.68	SNPEPSVAFELPSR			0.000131668	1528.75	765.383	1528.75	765.383	2	6	1.1.1.5329.17	1	84.7726	937.75	84.8311
154	0.94	1.42	14.61	10.5	5.479	gi|13430890	histone 1, H1e [Mus musculus]			0.935542	97.95	TSGPPVSELITK			0.000330803	1227.67	614.843	1227.67	614.843	2	6	1.1.1.4800.12	1	61.6032	1042.61	61.5798
154	0.94	1.42	14.61	10.5	5.479	gi|13430890	histone 1, H1e [Mus musculus]			0	91.12	ALAAAGYDVEK			-0.000784249	1106.56	554.287	1106.56	554.288	2	8	1.1.1.4120.2	0	34.2538	104.595	34.2152
154	0.94	1.42	14.61	10.5	5.479	gi|13430890	histone 1, H1e [Mus musculus]			0	95.62	TSGPPVSELITK			0.000330803	1227.67	614.843	1227.67	614.843	2	6	1.1.1.4798.12	1	61.5121	1042.61	61.5798
154	0.94	1.42	14.61	10.5	5.479	gi|13430890	histone 1, H1e [Mus musculus]			0	92.86	TSGPPVSELITK			-0.00027955	1227.67	614.843	1227.67	614.843	2	5	1.1.1.4815.5	1	62.2702	956.24	61.8021
153	1.07	1.07	16.15	6.154	1.923	gi|18266680	3-oxoacid CoA transferase 1 [Mus musculus]			1.00877	98.27	FYTDPVEAVK			0.000508539	1167.58	584.798	1167.58	584.798	2	10	1.1.1.4840.8	1	63.3734	994.046	63.3064
153	1.07	1.07	16.15	6.154	1.923	gi|18266680	3-oxoacid CoA transferase 1 [Mus musculus]			0.0574959	80.34	ETVTVLPGASFFSSDESFAMIR	Oxidation(M)@20		0.00462457	2406.15	803.056	2406.14	803.054	3	10	1.1.1.6732.3	1	146.773	755.037	146.691
153	1.07	1.07	16.15	6.154	1.923	gi|18266680	3-oxoacid CoA transferase 1 [Mus musculus]			0	79.59	ETVTVLPGASFFSSDESFAMIR	Oxidation(M)@20		0.00462457	2406.15	803.056	2406.14	803.054	3	10	1.1.1.6734.3	1	146.861	755.037	146.691
153	1.07	1.07	16.15	6.154	1.923	gi|18266680	3-oxoacid CoA transferase 1 [Mus musculus]			0	20.18	ETVTVLPGASFFSSDESFAMIR	Oxidation(M)@20		0.00462457	2406.15	803.056	2406.14	803.054	3	8	1.1.1.6728.5	1	146.594	755.037	146.691
153	1.07	1.07	16.15	6.154	1.923	gi|18266680	3-oxoacid CoA transferase 1 [Mus musculus]			0	84.7	FYTDPVEAVK			0.000508539	1167.58	584.798	1167.58	584.798	2	9	1.1.1.4838.10	1	63.2882	994.046	63.3064
153	1.07	1.07	16.15	6.154	1.923	gi|18266680	3-oxoacid CoA transferase 1 [Mus musculus]			0	15.87	FYTDPVEAVK			0.000508539	1167.58	584.798	1167.58	584.798	2	8	1.1.1.4842.9	1	63.4593	994.046	63.3064
153	1.07	1.07	16.15	6.154	1.923	gi|18266680	3-oxoacid CoA transferase 1 [Mus musculus]			0	15.64	FYTDPVEAVK			0.000508539	1167.58	584.798	1167.58	584.798	2	8	1.1.1.4836.4	1	63.1991	994.046	63.3064
153	1.07	1.07	16.15	6.154	1.923	gi|18266680	3-oxoacid CoA transferase 1 [Mus musculus]			0	15.29	FYTDPVEAVK			0.000508539	1167.58	584.798	1167.58	584.798	2	8	1.1.1.4844.9	1	63.545	994.046	63.3064
152	1.09	1.09	21.34	6.475	2.878	gi|6753304	serine (or cysteine) proteinase inhibitor, clade H, member 1 [Mus musculus]			0.850781	97.4	DNQSGSLLFIGR			-0.0007324	1305.67	653.841	1305.67	653.841	2	8	1.1.1.5579.5	1	95.8241	519.658	95.8486
152	1.09	1.09	21.34	6.475	2.878	gi|6753304	serine (or cysteine) proteinase inhibitor, clade H, member 1 [Mus musculus]			0.238072	81.8	LYGPSSVSFADDFVR			0.00152952	1658.8	830.405	1658.79	830.404	2	8	1.1.1.6023.7	1	115.465	749.155	115.258
152	1.09	1.09	21.34	6.475	2.878	gi|6753304	serine (or cysteine) proteinase inhibitor, clade H, member 1 [Mus musculus]			0	63.71	DNQSGSLLFIGR			-0.000122048	1305.67	653.841	1305.67	653.841	2	5	1.1.1.5569.5	1	95.3771	497.212	95.7143
152	1.09	1.09	21.34	6.475	2.878	gi|6753304	serine (or cysteine) proteinase inhibitor, clade H, member 1 [Mus musculus]			0	20.52	LYGPSSVSFADDFVR			0.00152952	1658.8	830.405	1658.79	830.404	2	7	1.1.1.6017.9	1	115.202	749.155	115.258
151	1.16	1.16	23.26	5.116	5.116	gi|13385374	RAB5A, member RAS oncogene family [Mus musculus]			1.14874	98.77	LVLLGESAVGK			-0.000652967	1084.65	543.332	1084.65	543.332	2	4	1.1.1.5081.6	1	73.8751	987.36	73.6809
151	1.16	1.16	23.26	5.116	5.116	gi|13385374	RAB5A, member RAS oncogene family [Mus musculus]			0.0132283	15.88	FEIWDTAGQER			0.00231195	1350.62	676.319	1350.62	676.318	2	3	1.1.1.5360.7	1	86.1419	346.137	86.0321
151	1.16	1.16	23.26	5.116	5.116	gi|13385374	RAB5A, member RAS oncogene family [Mus musculus]			0	98.12	LVLLGESAVGK			-0.000652967	1084.65	543.332	1084.65	543.332	2	5	1.1.1.5075.9	1	73.612	987.36	73.6809
150	1.18	1.47	22.93	7.025	5.165	gi|21489935	keratin 14 [Mus musculus]			0.69037	95.97	VLDELTLAR			-0.000551651	1028.59	515.3	1028.59	515.301	2	5	1.1.1.5075.6	1	73.6086	1355	73.4589
150	1.18	1.47	22.93	7.025	5.165	gi|21489935	keratin 14 [Mus musculus]			0.489455	99	TMQNLEIELQSQLSMK	Oxidation(M)@2; Oxidation(M)@15		0.00102543	1923.93	642.317	1923.93	642.317	3	6	1.1.1.5664.4	1	99.612	187.948	99.7266
150	1.18	1.47	22.93	7.025	5.165	gi|21489935	keratin 14 [Mus musculus]			0	21.97	DAEEWFFSK	Methyl(K)@9		0.00228012	1171.52	586.768	1171.52	586.767	2	4	1.1.1.5935.5	1	111.58	339.625	111.293
150	1.18	1.47	22.93	7.025	5.165	gi|21489935	keratin 14 [Mus musculus]			0	37.99	LAADDFR			0.00012046	806.392	404.204	806.392	404.203	2	5	1.1.1.4016.2	0	32.2513	300.918	32.1845
150	1.18	1.47	22.93	7.025	5.165	gi|21489935	keratin 14 [Mus musculus]			0	56.84	TMQNLEIELQSQLSMK	Oxidation(M)@2; Oxidation(M)@15		0.00102543	1923.93	642.317	1923.93	642.317	3	4	1.1.1.5666.6	1	99.7072	187.948	99.7266
150	1.18	1.47	22.93	7.025	5.165	gi|21489935	keratin 14 [Mus musculus]			0	95.25	VLDELTLAR			-0.000551651	1028.59	515.3	1028.59	515.301	2	4	1.1.1.5069.6	1	73.3423	1355	73.4589
150	1.18	1.47	22.93	7.025	5.165	gi|21489935	keratin 14 [Mus musculus]			0	93.88	VTMQNLNDR	Oxidation(M)@3		-0.00047717	1105.52	553.766	1105.52	553.767	2	9	1.1.1.2859.2	0	17.7024	150.635	17.6533
150	1.18	1.47	22.93	7.025	5.165	gi|21489935	keratin 14 [Mus musculus]			0	54.59	VTMQNLNDR	Oxidation(M)@3		0.00208632	1105.52	553.768	1105.52	553.767	2	7	1.1.1.2853.2	0	17.6313	132.338	17.5073
149	1.32	1.32	7.1	1.511	0.7553	gi|149260125; gi|149259824	PREDICTED: KIAA1009 protein isoform 5 [Mus musculus]; PREDICTED: similar to chromosome 6 open reading frame 84 [Mus musculus]			1.31876	99	KIATQEVLLK		missed K-I@1	-0.000407479	1141.71	571.861	1141.71	571.861	2	11	1.1.1.4948.8	1	68.0564	54913.5	67.9962
149	1.32	1.32	7.1	1.511	0.7553	gi|149260125; gi|149259824	PREDICTED: KIAA1009 protein isoform 5 [Mus musculus]; PREDICTED: similar to chromosome 6 open reading frame 84 [Mus musculus]			0.00436481	96.11	IATQEVLLK	Dehydrated(T)@3		0.000778634	995.602	498.808	995.602	498.808	2	8	1.1.1.5526.4	1	93.4668	3562.05	93.026
149	1.32	1.32	7.1	1.511	0.7553	gi|149260125; gi|149259824	PREDICTED: KIAA1009 protein isoform 5 [Mus musculus]; PREDICTED: similar to chromosome 6 open reading frame 84 [Mus musculus]			0	52.09	ARSTPSLPKR	HexNAc(S)@6	missed R-S@2; missed K-R@9	-0.0122012	1314.71	658.364	1314.73	658.37	2	5	1.1.1.4720.17	1	58.0586	3321.25	57.584
149	1.32	1.32	7.1	1.511	0.7553	gi|149260125; gi|149259824	PREDICTED: KIAA1009 protein isoform 5 [Mus musculus]; PREDICTED: similar to chromosome 6 open reading frame 84 [Mus musculus]			0	95.37	IATQEVLLK	Dehydrated(T)@3		0.00315901	995.605	498.81	995.602	498.808	2	8	1.1.1.5500.4	0	92.3523	5125.54	92.6841
149	1.32	1.32	7.1	1.511	0.7553	gi|149260125; gi|149259824	PREDICTED: KIAA1009 protein isoform 5 [Mus musculus]; PREDICTED: similar to chromosome 6 open reading frame 84 [Mus musculus]			0	91.81	IATQEVLLK	Dehydrated(T)@3		0.00297591	995.604	498.81	995.602	498.808	2	5	1.1.1.5520.4	0	93.2115	4514.31	92.8979
149	1.32	1.32	7.1	1.511	0.7553	gi|149260125; gi|149259824	PREDICTED: KIAA1009 protein isoform 5 [Mus musculus]; PREDICTED: similar to chromosome 6 open reading frame 84 [Mus musculus]			0	89.71	IATQEVLLK	Dehydrated(T)@3		0.00315901	995.605	498.81	995.602	498.808	2	7	1.1.1.5504.2	0	92.523	5155.45	92.6841
149	1.32	1.32	7.1	1.511	0.7553	gi|149260125; gi|149259824	PREDICTED: KIAA1009 protein isoform 5 [Mus musculus]; PREDICTED: similar to chromosome 6 open reading frame 84 [Mus musculus]			0	89.71	IATQEVLLK	Dehydrated(T)@3		0.00096174	995.602	498.808	995.602	498.808	2	7	1.1.1.5528.2	0	93.5506	3148.61	93.1115
149	1.32	1.32	7.1	1.511	0.7553	gi|149260125; gi|149259824	PREDICTED: KIAA1009 protein isoform 5 [Mus musculus]; PREDICTED: similar to chromosome 6 open reading frame 84 [Mus musculus]			0	86.26	IATQEVLLK	Dehydrated(T)@3		0.0027928	995.604	498.809	995.602	498.808	2	7	1.1.1.5536.3	1	93.9011	1446.99	93.454
149	1.32	1.32	7.1	1.511	0.7553	gi|149260125; gi|149259824	PREDICTED: KIAA1009 protein isoform 5 [Mus musculus]; PREDICTED: similar to chromosome 6 open reading frame 84 [Mus musculus]			0	79.93	IATQEVLLK	Dehydrated(T)@3		0.00297591	995.604	498.81	995.602	498.808	2	7	1.1.1.5530.4	1	93.6393	2723.73	93.1971
149	1.32	1.32	7.1	1.511	0.7553	gi|149260125; gi|149259824	PREDICTED: KIAA1009 protein isoform 5 [Mus musculus]; PREDICTED: similar to chromosome 6 open reading frame 84 [Mus musculus]			0	79.77	IATQEVLLK			0.00265157	1013.61	507.815	1013.61	507.813	2	10	1.1.1.5513.2	0	92.9082	93991.3	92.6841
149	1.32	1.32	7.1	1.511	0.7553	gi|149260125; gi|149259824	PREDICTED: KIAA1009 protein isoform 5 [Mus musculus]; PREDICTED: similar to chromosome 6 open reading frame 84 [Mus musculus]			0	74.42	IATQEVLLK			0.00265157	1013.61	507.815	1013.61	507.813	2	9	1.1.1.5505.4	0	92.5682	93991.3	92.6841
149	1.32	1.32	7.1	1.511	0.7553	gi|149260125; gi|149259824	PREDICTED: KIAA1009 protein isoform 5 [Mus musculus]; PREDICTED: similar to chromosome 6 open reading frame 84 [Mus musculus]			0	74.42	IATQEVLLK			0.00265157	1013.61	507.815	1013.61	507.813	2	9	1.1.1.5515.2	0	92.9937	93991.3	92.6841
149	1.32	1.32	7.1	1.511	0.7553	gi|149260125; gi|149259824	PREDICTED: KIAA1009 protein isoform 5 [Mus musculus]; PREDICTED: similar to chromosome 6 open reading frame 84 [Mus musculus]			0	73.81	IATQEVLLK			0.00265157	1013.61	507.815	1013.61	507.813	2	9	1.1.1.5507.2	0	92.6517	93991.3	92.6841
149	1.32	1.32	7.1	1.511	0.7553	gi|149260125; gi|149259824	PREDICTED: KIAA1009 protein isoform 5 [Mus musculus]; PREDICTED: similar to chromosome 6 open reading frame 84 [Mus musculus]			0	70.62	IATQEVLLK			0.000637405	1013.61	507.814	1013.61	507.813	2	9	1.1.1.5521.2	0	93.2509	81682	92.8125
149	1.32	1.32	7.1	1.511	0.7553	gi|149260125; gi|149259824	PREDICTED: KIAA1009 protein isoform 5 [Mus musculus]; PREDICTED: similar to chromosome 6 open reading frame 84 [Mus musculus]			0	70.47	IATQEVLLK	Dehydrated(T)@3		0.000595528	995.602	498.808	995.602	498.808	2	6	1.1.1.5534.3	0	93.8128	1874.38	93.3683
149	1.32	1.32	7.1	1.511	0.7553	gi|149260125; gi|149259824	PREDICTED: KIAA1009 protein isoform 5 [Mus musculus]; PREDICTED: similar to chromosome 6 open reading frame 84 [Mus musculus]			0	62.25	IATQEVLLK	Dehydrated(T)@3		0.00315901	995.605	498.81	995.602	498.808	2	6	1.1.1.5502.4	1	92.4391	5155.45	92.6841
149	1.32	1.32	7.1	1.511	0.7553	gi|149260125; gi|149259824	PREDICTED: KIAA1009 protein isoform 5 [Mus musculus]; PREDICTED: similar to chromosome 6 open reading frame 84 [Mus musculus]			0	52.61	IATQEVLLK			0.00265157	1013.61	507.815	1013.61	507.813	2	8	1.1.1.5523.3	0	93.3376	77047.4	92.8979
149	1.32	1.32	7.1	1.511	0.7553	gi|149260125; gi|149259824	PREDICTED: KIAA1009 protein isoform 5 [Mus musculus]; PREDICTED: similar to chromosome 6 open reading frame 84 [Mus musculus]			0	50.38	IATQEVLLK			0.00265157	1013.61	507.815	1013.61	507.813	2	8	1.1.1.5511.3	0	92.8239	93991.3	92.6841
149	1.32	1.32	7.1	1.511	0.7553	gi|149260125; gi|149259824	PREDICTED: KIAA1009 protein isoform 5 [Mus musculus]; PREDICTED: similar to chromosome 6 open reading frame 84 [Mus musculus]			0	48.91	IATQEVLLK			0.00265157	1013.61	507.815	1013.61	507.813	2	8	1.1.1.5517.2	0	93.0791	95971.7	92.6412
149	1.32	1.32	7.1	1.511	0.7553	gi|149260125; gi|149259824	PREDICTED: KIAA1009 protein isoform 5 [Mus musculus]; PREDICTED: similar to chromosome 6 open reading frame 84 [Mus musculus]			0	44.95	IATQEVLLK			0.00265157	1013.61	507.815	1013.61	507.813	2	8	1.1.1.5509.2	0	92.7373	93991.3	92.6841
149	1.32	1.32	7.1	1.511	0.7553	gi|149260125; gi|149259824	PREDICTED: KIAA1009 protein isoform 5 [Mus musculus]; PREDICTED: similar to chromosome 6 open reading frame 84 [Mus musculus]			0	18.02	IATQEVLLK			0.00265157	1013.61	507.815	1013.61	507.813	2	7	1.1.1.5519.2	0	93.1647	88516.6	92.727
149	1.32	1.32	7.1	1.511	0.7553	gi|149260125; gi|149259824	PREDICTED: KIAA1009 protein isoform 5 [Mus musculus]; PREDICTED: similar to chromosome 6 open reading frame 84 [Mus musculus]			0	97.35	KIATQEVLLK		missed K-I@1	-0.000163337	1141.71	571.861	1141.71	571.861	2	6	1.1.1.4914.12	0	66.5835	19193.8	67.0019
149	1.32	1.32	7.1	1.511	0.7553	gi|149260125; gi|149259824	PREDICTED: KIAA1009 protein isoform 5 [Mus musculus]; PREDICTED: similar to chromosome 6 open reading frame 84 [Mus musculus]			0	96.29	KIATQEVLLK		missed K-I@1	-0.000407479	1141.71	571.861	1141.71	571.861	2	9	1.1.1.4920.9	1	66.8448	27936.8	67.1755
149	1.32	1.32	7.1	1.511	0.7553	gi|149260125; gi|149259824	PREDICTED: KIAA1009 protein isoform 5 [Mus musculus]; PREDICTED: similar to chromosome 6 open reading frame 84 [Mus musculus]			0	96.29	KIATQEVLLK		missed K-I@1	-0.000407479	1141.71	571.861	1141.71	571.861	2	10	1.1.1.4950.7	1	68.1422	54913.5	67.9962
149	1.32	1.32	7.1	1.511	0.7553	gi|149260125; gi|149259824	PREDICTED: KIAA1009 protein isoform 5 [Mus musculus]; PREDICTED: similar to chromosome 6 open reading frame 84 [Mus musculus]			0	96.29	KIATQEVLLK		missed K-I@1	-0.000163337	1141.71	571.861	1141.71	571.861	2	10	1.1.1.4954.9	1	68.3151	54856.5	67.9532
149	1.32	1.32	7.1	1.511	0.7553	gi|149260125; gi|149259824	PREDICTED: KIAA1009 protein isoform 5 [Mus musculus]; PREDICTED: similar to chromosome 6 open reading frame 84 [Mus musculus]			0	96.29	KIATQEVLLK		missed K-I@1	0.00178979	1141.71	571.862	1141.71	571.861	2	10	1.1.1.4974.10	1	69.178	21147	68.7271
149	1.32	1.32	7.1	1.511	0.7553	gi|149260125; gi|149259824	PREDICTED: KIAA1009 protein isoform 5 [Mus musculus]; PREDICTED: similar to chromosome 6 open reading frame 84 [Mus musculus]			0	95.62	KIATQEVLLK		missed K-I@1	-0.000163337	1141.71	571.861	1141.71	571.861	2	10	1.1.1.4940.6	1	67.7104	54856.5	67.9532
149	1.32	1.32	7.1	1.511	0.7553	gi|149260125; gi|149259824	PREDICTED: KIAA1009 protein isoform 5 [Mus musculus]; PREDICTED: similar to chromosome 6 open reading frame 84 [Mus musculus]			0	95.62	KIATQEVLLK		missed K-I@1	-0.000163337	1141.71	571.861	1141.71	571.861	2	8	1.1.1.4942.7	1	67.7942	54856.5	67.9532
149	1.32	1.32	7.1	1.511	0.7553	gi|149260125; gi|149259824	PREDICTED: KIAA1009 protein isoform 5 [Mus musculus]; PREDICTED: similar to chromosome 6 open reading frame 84 [Mus musculus]			0	95.62	KIATQEVLLK		missed K-I@1	-0.000163337	1141.71	571.861	1141.71	571.861	2	10	1.1.1.4944.9	1	67.8858	54856.5	67.9532
149	1.32	1.32	7.1	1.511	0.7553	gi|149260125; gi|149259824	PREDICTED: KIAA1009 protein isoform 5 [Mus musculus]; PREDICTED: similar to chromosome 6 open reading frame 84 [Mus musculus]			0	95.62	KIATQEVLLK		missed K-I@1	-0.000407479	1141.71	571.861	1141.71	571.861	2	10	1.1.1.4946.8	1	67.9706	54913.5	67.9962
149	1.32	1.32	7.1	1.511	0.7553	gi|149260125; gi|149259824	PREDICTED: KIAA1009 protein isoform 5 [Mus musculus]; PREDICTED: similar to chromosome 6 open reading frame 84 [Mus musculus]			0	95.62	KIATQEVLLK		missed K-I@1	-0.000163337	1141.71	571.861	1141.71	571.861	2	10	1.1.1.4952.7	1	68.2269	54856.5	67.9532
149	1.32	1.32	7.1	1.511	0.7553	gi|149260125; gi|149259824	PREDICTED: KIAA1009 protein isoform 5 [Mus musculus]; PREDICTED: similar to chromosome 6 open reading frame 84 [Mus musculus]			0	95.62	KIATQEVLLK		missed K-I@1	-0.000163337	1141.71	571.861	1141.71	571.861	2	10	1.1.1.4970.11	1	69.0051	31994.9	68.5545
149	1.32	1.32	7.1	1.511	0.7553	gi|149260125; gi|149259824	PREDICTED: KIAA1009 protein isoform 5 [Mus musculus]; PREDICTED: similar to chromosome 6 open reading frame 84 [Mus musculus]			0	79.81	KIATQEVLLK		missed K-I@1	-0.000163337	1141.71	571.861	1141.71	571.861	2	7	1.1.1.4938.10	1	67.6236	54433.3	67.9532
149	1.32	1.32	7.1	1.511	0.7553	gi|149260125; gi|149259824	PREDICTED: KIAA1009 protein isoform 5 [Mus musculus]; PREDICTED: similar to chromosome 6 open reading frame 84 [Mus musculus]			0	48.85	KIATQEVLLK		missed K-I@1	-0.000163337	1141.71	571.861	1141.71	571.861	2	6	1.1.1.4934.9	1	67.4502	52384	67.7813
149	1.32	1.32	7.1	1.511	0.7553	gi|149260125; gi|149259824	PREDICTED: KIAA1009 protein isoform 5 [Mus musculus]; PREDICTED: similar to chromosome 6 open reading frame 84 [Mus musculus]			0	41.98	KIATQEVLLK		missed K-I@1	-0.000163337	1141.71	571.861	1141.71	571.861	2	9	1.1.1.4936.6	1	67.5367	53931	67.8674
149	1.32	1.32	7.1	1.511	0.7553	gi|149260125; gi|149259824	PREDICTED: KIAA1009 protein isoform 5 [Mus musculus]; PREDICTED: similar to chromosome 6 open reading frame 84 [Mus musculus]			0	41.98	KIATQEVLLK		missed K-I@1	-0.000163337	1141.71	571.861	1141.71	571.861	2	9	1.1.1.4972.9	1	69.0898	26711.8	68.6407
149	1.32	1.32	7.1	1.511	0.7553	gi|149260125; gi|149259824	PREDICTED: KIAA1009 protein isoform 5 [Mus musculus]; PREDICTED: similar to chromosome 6 open reading frame 84 [Mus musculus]			0	28.59	KIATQEVLLK		missed K-I@1	-0.000163337	1141.71	571.861	1141.71	571.861	2	7	1.1.1.4932.9	1	67.3635	49597.5	67.6952
149	1.32	1.32	7.1	1.511	0.7553	gi|149260125; gi|149259824	PREDICTED: KIAA1009 protein isoform 5 [Mus musculus]; PREDICTED: similar to chromosome 6 open reading frame 84 [Mus musculus]			0	22.11	KIATQEVLLK		missed K-I@1	-0.000407479	1141.71	571.861	1141.71	571.861	2	6	1.1.1.4924.12	1	67.0179	34459.5	67.436
149	1.32	1.32	7.1	1.511	0.7553	gi|149260125; gi|149259824	PREDICTED: KIAA1009 protein isoform 5 [Mus musculus]; PREDICTED: similar to chromosome 6 open reading frame 84 [Mus musculus]			0	15.87	KIATQEVLLK		missed K-I@1	-0.000407479	1141.71	571.861	1141.71	571.861	2	6	1.1.1.4956.10	0	68.3971	54987.7	67.9532
148	1.38	1.38	18.18	10.44	10.44	gi|6678449	thiosulfate sulfurtransferase, mitochondrial [Mus musculus]			0.723538	96.07	TYEQVLENLQSK			0.000159393	1450.73	726.373	1450.73	726.372	2	7	1.1.1.5480.12	1	91.4713	841.544	91.4045
148	1.38	1.38	18.18	10.44	10.44	gi|6678449	thiosulfate sulfurtransferase, mitochondrial [Mus musculus]			0.653647	95.23	YLGTQPEPDIVGLDSGHIR			-0.00284133	2066.04	689.687	2066.04	689.688	3	7	1.1.1.5372.8	1	86.6777	869.187	86.7886
148	1.38	1.38	18.18	10.44	10.44	gi|6678449	thiosulfate sulfurtransferase, mitochondrial [Mus musculus]			0	92.18	TYEQVLENLQSK			0.000159393	1450.73	726.373	1450.73	726.372	2	7	1.1.1.5472.14	1	91.1253	841.544	91.4045
148	1.38	1.38	18.18	10.44	10.44	gi|6678449	thiosulfate sulfurtransferase, mitochondrial [Mus musculus]			0	74.42	TYEQVLENLQSK			0.000159393	1450.73	726.373	1450.73	726.372	2	6	1.1.1.5476.14	1	91.2996	841.544	91.4045
148	1.38	1.38	18.18	10.44	10.44	gi|6678449	thiosulfate sulfurtransferase, mitochondrial [Mus musculus]			0	18.84	YLGTQPEPDIVGLDSGHIR			-0.00632034	2066.04	689.686	2066.04	689.688	3	5	1.1.1.5366.9	1	86.41	853.168	86.744
147	1.41	1.41	35.29	13.73	13.73	gi|82997125; gi|82996341; gi|6680309	PREDICTED: similar to CPN10-like protein [Mus musculus]; PREDICTED: similar to CPN10-like protein [Mus musculus]; heat shock protein 1 (chaperonin 10) [Mus musculus]			1.39794	99	VLQATVVAVGSGGK			-0.000565124	1284.74	643.377	1284.74	643.377	2	7	1.1.1.4494.4	1	48.1778	301.442	48.1122
146	1.41	3.73	35.1	16.33	11.43	gi|6756041	tyrosine 3-monooxygenase/tryptophan 5-monooxygenase activation protein, zeta polypeptide [Mus musculus]			1.30103	99	GIVDQSQQAYQEAFEISK			0.00197784	2039.98	681.001	2039.98	681.001	3	10	1.1.1.5922.3	1	110.999	728.879	111.114
146	1.41	3.73	35.1	16.33	11.43	gi|6756041	tyrosine 3-monooxygenase/tryptophan 5-monooxygenase activation protein, zeta polypeptide [Mus musculus]			0.075204	51.85	FLIPNASQPESK			-0.00421283	1329.69	665.852	1329.69	665.854	2	6	1.1.1.4755.14	1	59.6162	536.796	59.1397
146	1.41	3.73	35.1	16.33	11.43	gi|6756041	tyrosine 3-monooxygenase/tryptophan 5-monooxygenase activation protein, zeta polypeptide [Mus musculus]			0.0296531	28.52	DICNDVLSLLEK	Carbamidomethyl(C)@3		-0.000113859	1417.71	709.863	1417.71	709.863	2	5	1.1.1.6997.2	1	157.58	371.125	157.651
146	1.41	3.73	35.1	16.33	11.43	gi|6756041	tyrosine 3-monooxygenase/tryptophan 5-monooxygenase activation protein, zeta polypeptide [Mus musculus]			0	99	DSTLIMQLLR	Oxidation(M)@6		-0.000848956	1204.65	603.331	1204.65	603.332	2	15	1.1.1.6310.2	0	128.178	1456.44	128.332
146	1.41	3.73	35.1	16.33	11.43	gi|6756041	tyrosine 3-monooxygenase/tryptophan 5-monooxygenase activation protein, zeta polypeptide [Mus musculus]			0	99	DSTLIMQLLR	Oxidation(M)@6		-0.000848956	1204.65	603.331	1204.65	603.332	2	15	1.1.1.6312.2	0	128.268	1456.44	128.332
146	1.41	3.73	35.1	16.33	11.43	gi|6756041	tyrosine 3-monooxygenase/tryptophan 5-monooxygenase activation protein, zeta polypeptide [Mus musculus]			0	99	DSTLIMQLLR	Oxidation(M)@6		-0.000848956	1204.65	603.331	1204.65	603.332	2	15	1.1.1.6314.2	0	128.372	1456.44	128.332
146	1.41	3.73	35.1	16.33	11.43	gi|6756041	tyrosine 3-monooxygenase/tryptophan 5-monooxygenase activation protein, zeta polypeptide [Mus musculus]			0	99	DSTLIMQLLR	Oxidation(M)@6		-0.000848956	1204.65	603.331	1204.65	603.332	2	7	1.1.1.6322.2	0	128.71	1456.44	128.332
146	1.41	3.73	35.1	16.33	11.43	gi|6756041	tyrosine 3-monooxygenase/tryptophan 5-monooxygenase activation protein, zeta polypeptide [Mus musculus]			0	99	DSTLIMQLLR	Oxidation(M)@6		-0.000848956	1204.65	603.331	1204.65	603.332	2	10	1.1.1.6308.2	0	128.083	1456.44	128.332
146	1.41	3.73	35.1	16.33	11.43	gi|6756041	tyrosine 3-monooxygenase/tryptophan 5-monooxygenase activation protein, zeta polypeptide [Mus musculus]			0	99	DSTLIMQLLR	Oxidation(M)@6		-0.000848956	1204.65	603.331	1204.65	603.332	2	8	1.1.1.6316.2	0	128.44	1456.44	128.332
146	1.41	3.73	35.1	16.33	11.43	gi|6756041	tyrosine 3-monooxygenase/tryptophan 5-monooxygenase activation protein, zeta polypeptide [Mus musculus]			0	99	DSTLIMQLLR	Oxidation(M)@6		-0.000848956	1204.65	603.331	1204.65	603.332	2	9	1.1.1.6318.2	0	128.529	1456.44	128.332
146	1.41	3.73	35.1	16.33	11.43	gi|6756041	tyrosine 3-monooxygenase/tryptophan 5-monooxygenase activation protein, zeta polypeptide [Mus musculus]			0	99	DSTLIMQLLR	Oxidation(M)@6		-0.00158138	1204.65	603.331	1204.65	603.332	2	5	1.1.1.6258.5	0	125.84	1304.45	126.134
146	1.41	3.73	35.1	16.33	11.43	gi|6756041	tyrosine 3-monooxygenase/tryptophan 5-monooxygenase activation protein, zeta polypeptide [Mus musculus]			0	99	DSTLIMQLLR	Oxidation(M)@6		-0.00158138	1204.65	603.331	1204.65	603.332	2	8	1.1.1.6262.5	0	126.025	1304.45	126.134
146	1.41	3.73	35.1	16.33	11.43	gi|6756041	tyrosine 3-monooxygenase/tryptophan 5-monooxygenase activation protein, zeta polypeptide [Mus musculus]			0	99	DSTLIMQLLR	Oxidation(M)@6		-0.00158138	1204.65	603.331	1204.65	603.332	2	6	1.1.1.6268.5	0	126.296	1304.45	126.134
146	1.41	3.73	35.1	16.33	11.43	gi|6756041	tyrosine 3-monooxygenase/tryptophan 5-monooxygenase activation protein, zeta polypeptide [Mus musculus]			0	97.12	DSTLIMQLLR	Oxidation(M)@6		-0.00158138	1204.65	603.331	1204.65	603.332	2	8	1.1.1.6266.5	0	126.207	1304.45	126.134
146	1.41	3.73	35.1	16.33	11.43	gi|6756041	tyrosine 3-monooxygenase/tryptophan 5-monooxygenase activation protein, zeta polypeptide [Mus musculus]			0	96.76	DSTLIMQLLR	Oxidation(M)@6		-0.00158138	1204.65	603.331	1204.65	603.332	2	6	1.1.1.6272.4	0	126.473	1304.45	126.134
146	1.41	3.73	35.1	16.33	11.43	gi|6756041	tyrosine 3-monooxygenase/tryptophan 5-monooxygenase activation protein, zeta polypeptide [Mus musculus]			0	68.23	DSTLIMQLLR	Oxidation(M)@6		-0.00158138	1204.65	603.331	1204.65	603.332	2	5	1.1.1.6270.5	0	126.385	1304.45	126.134
145	1.47	1.47	15.13	3.333	3.333	gi|6679261	pyruvate dehydrogenase E1 alpha 1 [Mus musculus]			1.46852	99	LEEGPPVTTVLTR			0.0013575	1410.77	706.394	1410.77	706.393	2	7	1.1.1.5092.14	1	74.3743	856.874	74.7021
145	1.47	1.47	15.13	3.333	3.333	gi|6679261	pyruvate dehydrogenase E1 alpha 1 [Mus musculus]			0	90.22	LEEGPPVTTVLTR			0.00123542	1410.77	706.394	1410.77	706.393	2	7	1.1.1.5086.15	1	74.1113	729.354	74.5247
145	1.47	1.47	15.13	3.333	3.333	gi|6679261	pyruvate dehydrogenase E1 alpha 1 [Mus musculus]			0	45.46	LEEGPPVTTVLTR			0.0016383	1410.77	706.394	1410.77	706.393	2	6	1.1.1.5104.20	1	74.911	864.658	74.7021
145	1.47	1.47	15.13	3.333	3.333	gi|6679261	pyruvate dehydrogenase E1 alpha 1 [Mus musculus]			0	23.09	LEEGPPVTTVLTR			-0.00129139	1410.77	706.393	1410.77	706.393	2	6	1.1.1.5114.16	1	75.3536	802.523	74.8789
145	1.47	1.47	15.13	3.333	3.333	gi|6679261	pyruvate dehydrogenase E1 alpha 1 [Mus musculus]			0	20.8	LEEGPPVTTVLTR			0.0016383	1410.77	706.394	1410.77	706.393	2	6	1.1.1.5108.14	1	75.0852	864.658	74.7021
145	1.47	1.47	15.13	3.333	3.333	gi|6679261	pyruvate dehydrogenase E1 alpha 1 [Mus musculus]			0	17.62	LEEGPPVTTVLTR			0.0016383	1410.77	706.394	1410.77	706.393	2	6	1.1.1.5106.15	1	74.9996	864.658	74.7021
144	1.57	1.57	15.41	2.801	2.801	gi|19526818	solute carrier family 25 (mitochondrial carrier, phosphate carrier), member 3 [Mus musculus]			1.56864	99	GSTASQVLQR			-0.00119846	1045.55	523.783	1045.55	523.783	2	10	1.1.1.3798.2	1	26.2069	98.0043	26.1686
143	1.58	1.58	17.32	10.17	4.978	gi|126032329	eukaryotic translation elongation factor 1 alpha 1 [Mus musculus]			1.40894	99	YYVTIIDAPGHR			0.000710628	1403.72	702.867	1403.72	702.867	2	9	1.1.1.4872.19	1	64.7464	690.152	64.9757
143	1.58	1.58	17.32	10.17	4.978	gi|126032329	eukaryotic translation elongation factor 1 alpha 1 [Mus musculus]			0.139662	90.75	VETGVLKPGMVVTFAPVNVTTEVK	Oxidation(M)@10		-0.00107097	2530.37	844.464	2530.37	844.464	3	12	1.1.1.5741.9	1	103.04	1931.27	103.045
143	1.58	1.58	17.32	10.17	4.978	gi|126032329	eukaryotic translation elongation factor 1 alpha 1 [Mus musculus]			0.0301184	99	IGGIGTVPVGR	Delta:H(2)C(2)@N-term		-0.0083016	1050.61	526.312	1050.62	526.317	2	6	1.1.1.4827.10	1	62.8054	866.706	63.0051
143	1.58	1.58	17.32	10.17	4.978	gi|126032329	eukaryotic translation elongation factor 1 alpha 1 [Mus musculus]			0	99	IGGIGTVPVGR			-0.000243049	1024.6	513.309	1024.6	513.309	2	9	1.1.1.4463.4	1	46.7988	1062.99	46.7369
143	1.58	1.58	17.32	10.17	4.978	gi|126032329	eukaryotic translation elongation factor 1 alpha 1 [Mus musculus]			0	97.85	IGGIGTVPVGR			-0.000243049	1024.6	513.309	1024.6	513.309	2	6	1.1.1.4461.4	1	46.7102	1062.99	46.7369
143	1.58	1.58	17.32	10.17	4.978	gi|126032329	eukaryotic translation elongation factor 1 alpha 1 [Mus musculus]			0	93.64	IGGIGTVPVGR			-0.000243049	1024.6	513.309	1024.6	513.309	2	6	1.1.1.4457.6	1	46.5376	1062.99	46.7369
143	1.58	1.58	17.32	10.17	4.978	gi|126032329	eukaryotic translation elongation factor 1 alpha 1 [Mus musculus]			0	88.59	IGGIGTVPVGR			-0.000243049	1024.6	513.309	1024.6	513.309	2	6	1.1.1.4469.3	1	47.0634	1062.99	46.7369
143	1.58	1.58	17.32	10.17	4.978	gi|126032329	eukaryotic translation elongation factor 1 alpha 1 [Mus musculus]			0	37.21	IGGIGTVPVGR			-0.000243049	1024.6	513.309	1024.6	513.309	2	5	1.1.1.4467.4	1	46.9776	1062.99	46.7369
143	1.58	1.58	17.32	10.17	4.978	gi|126032329	eukaryotic translation elongation factor 1 alpha 1 [Mus musculus]			0	28.78	IGGIGTVPVGR			-0.000243049	1024.6	513.309	1024.6	513.309	2	5	1.1.1.4455.5	1	46.4469	1062.99	46.7369
143	1.58	1.58	17.32	10.17	4.978	gi|126032329	eukaryotic translation elongation factor 1 alpha 1 [Mus musculus]			0	38.51	VETGVLKPGMVVTFAPVNVTTEVK	Oxidation(M)@10		-0.00107097	2530.37	844.464	2530.37	844.464	3	8	1.1.1.5745.10	1	103.219	1931.27	103.045
142	1.62	1.62	3.509	3.509	3.509	gi|31560790	1-acylglycerol-3-phosphate O-acyltransferase 1 [Mus musculus]			1.61979	99	YLYGIRVEVR		missed R-V@6	-0.00865958	1266.7	634.357	1266.71	634.362	2	5	1.1.1.6557.3	1	139.204	277.798	139.361
142	1.62	1.62	3.509	3.509	3.509	gi|31560790	1-acylglycerol-3-phosphate O-acyltransferase 1 [Mus musculus]			0	55.46	YLYGIRVEVR		missed R-V@6	-0.00865958	1266.7	634.357	1266.71	634.362	2	4	1.1.1.6561.3	1	139.39	277.798	139.361
141	1.66	1.66	8.916	6.506	3.614	gi|21704122	pyruvate dehydrogenase kinase, isoenzyme 3 [Mus musculus]			1.65758	99	AAPLAGFGYGLPISR			4.59447e-06	1488.81	745.412	1488.81	745.412	2	6	1.1.1.6025.7	1	115.55	217.786	115.57
141	1.66	1.66	8.916	6.506	3.614	gi|21704122	pyruvate dehydrogenase kinase, isoenzyme 3 [Mus musculus]			0.00261362	53.84	LVTLGKEDLSIK		cleaved T-L@N-term; missed K-E@6	0.0150526	1314.79	658.403	1314.78	658.395	2	4	1.1.1.6170.4	0	121.943	533.29	121.963
141	1.66	1.66	8.916	6.506	3.614	gi|21704122	pyruvate dehydrogenase kinase, isoenzyme 3 [Mus musculus]			0	47.01	LVTLGKEDLSIK		cleaved T-L@N-term; missed K-E@6	0.0148085	1314.79	658.403	1314.78	658.395	2	4	1.1.1.6174.5	0	122.124	533.175	122.008
140	1.66	1.66	24.82	14.6	9.489	gi|13385168	ubiquinol-cytochrome c reductase, Rieske iron-sulfur polypeptide 1 [Mus musculus]			1.48149	99	GVAGALRPLLQGAVPAASEPPVLDVK			-0.0017319	2524.44	842.486	2524.44	842.487	3	8	1.1.1.6227.10	1	124.464	920.027	124.609
140	1.66	1.66	24.82	14.6	9.489	gi|13385168	ubiquinol-cytochrome c reductase, Rieske iron-sulfur polypeptide 1 [Mus musculus]			0.177832	73.49	EIDQEAAVEVSQLR			0.00119635	1585.8	793.905	1585.79	793.905	2	9	1.1.1.5278.18	1	82.5781	741.991	82.6328
140	1.66	1.66	24.82	14.6	9.489	gi|13385168	ubiquinol-cytochrome c reductase, Rieske iron-sulfur polypeptide 1 [Mus musculus]			0	16.9	EIDQEAAVEVSQLR			0.00119635	1585.8	793.905	1585.79	793.905	2	8	1.1.1.5282.10	1	82.7478	741.991	82.6328
139	1.77	1.77	6.183	6.183	6.183	gi|30519943	sorting and assembly machinery component 50 homolog [Mus musculus]			1.76955	99	SLEPLPSSGTDFGALGEEAEFVEVEPEAK			0.0109441	3033.45	1012.16	3033.43	1012.15	3	11	1.1.1.6586.7	1	140.357	224.93	140.276
138	1.89	2	9.489	5.474	5.474	gi|82950283; gi|31982666	PREDICTED: similar to translocon-associated protein alpha, muscle specific [Mus musculus]; signal sequence receptor, alpha [Mus musculus]			1.88606	99	GTEDFIVESLDASFR			0.000900124	1684.8	843.405	1684.79	843.404	2	8	1.1.1.6767.4	1	148.321	225.463	148.155
138	1.89	2	9.489	5.474	5.474	gi|82950283; gi|31982666	PREDICTED: similar to translocon-associated protein alpha, muscle specific [Mus musculus]; signal sequence receptor, alpha [Mus musculus]			0	97.97	GTEDFIVESLDASFR			0.000900124	1684.8	843.405	1684.79	843.404	2	6	1.1.1.6763.4	1	148.139	225.463	148.155
138	1.89	2	9.489	5.474	5.474	gi|82950283; gi|31982666	PREDICTED: similar to translocon-associated protein alpha, muscle specific [Mus musculus]; signal sequence receptor, alpha [Mus musculus]			0	96.76	GTEDFIVESLDASFR			0.000900124	1684.8	843.405	1684.79	843.404	2	5	1.1.1.6761.4	1	148.05	225.463	148.155
138	1.89	2	9.489	5.474	5.474	gi|82950283; gi|31982666	PREDICTED: similar to translocon-associated protein alpha, muscle specific [Mus musculus]; signal sequence receptor, alpha [Mus musculus]			0	76.6	GTEDFIVESLDASFR			0.000900124	1684.8	843.405	1684.79	843.404	2	5	1.1.1.6765.4	1	148.232	225.463	148.155
137	2	2	8.995	8.995	8.995	gi|119226208	prostaglandin H2 D-isomerase [Mus musculus]			2	99	AQGLTEEDIVFLPQPDK			-0.000576687	1898.96	950.488	1898.96	950.489	2	11	1.1.1.5986.17	1	113.823	1552.22	113.877
137	2	2	8.995	8.995	8.995	gi|119226208	prostaglandin H2 D-isomerase [Mus musculus]			0	99	AQGLTEEDIVFLPQPDK			0.0002214	1898.96	633.995	1898.96	633.995	3	11	1.1.1.5987.6	1	113.855	735.146	113.922
137	2	2	8.995	8.995	8.995	gi|119226208	prostaglandin H2 D-isomerase [Mus musculus]			0	99	AQGLTEEDIVFLPQPDK			-0.000576687	1898.96	950.488	1898.96	950.489	2	8	1.1.1.5992.16	1	114.089	1552.22	113.877
137	2	2	8.995	8.995	8.995	gi|119226208	prostaglandin H2 D-isomerase [Mus musculus]			0	98.4	AQGLTEEDIVFLPQPDK			-0.000576687	1898.96	950.488	1898.96	950.489	2	7	1.1.1.5988.21	1	113.911	1552.22	113.877
137	2	2	8.995	8.995	8.995	gi|119226208	prostaglandin H2 D-isomerase [Mus musculus]			0	96.36	AQGLTEEDIVFLPQPDK			0.0002214	1898.96	633.995	1898.96	633.995	3	9	1.1.1.5989.4	1	113.939	735.146	113.922
137	2	2	8.995	8.995	8.995	gi|119226208	prostaglandin H2 D-isomerase [Mus musculus]			0	59.09	AQGLTEEDIVFLPQPDK			-0.000332547	1898.96	950.488	1898.96	950.489	2	6	1.1.1.5998.13	1	114.354	1561.47	113.877
137	2	2	8.995	8.995	8.995	gi|119226208	prostaglandin H2 D-isomerase [Mus musculus]			0	57.9	AQGLTEEDIVFLPQPDK			-0.000576687	1898.96	950.488	1898.96	950.489	2	7	1.1.1.5980.17	1	113.561	1539.09	113.877
136	2	2	7.568	7.568	7.568	gi|21312968	signal sequence receptor, gamma [Mus musculus]			2	99	QQSEEDLLLQDFSR	Gln->pyro-Glu@N-term		0.00255933	1689.79	845.901	1689.78	845.9	2	11	1.1.1.6638.4	1	142.624	485.772	142.507
136	2	2	7.568	7.568	7.568	gi|21312968	signal sequence receptor, gamma [Mus musculus]			0	99	QQSEEDLLLQDFSR	Gln->pyro-Glu@N-term		0.00255933	1689.79	845.901	1689.78	845.9	2	13	1.1.1.6632.5	1	142.363	485.772	142.507
136	2	2	7.568	7.568	7.568	gi|21312968	signal sequence receptor, gamma [Mus musculus]			0	99	QQSEEDLLLQDFSR	Gln->pyro-Glu@N-term		0.00255933	1689.79	845.901	1689.78	845.9	2	13	1.1.1.6634.4	1	142.45	485.772	142.507
136	2	2	7.568	7.568	7.568	gi|21312968	signal sequence receptor, gamma [Mus musculus]			0	99	QQSEEDLLLQDFSR	Gln->pyro-Glu@N-term		0.00255933	1689.79	845.901	1689.78	845.9	2	10	1.1.1.6640.4	1	142.713	485.772	142.507
135	2	2	5.801	5.801	5.801	gi|28916663	protein tyrosine phosphatase-like A domain containing 1 [Mus musculus]			2	99	VELSDVQNPAISITDNVLHFK			-0.000890186	2338.22	780.413	2338.22	780.413	3	10	1.1.1.6560.2	1	139.336	435.222	139.316
135	2	2	5.801	5.801	5.801	gi|28916663	protein tyrosine phosphatase-like A domain containing 1 [Mus musculus]			0	99	VELSDVQNPAISITDNVLHFK			-0.000890186	2338.22	780.413	2338.22	780.413	3	8	1.1.1.6562.3	1	139.435	435.222	139.316
135	2	2	5.801	5.801	5.801	gi|28916663	protein tyrosine phosphatase-like A domain containing 1 [Mus musculus]			0	59.75	VELSDVQNPAISITDNVLHFK			-0.000890186	2338.22	780.413	2338.22	780.413	3	6	1.1.1.6564.3	1	139.524	435.222	139.316
134	2	2	3.591	3.591	3.591	gi|31982437	NAD(P) dependent steroid dehydrogenase-like [Mus musculus]			2	99	DPQLVPILIDAAR			-0.00276774	1419.81	710.91	1419.81	710.912	2	6	1.1.1.6323.4	1	128.765	168.21	128.872
133	2	2	3.245	3.245	3.245	gi|6679421	cytochrome P450 reductase [Mus musculus]			2	99	GMSADPEEYDLADLSSLPEIDK	Oxidation(M)@2		-0.0040123	2410.07	804.364	2410.07	804.365	3	9	1.1.1.6313.4	1	128.315	433.665	128.242
133	2	2	3.245	3.245	3.245	gi|6679421	cytochrome P450 reductase [Mus musculus]			0	99	GMSADPEEYDLADLSSLPEIDK	Oxidation(M)@2		-0.0040123	2410.07	804.364	2410.07	804.365	3	7	1.1.1.6317.6	1	128.498	433.665	128.242
133	2	2	3.245	3.245	3.245	gi|6679421	cytochrome P450 reductase [Mus musculus]			0	40.97	GMSADPEEYDLADLSSLPEIDK	Oxidation(M)@2		-0.0040123	2410.07	804.364	2410.07	804.365	3	5	1.1.1.6315.5	1	128.406	433.665	128.242
133	2	2	3.245	3.245	3.245	gi|6679421	cytochrome P450 reductase [Mus musculus]			0	21.91	GMSADPEEYDLADLSSLPEIDK	Oxidation(M)@2		-0.0040123	2410.07	804.364	2410.07	804.365	3	5	1.1.1.6309.4	1	128.139	433.665	128.242
132	2	2	4.518	4.518	4.518	gi|6754524	lactate dehydrogenase A [Mus musculus]			2	99	DLADELALVDVMEDK	Oxidation(M)@12		0.0016178	1690.8	846.407	1690.8	846.406	2	12	1.1.1.6300.3	1	127.734	260.335	127.793
132	2	2	4.518	4.518	4.518	gi|6754524	lactate dehydrogenase A [Mus musculus]			0	99	DLADELALVDVMEDK	Oxidation(M)@12		0.0016178	1690.8	846.407	1690.8	846.406	2	9	1.1.1.6302.3	1	127.833	260.335	127.793
132	2	2	4.518	4.518	4.518	gi|6754524	lactate dehydrogenase A [Mus musculus]			0	99	DLADELALVDVMEDK	Oxidation(M)@12		0.0016178	1690.8	846.407	1690.8	846.406	2	7	1.1.1.6304.5	1	127.922	260.335	127.793
132	2	2	4.518	4.518	4.518	gi|6754524	lactate dehydrogenase A [Mus musculus]			0	81.07	DLADELALVDVMEDK	Oxidation(M)@12		0.0016178	1690.8	846.407	1690.8	846.406	2	6	1.1.1.6298.3	1	127.653	260.335	127.793
131	2	2	11.32	11.32	11.32	gi|72004262	NADH dehydrogenase (ubiquinone) Fe-S protein 5 [Mus musculus]			2	99	IEFDDFEECLLR	Carbamidomethyl(C)@9		0.00305728	1584.72	793.365	1584.71	793.364	2	6	1.1.1.6493.2	1	136.363	166.715	136.345
130	2	2	10.94	7.187	7.187	gi|114205428	reticulocalbin 2 [Mus musculus]			2	99	LSEEEILENQDLFLTSEATDYGR			0.00391588	2671.25	891.425	2671.25	891.424	3	12	1.1.1.6616.4	1	141.65	661.783	141.573
130	2	2	10.94	7.187	7.187	gi|114205428	reticulocalbin 2 [Mus musculus]			0	99	LSEEEILENQDLFLTSEATDYGR			0.00391588	2671.25	891.425	2671.25	891.424	3	11	1.1.1.6614.3	1	141.559	661.783	141.573
130	2	2	10.94	7.187	7.187	gi|114205428	reticulocalbin 2 [Mus musculus]			0	90.02	LSEEEILENQDLFLTSEATDYGR			0.00391588	2671.25	891.425	2671.25	891.424	3	9	1.1.1.6612.4	1	141.472	661.783	141.573
130	2	2	10.94	7.187	7.187	gi|114205428	reticulocalbin 2 [Mus musculus]			0	55.46	LSEEEILENQDLFLTSEATDYGR			0.00391588	2671.25	891.425	2671.25	891.424	3	6	1.1.1.6618.4	1	141.739	661.783	141.573
129	2	2	8.389	4.362	4.362	gi|11602916	ATP synthase, H+ transporting, mitochondrial F1 complex, gamma subunit [Mus musculus]			2	99	ELIEIISGAAALD			-0.000180603	1313.71	657.861	1313.71	657.861	2	7	1.1.1.6737.3	1	146.983	294.163	146.822
129	2	2	8.389	4.362	4.362	gi|11602916	ATP synthase, H+ transporting, mitochondrial F1 complex, gamma subunit [Mus musculus]			0	45.85	ELIEIISGAAALD			-0.000180603	1313.71	657.861	1313.71	657.861	2	4	1.1.1.6743.2	1	147.24	296.623	146.778
128	2	2	10.61	3.448	3.448	gi|13384720	NADH dehydrogenase (ubiquinone) 1 alpha subcomplex, 9 [Mus musculus]			2	99	NFDFEDVFVNIPR			0.000666762	1610.77	806.394	1610.77	806.394	2	16	1.1.1.6884.2	1	153.195	199.37	153.201
128	2	2	10.61	3.448	3.448	gi|13384720	NADH dehydrogenase (ubiquinone) 1 alpha subcomplex, 9 [Mus musculus]			0	99	NFDFEDVFVNIPR			0.000666762	1610.77	806.394	1610.77	806.394	2	9	1.1.1.6881.2	1	153.099	199.37	153.201
127	2	2	4.573	3.963	3.963	gi|30794452	reticulocalbin 3 [Mus musculus]			2	99	DIVVAETLEDLDK			0.00102581	1458.75	730.38	1458.75	730.38	2	6	1.1.1.6155.8	1	121.279	283.651	121.386
126	2	2	5.894	3.733	3.733	gi|31982856	dihydrolipoamide dehydrogenase [Mus musculus]			2	99	RPFTQNLGLEELGIELDPK			0.00325488	2168.15	723.724	2168.15	723.723	3	14	1.1.1.6298.2	1	127.639	256.903	127.524
125	2	2	10.73	5.366	5.366	gi|6753556	cathepsin D [Mus musculus]			2	99	GGCEAIVDTGTSLLVGPVEEVK	Carbamidomethyl(C)@3		0.000531841	2229.12	744.047	2229.12	744.047	3	8	1.1.1.6265.4	1	126.158	344.818	126.448
125	2	2	10.73	5.366	5.366	gi|6753556	cathepsin D [Mus musculus]			0	99	GGCEAIVDTGTSLLVGPVEEVK	Carbamidomethyl(C)@3		0.000531841	2229.12	744.047	2229.12	744.047	3	8	1.1.1.6271.3	1	126.424	344.818	126.448
124	2	2	40	21.33	21.33	gi|6754024	guanine nucleotide binding protein (G protein), gamma 4 subunit [Mus musculus]			2	99	EDPLIIPVPASENPFR			-0.000581898	1792.94	897.475	1792.94	897.475	2	10	1.1.1.6337.2	1	129.39	261.209	129.499
124	2	2	40	21.33	21.33	gi|6754024	guanine nucleotide binding protein (G protein), gamma 4 subunit [Mus musculus]			0	99	EDPLIIPVPASENPFR			-0.000581898	1792.94	897.475	1792.94	897.475	2	9	1.1.1.6335.3	1	129.305	261.209	129.499
124	2	2	40	21.33	21.33	gi|6754024	guanine nucleotide binding protein (G protein), gamma 4 subunit [Mus musculus]			0	97.12	EDPLIIPVPASENPFR			-0.000581898	1792.94	897.475	1792.94	897.475	2	6	1.1.1.6343.5	1	129.667	261.209	129.499
124	2	2	40	21.33	21.33	gi|6754024	guanine nucleotide binding protein (G protein), gamma 4 subunit [Mus musculus]			0	42.03	EDPLIIPVPASENPFR			-0.000581898	1792.94	897.475	1792.94	897.475	2	5	1.1.1.6341.5	1	129.583	261.209	129.499
123	2	2	12.41	6.897	6.897	gi|7305445; gi|149254590; gi|149254484	ribosomal protein S16 [Mus musculus]; PREDICTED: similar to Rps16 protein [Mus musculus]; PREDICTED: similar to Rps16 protein [Mus musculus]			2	99	LLEPVLLLGK			-0.00130067	1093.71	547.862	1093.71	547.863	2	7	1.1.1.6173.3	1	122.078	454.96	121.918
122	2	2	10.64	6.915	6.915	gi|83699424	ribosomal protein L18 [Mus musculus]			2	99	ILTFDQLALESPK			-0.00388614	1473.8	737.909	1473.81	737.911	2	8	1.1.1.6026.5	1	115.595	499.845	115.392
122	2	2	10.64	6.915	6.915	gi|83699424	ribosomal protein L18 [Mus musculus]			0	41.24	ILTFDQLALESPK			-0.00388614	1473.8	737.909	1473.81	737.911	2	5	1.1.1.6020.10	1	115.331	499.845	115.392
122	2	2	10.64	6.915	6.915	gi|83699424	ribosomal protein L18 [Mus musculus]			0	30.1	ILTFDQLALESPK			-0.00388614	1473.8	737.909	1473.81	737.911	2	4	1.1.1.6022.6	1	115.418	499.845	115.392
121	2	2	32.46	14.04	14.04	gi|9256519	ribosomal protein, large, P1 [Mus musculus]			2	99	AAGVSVEPFWPGLFAK			-0.00218311	1674.87	838.445	1674.88	838.446	2	7	1.1.1.6739.4	1	147.081	243.811	146.998
121	2	2	32.46	14.04	14.04	gi|9256519	ribosomal protein, large, P1 [Mus musculus]			0	96.36	AAGVSVEPFWPGLFAK			-0.00218311	1674.87	838.445	1674.88	838.446	2	5	1.1.1.6741.5	1	147.16	242.913	147.042
120	2	2	26.14	26.14	17.05	gi|94392813; gi|94392702; gi|83030529; gi|83030252; gi|7305447; gi|149263225; gi|149263071; gi|149259343; gi|149259089	PREDICTED: similar to ribosomal protein S26, isoform 2 [Mus musculus]; PREDICTED: similar to ribosomal protein S26, isoform 2 [Mus musculus]; PREDICTED: similar to ribosomal protein S26 [Mus musculus]; PREDICTED: similar to ribosomal protein S26 [Mus musculus]; ribosomal protein S26 [Mus musculus]; PREDICTED: similar to ribosomal protein S26, isoform 1 [Mus musculus]; PREDICTED: similar to riboso…			2	99	DISEASVFDAYVLPK			0.000234388	1652.83	827.422	1652.83	827.422	2	7	1.1.1.6384.4	1	131.511	325.491	131.606
120	2	2	26.14	26.14	17.05	gi|94392813; gi|94392702; gi|83030529; gi|83030252; gi|7305447; gi|149263225; gi|149263071; gi|149259343; gi|149259089	PREDICTED: similar to ribosomal protein S26, isoform 2 [Mus musculus]; PREDICTED: similar to ribosomal protein S26, isoform 2 [Mus musculus]; PREDICTED: similar to ribosomal protein S26 [Mus musculus]; PREDICTED: similar to ribosomal protein S26 [Mus musculus]; ribosomal protein S26 [Mus musculus]; PREDICTED: similar to ribosomal protein S26, isoform 1 [Mus musculus]; PREDICTED: similar to riboso…			0.00130484	65.96	FVIRNIVE		cleaved E-A@C-term; missed R-N@4	-0.000444404	988.57	495.292	988.571	495.293	2	7	1.1.1.5406.5	0	88.1828	17277.6	88.2558
120	2	2	26.14	26.14	17.05	gi|94392813; gi|94392702; gi|83030529; gi|83030252; gi|7305447; gi|149263225; gi|149263071; gi|149259343; gi|149259089	PREDICTED: similar to ribosomal protein S26, isoform 2 [Mus musculus]; PREDICTED: similar to ribosomal protein S26, isoform 2 [Mus musculus]; PREDICTED: similar to ribosomal protein S26 [Mus musculus]; PREDICTED: similar to ribosomal protein S26 [Mus musculus]; ribosomal protein S26 [Mus musculus]; PREDICTED: similar to ribosomal protein S26, isoform 1 [Mus musculus]; PREDICTED: similar to riboso…			0	99	DISEASVFDAYVLPK			0.000234388	1652.83	827.422	1652.83	827.422	2	8	1.1.1.6386.3	1	131.601	325.491	131.606
119	2	2	3.203	2.102	2.102	gi|31542333	hypoxia up-regulated 1 [Mus musculus]			2	99	VESVFETLVEDSPEEESTLTK			0.00409374	2367.13	790.049	2367.12	790.048	3	9	1.1.1.6509.2	1	137.081	514.677	137.235
119	2	2	3.203	2.102	2.102	gi|31542333	hypoxia up-regulated 1 [Mus musculus]			0	99	VESVFETLVEDSPEEESTLTK			0.00409374	2367.13	790.049	2367.12	790.048	3	9	1.1.1.6513.3	1	137.264	514.677	137.235
118	2	2	20.42	5.19	5.19	gi|31981810	dodecenoyl-Coenzyme A delta isomerase (3,2 trans-enoyl-Coenyme A isomerase) [Mus musculus]			2	99	ALQLGTLFSPAEALK			0.00102908	1557.88	779.946	1557.88	779.946	2	13	1.1.1.6473.3	1	135.49	483.263	135.406
118	2	2	20.42	5.19	5.19	gi|31981810	dodecenoyl-Coenzyme A delta isomerase (3,2 trans-enoyl-Coenyme A isomerase) [Mus musculus]			0	99	ALQLGTLFSPAEALK			0.00102908	1557.88	779.946	1557.88	779.946	2	14	1.1.1.6471.4	1	135.4	483.263	135.406
118	2	2	20.42	5.19	5.19	gi|31981810	dodecenoyl-Coenzyme A delta isomerase (3,2 trans-enoyl-Coenyme A isomerase) [Mus musculus]			0	99	ALQLGTLFSPAEALK			0.00102908	1557.88	779.946	1557.88	779.946	2	10	1.1.1.6475.4	1	135.579	483.263	135.406
117	2	2	16.35	10.1	4.808	gi|56090141	reticulon 1 isoform RTN1-C [Mus musculus]			2	99	SQAIDLLYWR			0.0022441	1263.66	632.839	1263.66	632.838	2	6	1.1.1.6176.2	1	122.202	277.217	122.276
117	2	2	16.35	10.1	4.808	gi|56090141	reticulon 1 isoform RTN1-C [Mus musculus]			0.00392635	59.33	LFLVQDLVDSL		cleaved L-K@C-term	0.0110473	1260.71	631.361	1260.7	631.356	2	5	1.1.1.6875.2	0	152.893	309.845	152.817
117	2	2	16.35	10.1	4.808	gi|56090141	reticulon 1 isoform RTN1-C [Mus musculus]			0	79.59	SQAIDLLYWR			0.0022441	1263.66	632.839	1263.66	632.838	2	4	1.1.1.6174.3	1	122.117	277.217	122.276
116	2	2	11.58	5.367	5.367	gi|6754012	guanine nucleotide binding protein, alpha o [Mus musculus]			2	99	QYKPVVYSNTIQSLAAIVR			-0.000968484	2149.19	717.403	2149.19	717.404	3	8	1.1.1.6215.5	1	123.917	455.399	123.713
116	2	2	11.58	5.367	5.367	gi|6754012	guanine nucleotide binding protein, alpha o [Mus musculus]			0	31.17	QYKPVVYSNTIQSLAAIVR	Gln->pyro-Glu@N-term		-0.000862255	2132.16	711.728	2132.16	711.728	3	8	1.1.1.6690.5	1	144.945	496.125	144.773
115	2	2	24.63	11.94	11.94	gi|94407735; gi|83002858	PREDICTED: hypothetical protein [Mus musculus]; PREDICTED: hypothetical protein [Mus musculus]			2	99	QAQIEVVPSASALIIK	Gln->pyro-Glu@N-term		-0.00341885	1648.94	825.476	1648.94	825.477	2	10	1.1.1.6417.5	1	132.978	265.711	132.859
115	2	2	24.63	11.94	11.94	gi|94407735; gi|83002858	PREDICTED: hypothetical protein [Mus musculus]; PREDICTED: hypothetical protein [Mus musculus]			0	43.66	ATKELPR	Delta:H(4)C(2)@N-term	missed K-E@3	-0.00294967	841.499	421.757	841.502	421.758	2	6	1.1.1.4136.2	1	34.4829	279.14	34.6676
115	2	2	24.63	11.94	11.94	gi|94407735; gi|83002858	PREDICTED: hypothetical protein [Mus musculus]; PREDICTED: hypothetical protein [Mus musculus]			0	99	QAQIEVVPSASALIIK	Gln->pyro-Glu@N-term		-0.00341885	1648.94	825.476	1648.94	825.477	2	9	1.1.1.6415.4	1	132.892	265.711	132.859
115	2	2	24.63	11.94	11.94	gi|94407735; gi|83002858	PREDICTED: hypothetical protein [Mus musculus]; PREDICTED: hypothetical protein [Mus musculus]			0	99	QAQIEVVPSASALIIK	Gln->pyro-Glu@N-term		-0.00341885	1648.94	825.476	1648.94	825.477	2	8	1.1.1.6413.4	1	132.802	265.711	132.859
114	2	2	17.94	4.319	4.319	gi|19745150	diaphorase 1 [Mus musculus]			2	99	STPAITLENPDIK			-0.00181226	1397.74	699.876	1397.74	699.877	2	11	1.1.1.5002.29	1	70.3911	1650.73	70.4042
113	2	2	12.31	2.376	2.376	gi|23346461	NADH dehydrogenase (ubiquinone) Fe-S protein 2 [Mus musculus]			2	99	TYLQALPYFDR			-0.00278176	1385.7	693.855	1385.7	693.856	2	6	1.1.1.5996.7	1	114.254	321.322	114.322
112	2	2	34.8	11.76	11.76	gi|31982030	Rho GDP dissociation inhibitor (GDI) alpha [Mus musculus]			2	99	LTLVCSTAPGPLELDLTGDLESFK	Carbamidomethyl(C)@5		0.00180817	2575.31	859.444	2575.31	859.444	3	11	1.1.1.7086.12	1	160.721	309.706	160.736
111	2	2	10.47	3.023	3.023	gi|31982520	acyl-Coenzyme A dehydrogenase, long-chain [Mus musculus]			2	99	AQDTAELFFEDVR			0.000997289	1539.72	770.868	1539.72	770.868	2	7	1.1.1.6063.8	1	117.207	816.143	116.922
111	2	2	10.47	3.023	3.023	gi|31982520	acyl-Coenzyme A dehydrogenase, long-chain [Mus musculus]			0	99	AQDTAELFFEDVR			0.000997289	1539.72	770.868	1539.72	770.868	2	8	1.1.1.6053.5	1	116.779	816.143	116.922
111	2	2	10.47	3.023	3.023	gi|31982520	acyl-Coenzyme A dehydrogenase, long-chain [Mus musculus]			0	99	AQDTAELFFEDVR			0.000997289	1539.72	770.868	1539.72	770.868	2	7	1.1.1.6055.5	1	116.869	816.143	116.922
111	2	2	10.47	3.023	3.023	gi|31982520	acyl-Coenzyme A dehydrogenase, long-chain [Mus musculus]			0	96.36	AQDTAELFFEDVR			0.000997289	1539.72	770.868	1539.72	770.868	2	8	1.1.1.6057.6	1	116.946	816.143	116.922
111	2	2	10.47	3.023	3.023	gi|31982520	acyl-Coenzyme A dehydrogenase, long-chain [Mus musculus]			0	87.8	AQDTAELFFEDVR			0.000997289	1539.72	770.868	1539.72	770.868	2	5	1.1.1.6065.10	1	117.295	816.143	116.922
111	2	2	10.47	3.023	3.023	gi|31982520	acyl-Coenzyme A dehydrogenase, long-chain [Mus musculus]			0	79.59	AQDTAELFFEDVR			0.000997289	1539.72	770.868	1539.72	770.868	2	6	1.1.1.6051.7	1	116.696	816.143	116.922
110	2	2	14.35	4.556	4.556	gi|8393866	ornithine aminotransferase [Mus musculus]			2	99	IAIAALEVLEEENLAENADK			9.47693e-05	2154.11	719.043	2154.11	719.042	3	12	1.1.1.6615.4	1	141.605	536.424	141.618
110	2	2	14.35	4.556	4.556	gi|8393866	ornithine aminotransferase [Mus musculus]			0	96.36	IAIAALEVLEEENLAENADK			9.47693e-05	2154.11	719.043	2154.11	719.042	3	10	1.1.1.6617.3	1	141.702	536.424	141.618
110	2	2	14.35	4.556	4.556	gi|8393866	ornithine aminotransferase [Mus musculus]			0	62.02	IAIAALEVLEEENLAENADK			9.47693e-05	2154.11	719.043	2154.11	719.042	3	9	1.1.1.6613.4	1	141.516	536.424	141.618
110	2	2	14.35	4.556	4.556	gi|8393866	ornithine aminotransferase [Mus musculus]			0	62.02	IAIAALEVLEEENLAENADK			9.47693e-05	2154.11	719.043	2154.11	719.042	3	9	1.1.1.6619.3	1	141.79	536.424	141.618
110	2	2	14.35	4.556	4.556	gi|8393866	ornithine aminotransferase [Mus musculus]			0	15.27	IAIAALEVLEEENLAENADK			9.47693e-05	2154.11	719.043	2154.11	719.042	3	7	1.1.1.6621.3	1	141.87	536.424	141.618
109	2	2	20.18	6.433	6.433	gi|30519995	sideroflexin 5 [Mus musculus]			2	99	YGELEEGIDVLDADGNLVGSSK			0.000438686	2279.08	760.701	2279.08	760.701	3	9	1.1.1.6377.11	1	131.191	668.28	131.068
108	2	2	42.01	7.101	7.101	gi|6753498	cytochrome c oxidase subunit IV isoform 1 [Mus musculus]			2	99	SEDYAFPTYADR			0.000337874	1433.61	717.812	1433.61	717.812	2	9	1.1.1.5022.31	1	71.2701	2444.61	71.5957
108	2	2	42.01	7.101	7.101	gi|6753498	cytochrome c oxidase subunit IV isoform 1 [Mus musculus]			0	99	SEDYAFPTYADR			9.37336e-05	1433.61	717.812	1433.61	717.812	2	9	1.1.1.5040.16	1	72.0699	2517.62	71.5957
108	2	2	42.01	7.101	7.101	gi|6753498	cytochrome c oxidase subunit IV isoform 1 [Mus musculus]			0	99	SEDYAFPTYADR			-0.000516619	1433.61	717.812	1433.61	717.812	2	7	1.1.1.5046.17	1	72.3354	1899.31	71.8614
108	2	2	42.01	7.101	7.101	gi|6753498	cytochrome c oxidase subunit IV isoform 1 [Mus musculus]			0	98.41	SEDYAFPTYADR			9.37336e-05	1433.61	717.812	1433.61	717.812	2	7	1.1.1.5032.19	1	71.7168	2466.98	71.6401
108	2	2	42.01	7.101	7.101	gi|6753498	cytochrome c oxidase subunit IV isoform 1 [Mus musculus]			0	94.84	SEDYAFPTYADR			9.37336e-05	1433.61	717.812	1433.61	717.812	2	5	1.1.1.5024.26	1	71.3594	2466.98	71.6401
108	2	2	42.01	7.101	7.101	gi|6753498	cytochrome c oxidase subunit IV isoform 1 [Mus musculus]			0	15.64	SEDYAFPTYADR			9.37336e-05	1433.61	717.812	1433.61	717.812	2	5	1.1.1.5030.21	1	71.6292	2466.98	71.6401
107	2	2	7.94	1.613	1.613	gi|30023842	valosin containing protein [Mus musculus]			2	99	LDQLIYIPLPDEK			-0.00187376	1555.85	778.931	1555.85	778.932	2	10	1.1.1.6256.7	1	125.76	449.837	125.955
107	2	2	7.94	1.613	1.613	gi|30023842	valosin containing protein [Mus musculus]			0.00348833	15.4	MDELQLFR	Oxidation(M)@1		0.00189961	1066.51	534.264	1066.51	534.263	2	4	1.1.1.5337.7	1	85.1191	311.803	85.0094
107	2	2	7.94	1.613	1.613	gi|30023842	valosin containing protein [Mus musculus]			0	99	LDQLIYIPLPDEK			-0.00187376	1555.85	778.931	1555.85	778.932	2	7	1.1.1.6260.5	1	125.935	449.837	125.955
107	2	2	7.94	1.613	1.613	gi|30023842	valosin containing protein [Mus musculus]			0	99	LDQLIYIPLPDEK			-0.00187376	1555.85	778.931	1555.85	778.932	2	7	1.1.1.6262.6	1	126.028	449.837	125.955
107	2	2	7.94	1.613	1.613	gi|30023842	valosin containing protein [Mus musculus]			0	99	LDQLIYIPLPDEK			-0.00187376	1555.85	778.931	1555.85	778.932	2	7	1.1.1.6264.8	1	126.121	449.837	125.955
106	2	2	9.319	1.503	1.503	gi|6806903	ATPase, Ca++ transporting, cardiac muscle, slow twitch 2 [Mus musculus]			2	99	DIVPGDIVEIAVGDK			-0.00268396	1538.82	770.415	1538.82	770.417	2	11	1.1.1.6450.2	1	134.442	479.707	134.645
106	2	2	9.319	1.503	1.503	gi|6806903	ATPase, Ca++ transporting, cardiac muscle, slow twitch 2 [Mus musculus]			0	99	DIVPGDIVEIAVGDK			-0.00268396	1538.82	770.415	1538.82	770.417	2	9	1.1.1.6456.5	1	134.724	479.707	134.645
106	2	2	9.319	1.503	1.503	gi|6806903	ATPase, Ca++ transporting, cardiac muscle, slow twitch 2 [Mus musculus]			0	99	DIVPGDIVEIAVGDK			-0.00268396	1538.82	770.415	1538.82	770.417	2	9	1.1.1.6452.4	1	134.543	479.707	134.645
106	2	2	9.319	1.503	1.503	gi|6806903	ATPase, Ca++ transporting, cardiac muscle, slow twitch 2 [Mus musculus]			0	32.06	DIVPGDIVEIAVGDK			-0.00268396	1538.82	770.415	1538.82	770.417	2	5	1.1.1.6454.4	1	134.633	479.707	134.645
105	2	2.05	13.98	1.553	1.553	gi|125490388	keratin Kb40 [Mus musculus]			2	99	SLNNQFASFIDK			-0.00336311	1382.68	692.347	1382.68	692.349	2	18	1.1.1.5708.11	1	101.559	24222.5	101.49
105	2	2.05	13.98	1.553	1.553	gi|125490388	keratin Kb40 [Mus musculus]			0.00261362	99	RSLNNQFASFIDK		cleaved I-R@N-term; missed R-S@1	-4.01873	1534.77	768.39	1538.78	770.399	2	10	1.1.1.5714.13	1	101.827	146.042	101.884
105	2	2.05	13.98	1.553	1.553	gi|125490388	keratin Kb40 [Mus musculus]			0	29.41	FLEQQNK			-0.000572747	905.46	453.737	905.461	453.738	2	7	1.1.1.3286.2	0	20.8254	339.247	20.842
105	2	2.05	13.98	1.553	1.553	gi|125490388	keratin Kb40 [Mus musculus]			0	99	SLNNQFASFIDK			-0.00336311	1382.68	692.347	1382.68	692.349	2	17	1.1.1.5704.11	1	101.388	24222.5	101.49
105	2	2.05	13.98	1.553	1.553	gi|125490388	keratin Kb40 [Mus musculus]			0	99	SLNNQFASFIDK			-0.00336311	1382.68	692.347	1382.68	692.349	2	17	1.1.1.5706.12	1	101.471	24222.5	101.49
105	2	2.05	13.98	1.553	1.553	gi|125490388	keratin Kb40 [Mus musculus]			0	99	SLNNQFASFIDK			-0.00336311	1382.68	692.347	1382.68	692.349	2	16	1.1.1.5710.11	1	101.648	24222.5	101.49
105	2	2.05	13.98	1.553	1.553	gi|125490388	keratin Kb40 [Mus musculus]			0	98.96	SLNNQFASFIDK			-0.00336311	1382.68	692.347	1382.68	692.349	2	13	1.1.1.5700.14	1	101.211	24222.5	101.49
105	2	2.05	13.98	1.553	1.553	gi|125490388	keratin Kb40 [Mus musculus]			0	98.96	SLNNQFASFIDK			-0.000921701	1382.68	692.348	1382.68	692.349	2	10	1.1.1.5718.10	1	101.999	22528.1	101.534
105	2	2.05	13.98	1.553	1.553	gi|125490388	keratin Kb40 [Mus musculus]			0	98.36	SLNNQFASFIDK			-0.00336311	1382.68	692.347	1382.68	692.349	2	11	1.1.1.5712.11	1	101.73	24222.5	101.49
105	2	2.05	13.98	1.553	1.553	gi|125490388	keratin Kb40 [Mus musculus]			0	97.58	SLNNQFASFIDK			-0.00055549	1382.68	692.348	1382.68	692.349	2	9	1.1.1.5722.12	1	102.181	12372	101.708
105	2	2.05	13.98	1.553	1.553	gi|125490388	keratin Kb40 [Mus musculus]			0	97.46	SLNNQFASFIDK			-0.00336311	1382.68	692.347	1382.68	692.349	2	11	1.1.1.5714.9	1	101.82	24222.5	101.49
105	2	2.05	13.98	1.553	1.553	gi|125490388	keratin Kb40 [Mus musculus]			0	97.34	SLNNQFASFIDK			-0.00336311	1382.68	692.347	1382.68	692.349	2	13	1.1.1.5702.13	1	101.3	24222.5	101.49
105	2	2.05	13.98	1.553	1.553	gi|125490388	keratin Kb40 [Mus musculus]			0	95.37	SLNNQFASFIDK			-0.00336311	1382.68	692.347	1382.68	692.349	2	8	1.1.1.5716.7	0	101.908	24730.6	101.446
105	2	2.05	13.98	1.553	1.553	gi|125490388	keratin Kb40 [Mus musculus]			0	94.86	SLNNQFASFIDK	Deamidated(N)@4		0.000781818	1383.67	692.841	1383.67	692.841	2	9	1.1.1.5619.10	0	97.6183	657.342	97.4541
105	2	2.05	13.98	1.553	1.553	gi|125490388	keratin Kb40 [Mus musculus]			0	92.78	SLNNQFASFIDK	Lys-add@N-term		-0.00332649	1510.77	756.395	1510.78	756.396	2	10	1.1.1.5706.17	1	101.48	182.896	101.621
105	2	2.05	13.98	1.553	1.553	gi|125490388	keratin Kb40 [Mus musculus]			0	90.33	SLNNQFASFIDK			-0.00336311	1382.68	692.347	1382.68	692.349	2	9	1.1.1.5698.12	0	101.121	24017.2	101.49
105	2	2.05	13.98	1.553	1.553	gi|125490388	keratin Kb40 [Mus musculus]			0	88.13	SLNNQFASFIDK	Deamidated(N)@4		0.00346737	1383.67	692.842	1383.67	692.841	2	6	1.1.1.5728.10	0	102.445	1973.36	102.329
105	2	2.05	13.98	1.553	1.553	gi|125490388	keratin Kb40 [Mus musculus]			0	81.53	SLNNQFASFIDK	Deamidated(N)@4		0.00346737	1383.67	692.842	1383.67	692.841	2	6	1.1.1.5724.12	0	102.269	1973.36	102.329
104	2	3.06	16.5	11	11	gi|7710086	RAB10, member RAS oncogene family [Mus musculus]			2	99	AFLTLAEDILR			-0.000186127	1260.71	631.361	1260.71	631.361	2	9	1.1.1.6866.2	1	152.545	309.14	152.817
104	2	3.06	16.5	11	11	gi|7710086	RAB10, member RAS oncogene family [Mus musculus]			0	99	AFLTLAEDILR			-0.000186127	1260.71	631.361	1260.71	631.361	2	10	1.1.1.6868.3	1	152.634	309.14	152.817
104	2	3.06	16.5	11	11	gi|7710086	RAB10, member RAS oncogene family [Mus musculus]			0	99	AFLTLAEDILR			-0.000186127	1260.71	631.361	1260.71	631.361	2	11	1.1.1.6870.2	1	152.723	309.14	152.817
104	2	3.06	16.5	11	11	gi|7710086	RAB10, member RAS oncogene family [Mus musculus]			0	99	AFLTLAEDILR			-0.000186127	1260.71	631.361	1260.71	631.361	2	7	1.1.1.6875.2	0	152.893	309.845	152.817
104	2	3.06	16.5	11	11	gi|7710086	RAB10, member RAS oncogene family [Mus musculus]			0	99	AFLTLAEDILR			-0.000186127	1260.71	631.361	1260.71	631.361	2	6	1.1.1.6872.2	1	152.798	309.14	152.817
104	2	3.06	16.5	11	11	gi|7710086	RAB10, member RAS oncogene family [Mus musculus]			0	97.12	LQIWDTAGQER			-0.000557424	1315.65	658.833	1315.65	658.833	2	5	1.1.1.5010.19	0	70.7392	1373.48	70.3174
104	2	3.06	16.5	11	11	gi|7710086	RAB10, member RAS oncogene family [Mus musculus]			0	28.59	LQIWDTAGQER			-0.000801565	1315.65	658.833	1315.65	658.833	2	5	1.1.1.5004.26	0	70.4772	1354.63	70.3174
104	2	3.06	16.5	11	11	gi|7710086	RAB10, member RAS oncogene family [Mus musculus]			0	22.11	LQIWDTAGQER			-0.000801565	1315.65	658.833	1315.65	658.833	2	5	1.1.1.5002.26	0	70.3877	1354.63	70.3174
103	2	4	17.41	11.74	11.74	gi|31543976	3-monooxgenase/tryptophan 5-monooxygenase activation protein, gamma polypeptide [Mus musculus]			2	99	TAFDDAIAELDTLNEDSYK			0.00536287	2129.97	710.997	2129.96	710.995	3	9	1.1.1.6853.3	1	152.14	325.639	152.071
103	2	4	17.41	11.74	11.74	gi|31543976	3-monooxgenase/tryptophan 5-monooxygenase activation protein, gamma polypeptide [Mus musculus]			0	99	DSTLIMQLLR	Oxidation(M)@6		-0.000848956	1204.65	603.331	1204.65	603.332	2	15	1.1.1.6310.2	0	128.178	1456.44	128.332
103	2	4	17.41	11.74	11.74	gi|31543976	3-monooxgenase/tryptophan 5-monooxygenase activation protein, gamma polypeptide [Mus musculus]			0	99	DSTLIMQLLR	Oxidation(M)@6		-0.000848956	1204.65	603.331	1204.65	603.332	2	15	1.1.1.6312.2	0	128.268	1456.44	128.332
103	2	4	17.41	11.74	11.74	gi|31543976	3-monooxgenase/tryptophan 5-monooxygenase activation protein, gamma polypeptide [Mus musculus]			0	99	DSTLIMQLLR	Oxidation(M)@6		-0.000848956	1204.65	603.331	1204.65	603.332	2	15	1.1.1.6314.2	0	128.372	1456.44	128.332
103	2	4	17.41	11.74	11.74	gi|31543976	3-monooxgenase/tryptophan 5-monooxygenase activation protein, gamma polypeptide [Mus musculus]			0	99	DSTLIMQLLR	Oxidation(M)@6		-0.000848956	1204.65	603.331	1204.65	603.332	2	7	1.1.1.6322.2	0	128.71	1456.44	128.332
103	2	4	17.41	11.74	11.74	gi|31543976	3-monooxgenase/tryptophan 5-monooxygenase activation protein, gamma polypeptide [Mus musculus]			0	99	DSTLIMQLLR	Oxidation(M)@6		-0.000848956	1204.65	603.331	1204.65	603.332	2	10	1.1.1.6308.2	0	128.083	1456.44	128.332
103	2	4	17.41	11.74	11.74	gi|31543976	3-monooxgenase/tryptophan 5-monooxygenase activation protein, gamma polypeptide [Mus musculus]			0	99	DSTLIMQLLR	Oxidation(M)@6		-0.000848956	1204.65	603.331	1204.65	603.332	2	8	1.1.1.6316.2	0	128.44	1456.44	128.332
103	2	4	17.41	11.74	11.74	gi|31543976	3-monooxgenase/tryptophan 5-monooxygenase activation protein, gamma polypeptide [Mus musculus]			0	99	DSTLIMQLLR	Oxidation(M)@6		-0.000848956	1204.65	603.331	1204.65	603.332	2	9	1.1.1.6318.2	0	128.529	1456.44	128.332
103	2	4	17.41	11.74	11.74	gi|31543976	3-monooxgenase/tryptophan 5-monooxygenase activation protein, gamma polypeptide [Mus musculus]			0	99	DSTLIMQLLR	Oxidation(M)@6		-0.00158138	1204.65	603.331	1204.65	603.332	2	5	1.1.1.6258.5	0	125.84	1304.45	126.134
103	2	4	17.41	11.74	11.74	gi|31543976	3-monooxgenase/tryptophan 5-monooxygenase activation protein, gamma polypeptide [Mus musculus]			0	99	DSTLIMQLLR	Oxidation(M)@6		-0.00158138	1204.65	603.331	1204.65	603.332	2	8	1.1.1.6262.5	0	126.025	1304.45	126.134
103	2	4	17.41	11.74	11.74	gi|31543976	3-monooxgenase/tryptophan 5-monooxygenase activation protein, gamma polypeptide [Mus musculus]			0	99	DSTLIMQLLR	Oxidation(M)@6		-0.00158138	1204.65	603.331	1204.65	603.332	2	6	1.1.1.6268.5	0	126.296	1304.45	126.134
103	2	4	17.41	11.74	11.74	gi|31543976	3-monooxgenase/tryptophan 5-monooxygenase activation protein, gamma polypeptide [Mus musculus]			0	97.12	DSTLIMQLLR	Oxidation(M)@6		-0.00158138	1204.65	603.331	1204.65	603.332	2	8	1.1.1.6266.5	0	126.207	1304.45	126.134
103	2	4	17.41	11.74	11.74	gi|31543976	3-monooxgenase/tryptophan 5-monooxygenase activation protein, gamma polypeptide [Mus musculus]			0	96.76	DSTLIMQLLR	Oxidation(M)@6		-0.00158138	1204.65	603.331	1204.65	603.332	2	6	1.1.1.6272.4	0	126.473	1304.45	126.134
103	2	4	17.41	11.74	11.74	gi|31543976	3-monooxgenase/tryptophan 5-monooxygenase activation protein, gamma polypeptide [Mus musculus]			0	68.23	DSTLIMQLLR	Oxidation(M)@6		-0.00158138	1204.65	603.331	1204.65	603.332	2	5	1.1.1.6270.5	0	126.385	1304.45	126.134
103	2	4	17.41	11.74	11.74	gi|31543976	3-monooxgenase/tryptophan 5-monooxygenase activation protein, gamma polypeptide [Mus musculus]			0	86.53	TAFDDAIAELDTLNEDSYK	Methyl(T)@1		0.00150473	2143.98	715.668	2143.98	715.667	3	11	1.1.1.6920.3	0	154.617	717.728	154.462
103	2	4	17.41	11.74	11.74	gi|31543976	3-monooxgenase/tryptophan 5-monooxygenase activation protein, gamma polypeptide [Mus musculus]			0	81.22	TAFDDAIAELDTLNEDSYK	Methyl(D)@5		0.00150473	2143.98	715.668	2143.98	715.667	3	10	1.1.1.6912.2	0	154.262	717.728	154.462
103	2	4	17.41	11.74	11.74	gi|31543976	3-monooxgenase/tryptophan 5-monooxygenase activation protein, gamma polypeptide [Mus musculus]			0	81.22	TAFDDAIAELDTLNEDSYK	Methyl(D)@5		0.00150473	2143.98	715.668	2143.98	715.667	3	10	1.1.1.6916.3	0	154.442	717.728	154.462
103	2	4	17.41	11.74	11.74	gi|31543976	3-monooxgenase/tryptophan 5-monooxygenase activation protein, gamma polypeptide [Mus musculus]			0	81.22	TAFDDAIAELDTLNEDSYK	Methyl(D)@5		0.00150473	2143.98	715.668	2143.98	715.667	3	9	1.1.1.6918.3	0	154.527	717.728	154.462
103	2	4	17.41	11.74	11.74	gi|31543976	3-monooxgenase/tryptophan 5-monooxygenase activation protein, gamma polypeptide [Mus musculus]			0	57.54	TAFDDAIAELDTLNEDSYK	Methyl(D)@5		0.00453603	2143.98	1073	2143.98	1073	2	8	1.1.1.6917.3	0	154.5	211.221	154.462
102	2	4	15.51	11.84	11.84	gi|6756039; gi|149263879	tyrosine 3-monooxygenase/tryptophan 5-monooxygenase activation protein, theta polypeptide [Mus musculus]; PREDICTED: similar to Ywhaq protein [Mus musculus]			2	99	TAFDEAIAELDTLNEDSYK			0.00150474	2143.98	715.668	2143.98	715.667	3	10	1.1.1.6920.3	0	154.617	717.728	154.462
102	2	4	15.51	11.84	11.84	gi|6756039; gi|149263879	tyrosine 3-monooxygenase/tryptophan 5-monooxygenase activation protein, theta polypeptide [Mus musculus]; PREDICTED: similar to Ywhaq protein [Mus musculus]			0	99	DSTLIMQLLR	Oxidation(M)@6		-0.000848956	1204.65	603.331	1204.65	603.332	2	15	1.1.1.6310.2	0	128.178	1456.44	128.332
102	2	4	15.51	11.84	11.84	gi|6756039; gi|149263879	tyrosine 3-monooxygenase/tryptophan 5-monooxygenase activation protein, theta polypeptide [Mus musculus]; PREDICTED: similar to Ywhaq protein [Mus musculus]			0	99	DSTLIMQLLR	Oxidation(M)@6		-0.000848956	1204.65	603.331	1204.65	603.332	2	15	1.1.1.6312.2	0	128.268	1456.44	128.332
102	2	4	15.51	11.84	11.84	gi|6756039; gi|149263879	tyrosine 3-monooxygenase/tryptophan 5-monooxygenase activation protein, theta polypeptide [Mus musculus]; PREDICTED: similar to Ywhaq protein [Mus musculus]			0	99	DSTLIMQLLR	Oxidation(M)@6		-0.000848956	1204.65	603.331	1204.65	603.332	2	15	1.1.1.6314.2	0	128.372	1456.44	128.332
102	2	4	15.51	11.84	11.84	gi|6756039; gi|149263879	tyrosine 3-monooxygenase/tryptophan 5-monooxygenase activation protein, theta polypeptide [Mus musculus]; PREDICTED: similar to Ywhaq protein [Mus musculus]			0	99	DSTLIMQLLR	Oxidation(M)@6		-0.000848956	1204.65	603.331	1204.65	603.332	2	7	1.1.1.6322.2	0	128.71	1456.44	128.332
102	2	4	15.51	11.84	11.84	gi|6756039; gi|149263879	tyrosine 3-monooxygenase/tryptophan 5-monooxygenase activation protein, theta polypeptide [Mus musculus]; PREDICTED: similar to Ywhaq protein [Mus musculus]			0	99	DSTLIMQLLR	Oxidation(M)@6		-0.000848956	1204.65	603.331	1204.65	603.332	2	10	1.1.1.6308.2	0	128.083	1456.44	128.332
102	2	4	15.51	11.84	11.84	gi|6756039; gi|149263879	tyrosine 3-monooxygenase/tryptophan 5-monooxygenase activation protein, theta polypeptide [Mus musculus]; PREDICTED: similar to Ywhaq protein [Mus musculus]			0	99	DSTLIMQLLR	Oxidation(M)@6		-0.000848956	1204.65	603.331	1204.65	603.332	2	8	1.1.1.6316.2	0	128.44	1456.44	128.332
102	2	4	15.51	11.84	11.84	gi|6756039; gi|149263879	tyrosine 3-monooxygenase/tryptophan 5-monooxygenase activation protein, theta polypeptide [Mus musculus]; PREDICTED: similar to Ywhaq protein [Mus musculus]			0	99	DSTLIMQLLR	Oxidation(M)@6		-0.000848956	1204.65	603.331	1204.65	603.332	2	9	1.1.1.6318.2	0	128.529	1456.44	128.332
102	2	4	15.51	11.84	11.84	gi|6756039; gi|149263879	tyrosine 3-monooxygenase/tryptophan 5-monooxygenase activation protein, theta polypeptide [Mus musculus]; PREDICTED: similar to Ywhaq protein [Mus musculus]			0	99	DSTLIMQLLR	Oxidation(M)@6		-0.00158138	1204.65	603.331	1204.65	603.332	2	5	1.1.1.6258.5	0	125.84	1304.45	126.134
102	2	4	15.51	11.84	11.84	gi|6756039; gi|149263879	tyrosine 3-monooxygenase/tryptophan 5-monooxygenase activation protein, theta polypeptide [Mus musculus]; PREDICTED: similar to Ywhaq protein [Mus musculus]			0	99	DSTLIMQLLR	Oxidation(M)@6		-0.00158138	1204.65	603.331	1204.65	603.332	2	8	1.1.1.6262.5	0	126.025	1304.45	126.134
102	2	4	15.51	11.84	11.84	gi|6756039; gi|149263879	tyrosine 3-monooxygenase/tryptophan 5-monooxygenase activation protein, theta polypeptide [Mus musculus]; PREDICTED: similar to Ywhaq protein [Mus musculus]			0	99	DSTLIMQLLR	Oxidation(M)@6		-0.00158138	1204.65	603.331	1204.65	603.332	2	6	1.1.1.6268.5	0	126.296	1304.45	126.134
102	2	4	15.51	11.84	11.84	gi|6756039; gi|149263879	tyrosine 3-monooxygenase/tryptophan 5-monooxygenase activation protein, theta polypeptide [Mus musculus]; PREDICTED: similar to Ywhaq protein [Mus musculus]			0	97.12	DSTLIMQLLR	Oxidation(M)@6		-0.00158138	1204.65	603.331	1204.65	603.332	2	8	1.1.1.6266.5	0	126.207	1304.45	126.134
102	2	4	15.51	11.84	11.84	gi|6756039; gi|149263879	tyrosine 3-monooxygenase/tryptophan 5-monooxygenase activation protein, theta polypeptide [Mus musculus]; PREDICTED: similar to Ywhaq protein [Mus musculus]			0	96.76	DSTLIMQLLR	Oxidation(M)@6		-0.00158138	1204.65	603.331	1204.65	603.332	2	6	1.1.1.6272.4	0	126.473	1304.45	126.134
102	2	4	15.51	11.84	11.84	gi|6756039; gi|149263879	tyrosine 3-monooxygenase/tryptophan 5-monooxygenase activation protein, theta polypeptide [Mus musculus]; PREDICTED: similar to Ywhaq protein [Mus musculus]			0	68.23	DSTLIMQLLR	Oxidation(M)@6		-0.00158138	1204.65	603.331	1204.65	603.332	2	5	1.1.1.6270.5	0	126.385	1304.45	126.134
102	2	4	15.51	11.84	11.84	gi|6756039; gi|149263879	tyrosine 3-monooxygenase/tryptophan 5-monooxygenase activation protein, theta polypeptide [Mus musculus]; PREDICTED: similar to Ywhaq protein [Mus musculus]			0	99	TAFDEAIAELDTLNEDSYK			0.00150474	2143.98	715.668	2143.98	715.667	3	10	1.1.1.6912.2	0	154.262	717.728	154.462
102	2	4	15.51	11.84	11.84	gi|6756039; gi|149263879	tyrosine 3-monooxygenase/tryptophan 5-monooxygenase activation protein, theta polypeptide [Mus musculus]; PREDICTED: similar to Ywhaq protein [Mus musculus]			0	99	TAFDEAIAELDTLNEDSYK			0.00150474	2143.98	715.668	2143.98	715.667	3	10	1.1.1.6916.3	0	154.442	717.728	154.462
102	2	4	15.51	11.84	11.84	gi|6756039; gi|149263879	tyrosine 3-monooxygenase/tryptophan 5-monooxygenase activation protein, theta polypeptide [Mus musculus]; PREDICTED: similar to Ywhaq protein [Mus musculus]			0	99	TAFDEAIAELDTLNEDSYK			0.00150474	2143.98	715.668	2143.98	715.667	3	9	1.1.1.6918.3	0	154.527	717.728	154.462
102	2	4	15.51	11.84	11.84	gi|6756039; gi|149263879	tyrosine 3-monooxygenase/tryptophan 5-monooxygenase activation protein, theta polypeptide [Mus musculus]; PREDICTED: similar to Ywhaq protein [Mus musculus]			0	99	TAFDEAIAELDTLNEDSYK			0.00150474	2143.98	715.668	2143.98	715.667	3	7	1.1.1.6924.3	1	154.794	717.728	154.462
102	2	4	15.51	11.84	11.84	gi|6756039; gi|149263879	tyrosine 3-monooxygenase/tryptophan 5-monooxygenase activation protein, theta polypeptide [Mus musculus]; PREDICTED: similar to Ywhaq protein [Mus musculus]			0	82.52	TAFDEAIAELDTLNEDSYK			0.00453604	2143.98	1073	2143.98	1073	2	8	1.1.1.6917.3	0	154.5	211.221	154.462
102	2	4	15.51	11.84	11.84	gi|6756039; gi|149263879	tyrosine 3-monooxygenase/tryptophan 5-monooxygenase activation protein, theta polypeptide [Mus musculus]; PREDICTED: similar to Ywhaq protein [Mus musculus]			0	81.22	TAFDEAIAELDTLNEDSYK	Methyl(D)@16		-0.000522664	2157.99	720.339	2158	720.339	3	10	1.1.1.6924.4	0	154.801	355.719	154.814
102	2	4	15.51	11.84	11.84	gi|6756039; gi|149263879	tyrosine 3-monooxygenase/tryptophan 5-monooxygenase activation protein, theta polypeptide [Mus musculus]; PREDICTED: similar to Ywhaq protein [Mus musculus]			0	80	TAFDEAIAELDTLNEDSYK	Methyl(D)@16		-0.000522664	2157.99	720.339	2158	720.339	3	7	1.1.1.6922.4	0	154.708	355.719	154.814
102	2	4	15.51	11.84	11.84	gi|6756039; gi|149263879	tyrosine 3-monooxygenase/tryptophan 5-monooxygenase activation protein, theta polypeptide [Mus musculus]; PREDICTED: similar to Ywhaq protein [Mus musculus]			0	62.78	TAFDEAIAELDTLNEDSYK	Methyl(D)@16		-0.000522664	2157.99	720.339	2158	720.339	3	6	1.1.1.6926.3	0	154.887	355.719	154.814
101	2	4	27.64	11.79	11.79	gi|31543974	tyrosine 3-monooxygenase/tryptophan 5-monooxygenase activation protein, beta polypeptide [Mus musculus]			2	99	TAFDEAIAELDTLNEESYK			-0.000522659	2157.99	720.339	2158	720.339	3	10	1.1.1.6924.4	0	154.801	355.719	154.814
101	2	4	27.64	11.79	11.79	gi|31543974	tyrosine 3-monooxygenase/tryptophan 5-monooxygenase activation protein, beta polypeptide [Mus musculus]			0	99	DSTLIMQLLR	Oxidation(M)@6		-0.000848956	1204.65	603.331	1204.65	603.332	2	15	1.1.1.6310.2	0	128.178	1456.44	128.332
101	2	4	27.64	11.79	11.79	gi|31543974	tyrosine 3-monooxygenase/tryptophan 5-monooxygenase activation protein, beta polypeptide [Mus musculus]			0	99	DSTLIMQLLR	Oxidation(M)@6		-0.000848956	1204.65	603.331	1204.65	603.332	2	15	1.1.1.6312.2	0	128.268	1456.44	128.332
101	2	4	27.64	11.79	11.79	gi|31543974	tyrosine 3-monooxygenase/tryptophan 5-monooxygenase activation protein, beta polypeptide [Mus musculus]			0	99	DSTLIMQLLR	Oxidation(M)@6		-0.000848956	1204.65	603.331	1204.65	603.332	2	15	1.1.1.6314.2	0	128.372	1456.44	128.332
101	2	4	27.64	11.79	11.79	gi|31543974	tyrosine 3-monooxygenase/tryptophan 5-monooxygenase activation protein, beta polypeptide [Mus musculus]			0	99	DSTLIMQLLR	Oxidation(M)@6		-0.000848956	1204.65	603.331	1204.65	603.332	2	7	1.1.1.6322.2	0	128.71	1456.44	128.332
101	2	4	27.64	11.79	11.79	gi|31543974	tyrosine 3-monooxygenase/tryptophan 5-monooxygenase activation protein, beta polypeptide [Mus musculus]			0	99	DSTLIMQLLR	Oxidation(M)@6		-0.000848956	1204.65	603.331	1204.65	603.332	2	10	1.1.1.6308.2	0	128.083	1456.44	128.332
101	2	4	27.64	11.79	11.79	gi|31543974	tyrosine 3-monooxygenase/tryptophan 5-monooxygenase activation protein, beta polypeptide [Mus musculus]			0	99	DSTLIMQLLR	Oxidation(M)@6		-0.000848956	1204.65	603.331	1204.65	603.332	2	8	1.1.1.6316.2	0	128.44	1456.44	128.332
101	2	4	27.64	11.79	11.79	gi|31543974	tyrosine 3-monooxygenase/tryptophan 5-monooxygenase activation protein, beta polypeptide [Mus musculus]			0	99	DSTLIMQLLR	Oxidation(M)@6		-0.000848956	1204.65	603.331	1204.65	603.332	2	9	1.1.1.6318.2	0	128.529	1456.44	128.332
101	2	4	27.64	11.79	11.79	gi|31543974	tyrosine 3-monooxygenase/tryptophan 5-monooxygenase activation protein, beta polypeptide [Mus musculus]			0	99	DSTLIMQLLR	Oxidation(M)@6		-0.00158138	1204.65	603.331	1204.65	603.332	2	5	1.1.1.6258.5	0	125.84	1304.45	126.134
101	2	4	27.64	11.79	11.79	gi|31543974	tyrosine 3-monooxygenase/tryptophan 5-monooxygenase activation protein, beta polypeptide [Mus musculus]			0	99	DSTLIMQLLR	Oxidation(M)@6		-0.00158138	1204.65	603.331	1204.65	603.332	2	8	1.1.1.6262.5	0	126.025	1304.45	126.134
101	2	4	27.64	11.79	11.79	gi|31543974	tyrosine 3-monooxygenase/tryptophan 5-monooxygenase activation protein, beta polypeptide [Mus musculus]			0	99	DSTLIMQLLR	Oxidation(M)@6		-0.00158138	1204.65	603.331	1204.65	603.332	2	6	1.1.1.6268.5	0	126.296	1304.45	126.134
101	2	4	27.64	11.79	11.79	gi|31543974	tyrosine 3-monooxygenase/tryptophan 5-monooxygenase activation protein, beta polypeptide [Mus musculus]			0	97.12	DSTLIMQLLR	Oxidation(M)@6		-0.00158138	1204.65	603.331	1204.65	603.332	2	8	1.1.1.6266.5	0	126.207	1304.45	126.134
101	2	4	27.64	11.79	11.79	gi|31543974	tyrosine 3-monooxygenase/tryptophan 5-monooxygenase activation protein, beta polypeptide [Mus musculus]			0	96.76	DSTLIMQLLR	Oxidation(M)@6		-0.00158138	1204.65	603.331	1204.65	603.332	2	6	1.1.1.6272.4	0	126.473	1304.45	126.134
101	2	4	27.64	11.79	11.79	gi|31543974	tyrosine 3-monooxygenase/tryptophan 5-monooxygenase activation protein, beta polypeptide [Mus musculus]			0	68.23	DSTLIMQLLR	Oxidation(M)@6		-0.00158138	1204.65	603.331	1204.65	603.332	2	5	1.1.1.6270.5	0	126.385	1304.45	126.134
101	2	4	27.64	11.79	11.79	gi|31543974	tyrosine 3-monooxygenase/tryptophan 5-monooxygenase activation protein, beta polypeptide [Mus musculus]			0	99	TAFDEAIAELDTLNEESYK			-0.000522659	2157.99	720.339	2158	720.339	3	7	1.1.1.6922.4	0	154.708	355.719	154.814
101	2	4	27.64	11.79	11.79	gi|31543974	tyrosine 3-monooxygenase/tryptophan 5-monooxygenase activation protein, beta polypeptide [Mus musculus]			0	96.36	TAFDEAIAELDTLNEESYK			-0.000522659	2157.99	720.339	2158	720.339	3	6	1.1.1.6926.3	0	154.887	355.719	154.814
101	2	4	27.64	11.79	11.79	gi|31543974	tyrosine 3-monooxygenase/tryptophan 5-monooxygenase activation protein, beta polypeptide [Mus musculus]			0	32.28	TAFDEAIAELDTLNEESYK			-0.000522659	2157.99	720.339	2158	720.339	3	5	1.1.1.6920.4	1	154.624	355.719	154.814
100	2	4.21	12.43	5.273	5.273	gi|22164776	keratin 6L [Mus musculus]			2	99	NLDLDSIIAEVK			-0.00202943	1328.72	665.366	1328.72	665.367	2	15	1.1.1.6532.4	1	138.101	8960.24	138.038
100	2	4.21	12.43	5.273	5.273	gi|22164776	keratin 6L [Mus musculus]			0	99	EREQIK		cleaved Q-E@N-term; missed R-E@2	0.000741516	801.435	401.725	801.434	401.725	2	5	1.1.1.257.2	0	2.0793	68.2119	2.0348
100	2	4.21	12.43	5.273	5.273	gi|22164776	keratin 6L [Mus musculus]			0	29.41	FLEQQNK			-0.000572747	905.46	453.737	905.461	453.738	2	7	1.1.1.3286.2	0	20.8254	339.247	20.842
100	2	4.21	12.43	5.273	5.273	gi|22164776	keratin 6L [Mus musculus]			0	97.93	NKYEDEINKR		missed K-Y@2; missed K-R@9	0.0031564	1307.65	436.891	1307.65	436.89	3	11	1.1.1.3626.2	0	23.7414	122.315	23.7526
100	2	4.21	12.43	5.273	5.273	gi|22164776	keratin 6L [Mus musculus]			0	99	NLDLDSIIAEVK			-0.00202943	1328.72	665.366	1328.72	665.367	2	8	1.1.1.6522.2	1	137.656	8900.6	138.038
100	2	4.21	12.43	5.273	5.273	gi|22164776	keratin 6L [Mus musculus]			0	99	NLDLDSIIAEVK			-0.00202943	1328.72	665.366	1328.72	665.367	2	14	1.1.1.6524.2	1	137.742	8960.24	138.038
100	2	4.21	12.43	5.273	5.273	gi|22164776	keratin 6L [Mus musculus]			0	99	NLDLDSIIAEVK			-0.00202943	1328.72	665.366	1328.72	665.367	2	16	1.1.1.6526.2	1	137.833	8960.24	138.038
100	2	4.21	12.43	5.273	5.273	gi|22164776	keratin 6L [Mus musculus]			0	99	NLDLDSIIAEVK			0.00150059	1328.72	443.914	1328.72	443.914	3	15	1.1.1.6527.2	1	137.877	288.286	137.993
100	2	4.21	12.43	5.273	5.273	gi|22164776	keratin 6L [Mus musculus]			0	99	NLDLDSIIAEVK			-0.00202943	1328.72	665.366	1328.72	665.367	2	14	1.1.1.6528.2	1	137.92	8960.24	138.038
100	2	4.21	12.43	5.273	5.273	gi|22164776	keratin 6L [Mus musculus]			0	99	NLDLDSIIAEVK			0.00150059	1328.72	443.914	1328.72	443.914	3	16	1.1.1.6529.2	1	137.966	288.286	137.993
100	2	4.21	12.43	5.273	5.273	gi|22164776	keratin 6L [Mus musculus]			0	99	NLDLDSIIAEVK			-0.00202943	1328.72	665.366	1328.72	665.367	2	14	1.1.1.6530.3	1	138.012	8960.24	138.038
100	2	4.21	12.43	5.273	5.273	gi|22164776	keratin 6L [Mus musculus]			0	99	NLDLDSIIAEVK			-0.00202943	1328.72	665.366	1328.72	665.367	2	13	1.1.1.6534.4	1	138.189	8960.24	138.038
100	2	4.21	12.43	5.273	5.273	gi|22164776	keratin 6L [Mus musculus]			0	99	NLDLDSIIAEVK			-0.00178529	1328.72	665.366	1328.72	665.367	2	8	1.1.1.6542.3	1	138.537	8307.16	138.082
100	2	4.21	12.43	5.273	5.273	gi|22164776	keratin 6L [Mus musculus]			0	99	NLDLDSIIAEVK			-0.00202943	1328.72	665.366	1328.72	665.367	2	8	1.1.1.6540.5	1	138.455	9155.5	137.993
100	2	4.21	12.43	5.273	5.273	gi|22164776	keratin 6L [Mus musculus]			0	98.4	NLDLDSIIAEVK			0.000778186	1328.72	665.367	1328.72	665.367	2	10	1.1.1.6548.2	1	138.799	2434.62	138.345
100	2	4.21	12.43	5.273	5.273	gi|22164776	keratin 6L [Mus musculus]			0	82.52	NLDLDSIIAEVK			0.000534046	1328.72	665.367	1328.72	665.367	2	9	1.1.1.6546.2	1	138.71	3985.09	138.258
100	2	4.21	12.43	5.273	5.273	gi|22164776	keratin 6L [Mus musculus]			0	79.39	NLDLDSIIAEVK			-0.996049	1327.72	664.869	1328.72	665.367	2	8	1.1.1.6992.3	0	157.37	516.208	157.474
100	2	4.21	12.43	5.273	5.273	gi|22164776	keratin 6L [Mus musculus]			0	59.33	NLDLDSIIAEVK	Delta:H(2)C(2)@N-term		-0.0014161	1354.73	678.374	1354.73	678.374	2	5	1.1.1.6998.3	1	157.631	197.812	157.651
100	2	4.21	12.43	5.273	5.273	gi|22164776	keratin 6L [Mus musculus]			0	42.56	NLDLDSIIAEVK			-0.00178529	1328.72	665.366	1328.72	665.367	2	4	1.1.1.6544.4	1	138.625	6227.59	138.171
99	2	6.15	7.064	4.404	3.394	gi|124286811	neurofilament, heavy polypeptide [Mus musculus]			2	99	HQADIASYQDAIQQLDSELR			-0.000559647	2300.1	767.708	2300.1	767.708	3	13	1.1.1.6290.3	1	127.284	497.708	127.434
99	2	6.15	7.064	4.404	3.394	gi|124286811	neurofilament, heavy polypeptide [Mus musculus]			0.00480371	49.07	DAIQQLDSELRN		cleaved Q-D@N-term; cleaved N-T@C-term; missed R-N@11	0.00988915	1400.7	701.357	1400.69	701.352	2	5	1.1.1.4795.7	1	61.3827	409.023	61.3132
99	2	6.15	7.064	4.404	3.394	gi|124286811	neurofilament, heavy polypeptide [Mus musculus]			0	99	EYQDLLNVK	Glu->pyro-Glu@N-term		-0.000288879	1102.57	552.29	1102.57	552.29	2	9	1.1.1.5010.9	0	70.7278	586.38	70.9782
99	2	6.15	7.064	4.404	3.394	gi|124286811	neurofilament, heavy polypeptide [Mus musculus]			0	99	EYQDLLNVK	Glu->pyro-Glu@N-term		-0.000288879	1102.57	552.29	1102.57	552.29	2	11	1.1.1.5014.13	0	70.9073	586.38	70.9782
99	2	6.15	7.064	4.404	3.394	gi|124286811	neurofilament, heavy polypeptide [Mus musculus]			0	99	EYQDLLNVK	Glu->pyro-Glu@N-term		-0.000288879	1102.57	552.29	1102.57	552.29	2	11	1.1.1.5016.9	0	70.9931	586.38	70.9782
99	2	6.15	7.064	4.404	3.394	gi|124286811	neurofilament, heavy polypeptide [Mus musculus]			0	99	EYQDLLNVK	Glu->pyro-Glu@N-term		-0.000288879	1102.57	552.29	1102.57	552.29	2	10	1.1.1.5018.10	0	71.0815	586.38	70.9782
99	2	6.15	7.064	4.404	3.394	gi|124286811	neurofilament, heavy polypeptide [Mus musculus]			0	99	EYQDLLNVK	Glu->pyro-Glu@N-term		-0.000288879	1102.57	552.29	1102.57	552.29	2	10	1.1.1.5020.12	0	71.1705	586.38	70.9782
99	2	6.15	7.064	4.404	3.394	gi|124286811	neurofilament, heavy polypeptide [Mus musculus]			0	99	EYQDLLNVK	Glu->pyro-Glu@N-term		-0.000288879	1102.57	552.29	1102.57	552.29	2	10	1.1.1.5022.15	0	71.2599	586.38	70.9782
99	2	6.15	7.064	4.404	3.394	gi|124286811	neurofilament, heavy polypeptide [Mus musculus]			0	99	EYQDLLNVK	Glu->pyro-Glu@N-term		-0.000288879	1102.57	552.29	1102.57	552.29	2	10	1.1.1.5024.10	0	71.3452	586.38	70.9782
99	2	6.15	7.064	4.404	3.394	gi|124286811	neurofilament, heavy polypeptide [Mus musculus]			0	99	EYQDLLNVK	Glu->pyro-Glu@N-term		-0.00126544	1102.56	552.29	1102.57	552.29	2	8	1.1.1.5028.7	0	71.5246	561.901	71.0661
99	2	6.15	7.064	4.404	3.394	gi|124286811	neurofilament, heavy polypeptide [Mus musculus]			0	99	EYQDLLNVK			0.000167997	1120.58	561.296	1120.58	561.295	2	8	1.1.1.5017.10	0	71.0428	17348.1	71.0221
99	2	6.15	7.064	4.404	3.394	gi|124286811	neurofilament, heavy polypeptide [Mus musculus]			0	99	EYQDLLNVK	Delta:H(2)C(2)@N-term		0.00160613	1146.59	574.304	1146.59	574.303	2	7	1.1.1.5674.3	0	100.055	1406.21	100.172
99	2	6.15	7.064	4.404	3.394	gi|124286811	neurofilament, heavy polypeptide [Mus musculus]			0	99	EYQDLLNVK			0.000167997	1120.58	561.296	1120.58	561.295	2	7	1.1.1.5021.6	0	71.2115	17348.1	71.0221
99	2	6.15	7.064	4.404	3.394	gi|124286811	neurofilament, heavy polypeptide [Mus musculus]			0	97.82	EYQDLLNVK	Methyl(E)@1		0.0352038	1134.63	568.321	1134.59	568.303	2	6	1.1.1.5016.10	0	70.9937	688.395	70.5794
99	2	6.15	7.064	4.404	3.394	gi|124286811	neurofilament, heavy polypeptide [Mus musculus]			0	97.82	EYQDLLNVK	Methyl(E)@1		0.03557	1134.63	568.321	1134.59	568.303	2	6	1.1.1.5018.11	0	71.0821	664.991	70.6237
99	2	6.15	7.064	4.404	3.394	gi|124286811	neurofilament, heavy polypeptide [Mus musculus]			0	96.29	EYQDLLNVK			0.000167997	1120.58	561.296	1120.58	561.295	2	10	1.1.1.5013.8	0	70.8676	17348.1	71.0221
99	2	6.15	7.064	4.404	3.394	gi|124286811	neurofilament, heavy polypeptide [Mus musculus]			0	88.49	EYQDLLNVK	Methyl(E)@1		0.0400866	1134.63	568.323	1134.59	568.303	2	6	1.1.1.5022.16	0	71.2605	163.353	71.1978
99	2	6.15	7.064	4.404	3.394	gi|124286811	neurofilament, heavy polypeptide [Mus musculus]			0	84.7	EYQDLLNVK			0.000167997	1120.58	561.296	1120.58	561.295	2	6	1.1.1.5019.8	0	71.1272	17348.1	71.0221
99	2	6.15	7.064	4.404	3.394	gi|124286811	neurofilament, heavy polypeptide [Mus musculus]			0	83.3	EYQDLLNVK	Methyl(E)@1		0.0353259	1134.63	568.321	1134.59	568.303	2	6	1.1.1.5014.14	0	70.9079	703.159	70.4478
99	2	6.15	7.064	4.404	3.394	gi|124286811	neurofilament, heavy polypeptide [Mus musculus]			0	77	EYQDLLNVK			0.000167997	1120.58	561.296	1120.58	561.295	2	6	1.1.1.5009.7	0	70.6857	17188.8	71.0221
99	2	6.15	7.064	4.404	3.394	gi|124286811	neurofilament, heavy polypeptide [Mus musculus]			0	28.59	EYQDLLNVK			0.000167997	1120.58	561.296	1120.58	561.295	2	8	1.1.1.5011.9	0	70.7807	17348.1	71.0221
99	2	6.15	7.064	4.404	3.394	gi|124286811	neurofilament, heavy polypeptide [Mus musculus]			0	28.59	EYQDLLNVK			0.000167997	1120.58	561.296	1120.58	561.295	2	8	1.1.1.5015.8	0	70.9526	17348.1	71.0221
99	2	6.15	7.064	4.404	3.394	gi|124286811	neurofilament, heavy polypeptide [Mus musculus]			0	18.43	EYQDLLNVK			0.000167997	1120.58	561.296	1120.58	561.295	2	6	1.1.1.5023.6	0	71.2993	17348.1	71.0221
99	2	6.15	7.064	4.404	3.394	gi|124286811	neurofilament, heavy polypeptide [Mus musculus]			0	99	HQADIASYQDAIQQLDSELR			-0.000559647	2300.1	767.708	2300.1	767.708	3	18	1.1.1.6293.4	1	127.421	497.708	127.434
99	2	6.15	7.064	4.404	3.394	gi|124286811	neurofilament, heavy polypeptide [Mus musculus]			0	99	HQADIASYQDAIQQLDSELR			-0.000559647	2300.1	767.708	2300.1	767.708	3	13	1.1.1.6295.4	1	127.511	497.708	127.434
99	2	6.15	7.064	4.404	3.394	gi|124286811	neurofilament, heavy polypeptide [Mus musculus]			0	82.25	MALDIEIAAYR	Oxidation(M)@1		0.00381521	1280.65	641.331	1280.64	641.329	2	9	1.1.1.5511.12	0	92.8346	661.905	92.727
99	2	6.15	7.064	4.404	3.394	gi|124286811	neurofilament, heavy polypeptide [Mus musculus]			0	54.85	MALDIEIAAYR	Oxidation(M)@1		0.00442556	1280.65	641.331	1280.64	641.329	2	8	1.1.1.5521.8	0	93.2616	443.869	93.1544
99	2	6.15	7.064	4.404	3.394	gi|124286811	neurofilament, heavy polypeptide [Mus musculus]			0	53.36	MALDIEIAAYR	Oxidation(M)@1		0.00662283	1280.65	641.332	1280.64	641.329	2	8	1.1.1.5509.11	0	92.7526	679.016	92.6841
99	2	6.15	7.064	4.404	3.394	gi|124286811	neurofilament, heavy polypeptide [Mus musculus]			0	26.54	MALDIEIAAYR	Oxidation(M)@1		0.000885517	1280.64	641.33	1280.64	641.329	2	5	1.1.1.5533.9	0	93.7797	378.231	93.6694
99	2	6.15	7.064	4.404	3.394	gi|124286811	neurofilament, heavy polypeptide [Mus musculus]			0	17.21	MALDIEIAAYR	Oxidation(M)@1		3.1023e-05	1280.64	641.329	1280.64	641.329	2	7	1.1.1.5523.8	0	93.3461	397.473	93.4112
99	2	6.15	7.064	4.404	3.394	gi|124286811	neurofilament, heavy polypeptide [Mus musculus]			0	98.88	WEMAAQLREYQDLLNVK		missed R-E@8	-7.0472	2099.01	525.76	2106.06	527.521	4	7	1.1.1.5016.7	1	70.992	197.257	70.8898
99	2	6.15	7.064	4.404	3.394	gi|124286811	neurofilament, heavy polypeptide [Mus musculus]			0	95.78	WEMAAQLREYQDLLNVK		missed R-E@8	-7.04622	2099.01	525.76	2106.06	527.521	4	6	1.1.1.5010.6	1	70.7261	187.747	70.8013
99	2	6.15	7.064	4.404	3.394	gi|124286811	neurofilament, heavy polypeptide [Mus musculus]			0	94.54	WEMAAQLREYQDLLNVK		missed R-E@8	-7.0472	2099.01	525.76	2106.06	527.521	4	7	1.1.1.5022.10	1	71.2571	197.257	70.8898
99	2	6.15	7.064	4.404	3.394	gi|124286811	neurofilament, heavy polypeptide [Mus musculus]			0	99	YQDLLNVK		cleaved E-Y@N-term	0.00110005	991.535	496.775	991.534	496.774	2	6	1.1.1.5018.5	0	71.0787	165.474	71.0661
99	2	6.15	7.064	4.404	3.394	gi|124286811	neurofilament, heavy polypeptide [Mus musculus]			0	99	YQDLLNVK		cleaved E-Y@N-term	0.00110005	991.535	496.775	991.534	496.774	2	6	1.1.1.5014.5	0	70.9028	165.474	71.0661
98	2.01	2.01	18.28	7.241	7.241	gi|29789289	enoyl Coenzyme A hydratase, short chain, 1, mitochondrial [Mus musculus]			2	99	AQFGQPEILLGTIPGAGGTQR			-0.000526607	2110.12	704.38	2110.12	704.38	3	6	1.1.1.6084.6	1	118.131	1036.86	118.241
98	2.01	2.01	18.28	7.241	7.241	gi|29789289	enoyl Coenzyme A hydratase, short chain, 1, mitochondrial [Mus musculus]			0	96.76	AQFGQPEILLGTIPGAGGTQR			-0.000526607	2110.12	704.38	2110.12	704.38	3	5	1.1.1.6086.6	1	118.216	1036.86	118.241
98	2.01	2.01	18.28	7.241	7.241	gi|29789289	enoyl Coenzyme A hydratase, short chain, 1, mitochondrial [Mus musculus]			0	78.1	AQFGQPEILLGTIPGAGGTQR			-0.000526607	2110.12	704.38	2110.12	704.38	3	6	1.1.1.6088.5	1	118.304	1036.86	118.241
97	2.01	2.01	3	0.4966	0.1862	gi|15277340	piccolo (presynaptic cytomatrix protein) [Mus musculus]			2	99	VDAKVEIIK	Dehydrated(D)@2	missed K-V@4	0.00315901	995.605	498.81	995.602	498.808	2	7	1.1.1.5516.4	1	93.0438	5155.45	92.6841
97	2.01	2.01	3	0.4966	0.1862	gi|15277340	piccolo (presynaptic cytomatrix protein) [Mus musculus]			0.00568285	54.14	GAAIAAAEAAVQQLR		cleaved A-G@N-term	0.0168568	1438.81	480.609	1438.79	480.604	3	5	1.1.1.5074.4	1	73.5619	1588.23	73.9029
97	2.01	2.01	3	0.4966	0.1862	gi|15277340	piccolo (presynaptic cytomatrix protein) [Mus musculus]			0	99	VDAKVEIIK	Dehydrated(D)@2	missed K-V@4	0.00315901	995.605	498.81	995.602	498.808	2	7	1.1.1.5510.3	1	92.7846	5155.45	92.6841
97	2.01	2.01	3	0.4966	0.1862	gi|15277340	piccolo (presynaptic cytomatrix protein) [Mus musculus]			0	99	VDAKVEIIK	Dehydrated(D)@2	missed K-V@4	0.00315901	995.605	498.81	995.602	498.808	2	7	1.1.1.5512.3	1	92.87	5155.45	92.6841
97	2.01	2.01	3	0.4966	0.1862	gi|15277340	piccolo (presynaptic cytomatrix protein) [Mus musculus]			0	99	VDAKVEIIK	Dehydrated(D)@2	missed K-V@4	0.00315901	995.605	498.81	995.602	498.808	2	7	1.1.1.5514.4	1	92.9584	5155.45	92.6841
97	2.01	2.01	3	0.4966	0.1862	gi|15277340	piccolo (presynaptic cytomatrix protein) [Mus musculus]			0	99	VDAKVEIIK	Dehydrated(D)@2	missed K-V@4	0.00297591	995.604	498.81	995.602	498.808	2	6	1.1.1.5520.4	0	93.2115	4514.31	92.8979
97	2.01	2.01	3	0.4966	0.1862	gi|15277340	piccolo (presynaptic cytomatrix protein) [Mus musculus]			0	99	VDAKVEIIK	Dehydrated(D)@2	missed K-V@4	0.00315901	995.605	498.81	995.602	498.808	2	9	1.1.1.5500.4	0	92.3523	5125.54	92.6841
97	2.01	2.01	3	0.4966	0.1862	gi|15277340	piccolo (presynaptic cytomatrix protein) [Mus musculus]			0	99	VDAKVEIIK	Dehydrated(D)@2	missed K-V@4	0.00315901	995.605	498.81	995.602	498.808	2	6	1.1.1.5506.2	1	92.6105	5155.45	92.6841
97	2.01	2.01	3	0.4966	0.1862	gi|15277340	piccolo (presynaptic cytomatrix protein) [Mus musculus]			0	98.77	VDAKVEIIK	Dehydrated(D)@2	missed K-V@4	0.00315901	995.605	498.81	995.602	498.808	2	8	1.1.1.5504.2	0	92.523	5155.45	92.6841
97	2.01	2.01	3	0.4966	0.1862	gi|15277340	piccolo (presynaptic cytomatrix protein) [Mus musculus]			0	98.38	VDAKVEIIK	Dehydrated(D)@2	missed K-V@4	0.00096174	995.602	498.808	995.602	498.808	2	8	1.1.1.5528.2	0	93.5506	3148.61	93.1115
97	2.01	2.01	3	0.4966	0.1862	gi|15277340	piccolo (presynaptic cytomatrix protein) [Mus musculus]			0	92.78	VDAKVEIIK	Dehydrated(D)@2	missed K-V@4	0.000595528	995.602	498.808	995.602	498.808	2	7	1.1.1.5534.3	0	93.8128	1874.38	93.3683
97	2.01	2.01	3	0.4966	0.1862	gi|15277340	piccolo (presynaptic cytomatrix protein) [Mus musculus]			0	90.04	VDAKVEIIK		missed K-V@4	0.00265157	1013.61	507.815	1013.61	507.813	2	11	1.1.1.5513.2	0	92.9082	93991.3	92.6841
97	2.01	2.01	3	0.4966	0.1862	gi|15277340	piccolo (presynaptic cytomatrix protein) [Mus musculus]			0	86.31	VDAKVEIIK		missed K-V@4	0.000637405	1013.61	507.814	1013.61	507.813	2	10	1.1.1.5521.2	0	93.2509	81682	92.8125
97	2.01	2.01	3	0.4966	0.1862	gi|15277340	piccolo (presynaptic cytomatrix protein) [Mus musculus]			0	76.2	VDAKVEIIK		missed K-V@4	0.00265157	1013.61	507.815	1013.61	507.813	2	9	1.1.1.5523.3	0	93.3376	77047.4	92.8979
97	2.01	2.01	3	0.4966	0.1862	gi|15277340	piccolo (presynaptic cytomatrix protein) [Mus musculus]			0	74.42	VDAKVEIIK		missed K-V@4	0.00265157	1013.61	507.815	1013.61	507.813	2	9	1.1.1.5505.4	0	92.5682	93991.3	92.6841
97	2.01	2.01	3	0.4966	0.1862	gi|15277340	piccolo (presynaptic cytomatrix protein) [Mus musculus]			0	74.42	VDAKVEIIK		missed K-V@4	0.00265157	1013.61	507.815	1013.61	507.813	2	9	1.1.1.5511.3	0	92.8239	93991.3	92.6841
97	2.01	2.01	3	0.4966	0.1862	gi|15277340	piccolo (presynaptic cytomatrix protein) [Mus musculus]			0	74.42	VDAKVEIIK		missed K-V@4	0.00265157	1013.61	507.815	1013.61	507.813	2	9	1.1.1.5515.2	0	92.9937	93991.3	92.6841
97	2.01	2.01	3	0.4966	0.1862	gi|15277340	piccolo (presynaptic cytomatrix protein) [Mus musculus]			0	73.81	VDAKVEIIK		missed K-V@4	0.00265157	1013.61	507.815	1013.61	507.813	2	9	1.1.1.5507.2	0	92.6517	93991.3	92.6841
97	2.01	2.01	3	0.4966	0.1862	gi|15277340	piccolo (presynaptic cytomatrix protein) [Mus musculus]			0	73.81	VDAKVEIIK		missed K-V@4	0.00265157	1013.61	507.815	1013.61	507.813	2	9	1.1.1.5517.2	0	93.0791	95971.7	92.6412
97	2.01	2.01	3	0.4966	0.1862	gi|15277340	piccolo (presynaptic cytomatrix protein) [Mus musculus]			0	73.18	VDAKVEIIK		missed K-V@4	0.00265157	1013.61	507.815	1013.61	507.813	2	9	1.1.1.5509.2	0	92.7373	93991.3	92.6841
97	2.01	2.01	3	0.4966	0.1862	gi|15277340	piccolo (presynaptic cytomatrix protein) [Mus musculus]			0	60.06	VDAKVEIIK		missed K-V@4	0.000881546	1013.61	507.814	1013.61	507.813	2	4	1.1.1.5497.3	0	92.2174	82352.9	92.6412
97	2.01	2.01	3	0.4966	0.1862	gi|15277340	piccolo (presynaptic cytomatrix protein) [Mus musculus]			0	52.61	VDAKVEIIK		missed K-V@4	0.00265157	1013.61	507.815	1013.61	507.813	2	8	1.1.1.5519.2	0	93.1647	88516.6	92.727
96	2.01	9.3	20.61	10.07	8.357	gi|21450321	Na+/K+ -ATPase alpha 3 subunit [Mus musculus]			2	99	MQVNAEEVVVGDLVEIK	Oxidation(M)@1		0.00349941	1886.97	944.492	1886.97	944.49	2	14	1.1.1.6370.3	1	130.883	312.27	130.978
96	2.01	9.3	20.61	10.07	8.357	gi|21450321	Na+/K+ -ATPase alpha 3 subunit [Mus musculus]			0	99	GVGIISEGNETVEDIAAR			0.00240519	1828.92	610.647	1828.92	610.646	3	13	1.1.1.5656.7	0	99.2582	1897.42	99.3238
96	2.01	9.3	20.61	10.07	8.357	gi|21450321	Na+/K+ -ATPase alpha 3 subunit [Mus musculus]			0	99	GVGIISEGNETVEDIAAR			0.00240519	1828.92	610.647	1828.92	610.646	3	12	1.1.1.5658.6	0	99.3452	1897.42	99.3238
96	2.01	9.3	20.61	10.07	8.357	gi|21450321	Na+/K+ -ATPase alpha 3 subunit [Mus musculus]			0	99	GVGIISEGNETVEDIAAR			0.00240519	1828.92	610.647	1828.92	610.646	3	11	1.1.1.5664.3	0	99.6091	1897.42	99.3238
96	2.01	9.3	20.61	10.07	8.357	gi|21450321	Na+/K+ -ATPase alpha 3 subunit [Mus musculus]			0	96.96	GVGIISEGNETVEDIAAR			0.00359714	1828.92	915.467	1828.92	915.466	2	13	1.1.1.5657.11	0	99.3186	1505.29	99.3238
96	2.01	9.3	20.61	10.07	8.357	gi|21450321	Na+/K+ -ATPase alpha 3 subunit [Mus musculus]			0	92.65	GVGIISEGNETVEDIAAR			0.00240519	1828.92	610.647	1828.92	610.646	3	6	1.1.1.5652.6	0	99.0792	1897.42	99.3238
96	2.01	9.3	20.61	10.07	8.357	gi|21450321	Na+/K+ -ATPase alpha 3 subunit [Mus musculus]			0	36.01	GVGIISEGNETVEDIAAR			0.00240519	1828.92	610.647	1828.92	610.646	3	4	1.1.1.5666.5	0	99.7044	1897.42	99.3238
96	2.01	9.3	20.61	10.07	8.357	gi|21450321	Na+/K+ -ATPase alpha 3 subunit [Mus musculus]			0	19.44	GVGIISEGNETVEDIAAR			0.00240519	1828.92	610.647	1828.92	610.646	3	4	1.1.1.5668.5	0	99.7939	1851.8	99.3238
96	2.01	9.3	20.61	10.07	8.357	gi|21450321	Na+/K+ -ATPase alpha 3 subunit [Mus musculus]			0	15.45	GVGIISEGNETVEDIAAR			0.00359714	1828.92	915.467	1828.92	915.466	2	7	1.1.1.5655.12	0	99.2295	1505.29	99.3238
96	2.01	9.3	20.61	10.07	8.357	gi|21450321	Na+/K+ -ATPase alpha 3 subunit [Mus musculus]			0	97.09	ISEGNETVEDIAAR	Deamidated(N)@5; Carbamidomethyl(E)@6	cleaved I-I@N-term	0.0340533	1560.76	781.388	1560.73	781.371	2	8	1.1.1.5658.11	0	99.3566	407.186	99.3238
96	2.01	9.3	20.61	10.07	8.357	gi|21450321	Na+/K+ -ATPase alpha 3 subunit [Mus musculus]			0	89.71	ISEGNETVEDIAAR	Deamidated(N)@5; Carbamidomethyl(E)@6	cleaved I-I@N-term	0.0340533	1560.76	781.388	1560.73	781.371	2	8	1.1.1.5656.13	0	99.2718	407.186	99.3238
96	2.01	9.3	20.61	10.07	8.357	gi|21450321	Na+/K+ -ATPase alpha 3 subunit [Mus musculus]			0	98.37	LNIPVSQVNPR			-0.000408975	1235.7	618.856	1235.7	618.857	2	7	1.1.1.4710.14	0	57.605	1341.33	57.6284
96	2.01	9.3	20.61	10.07	8.357	gi|21450321	Na+/K+ -ATPase alpha 3 subunit [Mus musculus]			0	90.8	LNIPVSQVNPR			-0.000286904	1235.7	618.856	1235.7	618.857	2	7	1.1.1.4708.13	0	57.5197	1343.33	57.451
96	2.01	9.3	20.61	10.07	8.357	gi|21450321	Na+/K+ -ATPase alpha 3 subunit [Mus musculus]			0	99	MQVNAEEVVVGDLVEIK	Oxidation(M)@1		0.000130871	1886.97	629.996	1886.97	629.996	3	9	1.1.1.6365.3	0	130.639	446.53	130.799
96	2.01	9.3	20.61	10.07	8.357	gi|21450321	Na+/K+ -ATPase alpha 3 subunit [Mus musculus]			0	99	MQVNAEEVVVGDLVEIK	Oxidation(M)@1		0.000497082	1886.97	629.996	1886.97	629.996	3	6	1.1.1.6375.5	1	131.088	453.488	130.978
96	2.01	9.3	20.61	10.07	8.357	gi|21450321	Na+/K+ -ATPase alpha 3 subunit [Mus musculus]			0	99	MQVNAEEVVVGDLVEIK	Oxidation(M)@1		0.00349941	1886.97	944.492	1886.97	944.49	2	8	1.1.1.6376.3	1	131.143	312.27	130.978
96	2.01	9.3	20.61	10.07	8.357	gi|21450321	Na+/K+ -ATPase alpha 3 subunit [Mus musculus]			0	57.36	MQVNAEEVVVGDLVEIK	Oxidation(M)@1		0.00349941	1886.97	944.492	1886.97	944.49	2	6	1.1.1.6374.4	1	131.055	312.27	130.978
96	2.01	9.3	20.61	10.07	8.357	gi|21450321	Na+/K+ -ATPase alpha 3 subunit [Mus musculus]			0	39.94	MQVNAEEVVVGDLVEIK	Oxidation(M)@1		0.000130871	1886.97	629.996	1886.97	629.996	3	4	1.1.1.6369.5	1	130.819	446.53	130.799
96	2.01	9.3	20.61	10.07	8.357	gi|21450321	Na+/K+ -ATPase alpha 3 subunit [Mus musculus]			0	35.5	MQVNAEEVVVGDLVEIK	Oxidation(M)@1		0.00349941	1886.97	944.492	1886.97	944.49	2	6	1.1.1.6372.3	1	130.963	312.27	130.978
96	2.01	9.3	20.61	10.07	8.357	gi|21450321	Na+/K+ -ATPase alpha 3 subunit [Mus musculus]			0	78.09	NLEAVETLGSTSTICSDK	Carbamidomethyl(C)@15		0.00148843	1923.91	962.963	1923.91	962.962	2	7	1.1.1.5260.17	0	81.7849	764.426	81.6619
96	2.01	9.3	20.61	10.07	8.357	gi|21450321	Na+/K+ -ATPase alpha 3 subunit [Mus musculus]			0	99	QAADMILLDDNFASIVTGVEEGR	Oxidation(M)@5		0.00510833	2479.19	827.406	2479.19	827.404	3	18	1.1.1.7085.8	0	160.669	1831.54	160.691
96	2.01	9.3	20.61	10.07	8.357	gi|21450321	Na+/K+ -ATPase alpha 3 subunit [Mus musculus]			0	87.12	QAADMILLDDNFASIVTGVEEGR	Gln->pyro-Glu@N-term; Oxidation(M)@5		0.00815241	2462.17	821.731	2462.16	821.728	3	12	1.1.1.7104.14	0	161.52	1894.25	161.494
96	2.01	9.3	20.61	10.07	8.357	gi|21450321	Na+/K+ -ATPase alpha 3 subunit [Mus musculus]			0	83.6	QAADMILLDDNFASIVTGVEEGR	Formyl@N-term		0.028184	2491.22	831.413	2491.19	831.404	3	8	1.1.1.7085.9	0	160.67	167.992	160.646
96	2.01	9.3	20.61	10.07	8.357	gi|21450321	Na+/K+ -ATPase alpha 3 subunit [Mus musculus]			0	98.41	QGAIVAVTGDGVNDSPALK	Gln->pyro-Glu@N-term		-0.000571425	1793.92	897.965	1793.92	897.965	2	8	1.1.1.5640.14	0	98.5634	1479.17	98.5686
96	2.01	9.3	20.61	10.07	8.357	gi|21450321	Na+/K+ -ATPase alpha 3 subunit [Mus musculus]			0	94.69	QGAIVAVTGDGVNDSPALK	Gln->pyro-Glu@N-term		-0.000571425	1793.92	897.965	1793.92	897.965	2	9	1.1.1.5638.12	0	98.4741	1479.17	98.5686
96	2.01	9.3	20.61	10.07	8.357	gi|21450321	Na+/K+ -ATPase alpha 3 subunit [Mus musculus]			0	82.95	QGAIVAVTGDGVNDSPALK	Gln->pyro-Glu@N-term		-0.000571425	1793.92	897.965	1793.92	897.965	2	7	1.1.1.5636.8	0	98.3846	1479.17	98.5686
95	2.02	2.02	10.14	3.645	3.645	gi|34996495	ribophorin II [Mus musculus]			2	99	YHVPVVVVPEGSTSDTQEQAILR			0.00305166	2523.3	842.107	2523.3	842.106	3	14	1.1.1.5519.18	1	93.1885	730.38	93.4112
95	2.02	2.02	10.14	3.645	3.645	gi|34996495	ribophorin II [Mus musculus]			0.0227338	18.51	LSSGYYDFSVR			0.00486804	1292.61	647.312	1292.6	647.309	2	6	1.1.1.5206.15	1	79.3974	901.875	79.2829
95	2.02	2.02	10.14	3.645	3.645	gi|34996495	ribophorin II [Mus musculus]			0	17.67	LSSGYYDFSVR			0.00486804	1292.61	647.312	1292.6	647.309	2	6	1.1.1.5208.11	1	79.4857	901.875	79.2829
95	2.02	2.02	10.14	3.645	3.645	gi|34996495	ribophorin II [Mus musculus]			0	17.14	LSSGYYDFSVR			0.00486804	1292.61	647.312	1292.6	647.309	2	7	1.1.1.5202.15	1	79.2213	901.875	79.2829
95	2.02	2.02	10.14	3.645	3.645	gi|34996495	ribophorin II [Mus musculus]			0	15.1	LSSGYYDFSVR			0.00486804	1292.61	647.312	1292.6	647.309	2	6	1.1.1.5204.13	1	79.3067	901.875	79.2829
95	2.02	2.02	10.14	3.645	3.645	gi|34996495	ribophorin II [Mus musculus]			0	55.6	YHVPVVVVPEGSTSDTQEQAILR			0.00305166	2523.3	842.107	2523.3	842.106	3	6	1.1.1.5526.19	1	93.49	730.38	93.4112
94	2.02	2.02	23.96	4.457	4.457	gi|18152793	pyruvate dehydrogenase (lipoamide) beta [Mus musculus]			2	99	VFLLGEEVAQYDGAYK			-0.00248112	1800.89	901.453	1800.89	901.454	2	8	1.1.1.6267.10	1	126.261	455.01	126.179
94	2.02	2.02	23.96	4.457	4.457	gi|18152793	pyruvate dehydrogenase (lipoamide) beta [Mus musculus]			0.0190881	15.81	EGIECEVINLR	Carbamidomethyl(C)@5		-0.0015948	1330.65	666.334	1330.66	666.335	2	4	1.1.1.5445.7	1	89.9166	554.452	90.0296
94	2.02	2.02	23.96	4.457	4.457	gi|18152793	pyruvate dehydrogenase (lipoamide) beta [Mus musculus]			0	45.57	VFLLGEEVAQYDGAYK			-0.00248112	1800.89	901.453	1800.89	901.454	2	5	1.1.1.6263.8	1	126.084	455.01	126.179
93	2.02	2.02	12.38	2.712	2.712	gi|124517689; gi|124517683	neural cell adhesion molecule 1 isoform 1 [Mus musculus]; neural cell adhesion molecule 1 isoform 2 [Mus musculus]			2	99	IGQESLEFILVQADTPSSPSIDR			0.00213611	2501.27	834.763	2501.26	834.762	3	12	1.1.1.6462.7	1	134.99	714.37	135.003
93	2.02	2.02	12.38	2.712	2.712	gi|124517689; gi|124517683	neural cell adhesion molecule 1 isoform 1 [Mus musculus]; neural cell adhesion molecule 1 isoform 2 [Mus musculus]			0	99	IGQESLEFILVQADTPSSPSIDR			0.00213611	2501.27	834.763	2501.26	834.762	3	8	1.1.1.6464.6	1	135.079	714.37	135.003
92	2.02	4.99	26.23	20.68	8.642	gi|51921343	hypothetical protein LOC432987 [Mus musculus]			2	99	SLDLDSIIAEVK			-0.0049554	1301.7	651.859	1301.71	651.861	2	17	1.1.1.6547.3	1	138.761	20932.2	138.302
92	2.02	4.99	26.23	20.68	8.642	gi|51921343	hypothetical protein LOC432987 [Mus musculus]			0.00348833	78.82	PTIQWVR	Deamidated(Q)@4	cleaved D-P@N-term	0.0225683	899.509	450.762	899.487	450.751	2	5	1.1.1.4847.2	1	63.6611	5793.06	63.6065
92	2.02	4.99	26.23	20.68	8.642	gi|51921343	hypothetical protein LOC432987 [Mus musculus]			0.00130484	80.92	QVQTVVSDTTVVLSMDNNRSLDLDSIIAEVK	Gln->pyro-Glu@N-term	cleaved S-Q@N-term; missed R-S@19	-0.0134671	3371.7	843.932	3371.71	843.936	4	8	1.1.1.6536.9	1	138.288	884.699	138.605
92	2.02	4.99	26.23	20.68	8.642	gi|51921343	hypothetical protein LOC432987 [Mus musculus]			0	52.19	EEREQIKTLNNKFASFIDK	Glu->pyro-Glu@N-term; Deamidated(N)@10; Deamidated(N)@11	cleaved T-E@N-term; missed R-E@3; missed K-T@7; missed K-F@12	-0.0288607	2293.13	765.384	2293.16	765.394	3	7	1.1.1.5712.16	1	101.736	105.153	101.534
92	2.02	4.99	26.23	20.68	8.642	gi|51921343	hypothetical protein LOC432987 [Mus musculus]			0	99	EREQIK		cleaved E-E@N-term; missed R-E@2	0.000741516	801.435	401.725	801.434	401.725	2	5	1.1.1.257.2	0	2.0793	68.2119	2.0348
92	2.02	4.99	26.23	20.68	8.642	gi|51921343	hypothetical protein LOC432987 [Mus musculus]			0	29.41	FLEQQNK		cleaved Q-F@N-term	-0.000572747	905.46	453.737	905.461	453.738	2	7	1.1.1.3286.2	0	20.8254	339.247	20.842
92	2.02	4.99	26.23	20.68	8.642	gi|51921343	hypothetical protein LOC432987 [Mus musculus]			0	99	GKYEDEINKR	Carbamidomethyl@N-term	missed K-Y@2; missed K-R@9	0.0031564	1307.65	436.891	1307.65	436.89	3	11	1.1.1.3626.2	0	23.7414	122.315	23.7526
92	2.02	4.99	26.23	20.68	8.642	gi|51921343	hypothetical protein LOC432987 [Mus musculus]			0	65.25	QVQTVVSDTTVVLSMDNNRSLDLDSIIAEVK	Gln->pyro-Glu@N-term	cleaved S-Q@N-term; missed R-S@19	-0.0151761	3371.7	843.932	3371.71	843.936	4	7	1.1.1.6542.5	1	138.546	1150.27	138.826
92	2.02	4.99	26.23	20.68	8.642	gi|51921343	hypothetical protein LOC432987 [Mus musculus]			0	99	SLDLDSIIAEVK			-0.00483332	1301.7	651.859	1301.71	651.861	2	14	1.1.1.6527.4	1	137.892	20547.8	138.258
92	2.02	4.99	26.23	20.68	8.642	gi|51921343	hypothetical protein LOC432987 [Mus musculus]			0	99	SLDLDSIIAEVK			-0.00483332	1301.7	651.859	1301.71	651.861	2	18	1.1.1.6529.4	1	137.981	21038.8	138.302
92	2.02	4.99	26.23	20.68	8.642	gi|51921343	hypothetical protein LOC432987 [Mus musculus]			0	99	SLDLDSIIAEVK			0.00243707	1301.71	434.911	1301.71	434.91	3	18	1.1.1.6530.2	1	138.008	603.192	138.258
92	2.02	4.99	26.23	20.68	8.642	gi|51921343	hypothetical protein LOC432987 [Mus musculus]			0	99	SLDLDSIIAEVK			-0.00483332	1301.7	651.859	1301.71	651.861	2	20	1.1.1.6531.4	1	138.07	21170.8	138.302
92	2.02	4.99	26.23	20.68	8.642	gi|51921343	hypothetical protein LOC432987 [Mus musculus]			0	99	SLDLDSIIAEVK			0.00243707	1301.71	434.911	1301.71	434.91	3	19	1.1.1.6532.2	1	138.096	603.192	138.258
92	2.02	4.99	26.23	20.68	8.642	gi|51921343	hypothetical protein LOC432987 [Mus musculus]			0	99	SLDLDSIIAEVK			-0.00483332	1301.7	651.859	1301.71	651.861	2	20	1.1.1.6533.3	1	138.156	21170.8	138.302
92	2.02	4.99	26.23	20.68	8.642	gi|51921343	hypothetical protein LOC432987 [Mus musculus]			0	99	SLDLDSIIAEVK			0.00243707	1301.71	434.911	1301.71	434.91	3	19	1.1.1.6534.2	1	138.184	603.192	138.258
92	2.02	4.99	26.23	20.68	8.642	gi|51921343	hypothetical protein LOC432987 [Mus musculus]			0	99	SLDLDSIIAEVK			-0.00483332	1301.7	651.859	1301.71	651.861	2	20	1.1.1.6535.5	1	138.243	21170.8	138.302
92	2.02	4.99	26.23	20.68	8.642	gi|51921343	hypothetical protein LOC432987 [Mus musculus]			0	99	SLDLDSIIAEVK			0.00243707	1301.71	434.911	1301.71	434.91	3	18	1.1.1.6536.2	1	138.27	603.192	138.258
92	2.02	4.99	26.23	20.68	8.642	gi|51921343	hypothetical protein LOC432987 [Mus musculus]			0	99	SLDLDSIIAEVK			-0.00483332	1301.7	651.859	1301.71	651.861	2	20	1.1.1.6537.4	1	138.328	21170.8	138.302
92	2.02	4.99	26.23	20.68	8.642	gi|51921343	hypothetical protein LOC432987 [Mus musculus]			0	99	SLDLDSIIAEVK			0.00243707	1301.71	434.911	1301.71	434.91	3	18	1.1.1.6538.2	1	138.358	577.597	138.345
92	2.02	4.99	26.23	20.68	8.642	gi|51921343	hypothetical protein LOC432987 [Mus musculus]			0	99	SLDLDSIIAEVK			-0.00483332	1301.7	651.859	1301.71	651.861	2	20	1.1.1.6539.4	1	138.419	21170.8	138.302
92	2.02	4.99	26.23	20.68	8.642	gi|51921343	hypothetical protein LOC432987 [Mus musculus]			0	99	SLDLDSIIAEVK			0.00243707	1301.71	434.911	1301.71	434.91	3	19	1.1.1.6540.2	1	138.445	603.192	138.258
92	2.02	4.99	26.23	20.68	8.642	gi|51921343	hypothetical protein LOC432987 [Mus musculus]			0	99	SLDLDSIIAEVK			-0.00483332	1301.7	651.859	1301.71	651.861	2	19	1.1.1.6541.4	1	138.498	21170.8	138.302
92	2.02	4.99	26.23	20.68	8.642	gi|51921343	hypothetical protein LOC432987 [Mus musculus]			0	99	SLDLDSIIAEVK			0.00243707	1301.71	434.911	1301.71	434.91	3	19	1.1.1.6542.2	1	138.532	603.192	138.258
92	2.02	4.99	26.23	20.68	8.642	gi|51921343	hypothetical protein LOC432987 [Mus musculus]			0	99	SLDLDSIIAEVK			-0.00483332	1301.7	651.859	1301.71	651.861	2	18	1.1.1.6543.4	1	138.589	21170.8	138.302
92	2.02	4.99	26.23	20.68	8.642	gi|51921343	hypothetical protein LOC432987 [Mus musculus]			0	99	SLDLDSIIAEVK			0.00243707	1301.71	434.911	1301.71	434.91	3	19	1.1.1.6544.2	1	138.619	603.192	138.258
92	2.02	4.99	26.23	20.68	8.642	gi|51921343	hypothetical protein LOC432987 [Mus musculus]			0	99	SLDLDSIIAEVK			-0.00483332	1301.7	651.859	1301.71	651.861	2	17	1.1.1.6545.4	1	138.676	21170.8	138.302
92	2.02	4.99	26.23	20.68	8.642	gi|51921343	hypothetical protein LOC432987 [Mus musculus]			0	99	SLDLDSIIAEVK			-0.00263606	1301.71	651.86	1301.71	651.861	2	16	1.1.1.6549.4	1	138.858	17082.5	138.388
92	2.02	4.99	26.23	20.68	8.642	gi|51921343	hypothetical protein LOC432987 [Mus musculus]			0	99	SLDLDSIIAEVK			-0.00153742	1301.71	651.86	1301.71	651.861	2	8	1.1.1.6553.3	0	139.026	7305.29	138.561
92	2.02	4.99	26.23	20.68	8.642	gi|51921343	hypothetical protein LOC432987 [Mus musculus]			0	99	SLDLDSIIAEVK			-0.00092707	1301.71	651.861	1301.71	651.861	2	8	1.1.1.6557.4	1	139.21	2010.74	138.737
92	2.02	4.99	26.23	20.68	8.642	gi|51921343	hypothetical protein LOC432987 [Mus musculus]			0	99	SLDLDSIIAEVK			-0.00178156	1301.71	651.86	1301.71	651.861	2	8	1.1.1.6551.4	1	138.943	11778.8	138.475
92	2.02	4.99	26.23	20.68	8.642	gi|51921343	hypothetical protein LOC432987 [Mus musculus]			0	99	SLDLDSIIAEVK			-0.00117121	1301.71	651.861	1301.71	651.861	2	5	1.1.1.6555.4	1	139.121	4052.46	138.649
92	2.02	4.99	26.23	20.68	8.642	gi|51921343	hypothetical protein LOC432987 [Mus musculus]			0	99	SLDLDSIIAEVK			-0.00483332	1301.7	651.859	1301.71	651.861	2	7	1.1.1.6525.4	1	137.802	17859.6	138.214
92	2.02	4.99	26.23	20.68	8.642	gi|51921343	hypothetical protein LOC432987 [Mus musculus]			0	95.53	SLDLDSIIAEVK	Delta:H(2)C(2)@N-term		-0.000800121	1327.72	664.869	1327.72	664.869	2	10	1.1.1.6992.3	0	157.37	516.208	157.474
92	2.02	4.99	26.23	20.68	8.642	gi|51921343	hypothetical protein LOC432987 [Mus musculus]			0	94.12	SLDLDSIIAEVK	Delta:H(2)C(2)@N-term		-0.000800121	1327.72	664.869	1327.72	664.869	2	8	1.1.1.6994.2	1	157.45	516.208	157.474
91	2.03	2.03	25.24	16.02	9.223	gi|6755588	synaptosomal-associated protein 25 [Mus musculus]			2	99	ENEMDENLEQVSGIIGNLR	Oxidation(M)@4		-0.00234979	2175.01	726.01	2175.01	726.011	3	10	1.1.1.6224.6	1	124.321	515.668	124.385
91	2.03	2.03	25.24	16.02	9.223	gi|6755588	synaptosomal-associated protein 25 [Mus musculus]			0.0268721	54.35	TLVMLDEQGEQLER	Oxidation(M)@4		0.00132766	1675.81	838.912	1675.81	838.912	2	6	1.1.1.5086.19	1	74.118	565.391	73.9917
91	2.03	2.03	25.24	16.02	9.223	gi|6755588	synaptosomal-associated protein 25 [Mus musculus]			0	99	ENEMDENLEQVSGIIGNLR	Oxidation(M)@4		-0.00234979	2175.01	726.01	2175.01	726.011	3	7	1.1.1.6226.5	1	124.408	515.668	124.385
91	2.03	2.03	25.24	16.02	9.223	gi|6755588	synaptosomal-associated protein 25 [Mus musculus]			0	98.2	ENEMDENLEQVSGIIGNLR	Oxidation(M)@4		-0.00198358	2175.01	726.01	2175.01	726.011	3	6	1.1.1.6216.11	1	123.965	494.136	124.385
91	2.03	2.03	25.24	16.02	9.223	gi|6755588	synaptosomal-associated protein 25 [Mus musculus]			0	15.56	ENEMDENLEQVSGIIGNLR	Oxidation(M)@4		-0.00234979	2175.01	726.01	2175.01	726.011	3	5	1.1.1.6220.9	1	124.144	515.668	124.385
90	2.04	2.04	14.98	7.489	4.626	gi|21313536	dihydrolipoamide S-succinyltransferase (E2 component of 2-oxo-glutarate complex) [Mus musculus]			2	99	ASAFALQEQPVVNAVIDDATK			0.000708775	2186.12	729.715	2186.12	729.715	3	11	1.1.1.6474.4	1	135.52	375.144	135.451
90	2.04	2.04	14.98	7.489	4.626	gi|21313536	dihydrolipoamide S-succinyltransferase (E2 component of 2-oxo-glutarate complex) [Mus musculus]			0.0310503	22.6	VEGGTPLFTLR			-0.000329834	1188.65	595.332	1188.65	595.332	2	4	1.1.1.5431.6	1	89.2949	770.156	89.1846
90	2.04	2.04	14.98	7.489	4.626	gi|21313536	dihydrolipoamide S-succinyltransferase (E2 component of 2-oxo-glutarate complex) [Mus musculus]			0.00568285	73.4	AAVEDPRVLLLDL	Oxidation(P)@6	missed R-V@7	0.00321279	1438.81	480.609	1438.8	480.608	3	5	1.1.1.5026.2	1	71.4299	595.981	71.6846
90	2.04	2.04	14.98	7.489	4.626	gi|21313536	dihydrolipoamide S-succinyltransferase (E2 component of 2-oxo-glutarate complex) [Mus musculus]			0	99	ASAFALQEQPVVNAVIDDATK			0.000708775	2186.12	729.715	2186.12	729.715	3	7	1.1.1.6470.4	1	135.339	375.144	135.451
90	2.04	2.04	14.98	7.489	4.626	gi|21313536	dihydrolipoamide S-succinyltransferase (E2 component of 2-oxo-glutarate complex) [Mus musculus]			0	98.2	ASAFALQEQPVVNAVIDDATK			-2.36471e-05	2186.12	729.715	2186.12	729.715	3	6	1.1.1.6478.5	1	135.713	381.594	135.719
90	2.04	2.04	14.98	7.489	4.626	gi|21313536	dihydrolipoamide S-succinyltransferase (E2 component of 2-oxo-glutarate complex) [Mus musculus]			0	41.24	ASAFALQEQPVVNAVIDDATK			-2.36471e-05	2186.12	729.715	2186.12	729.715	3	4	1.1.1.6480.2	1	135.781	381.594	135.719
90	2.04	2.04	14.98	7.489	4.626	gi|21313536	dihydrolipoamide S-succinyltransferase (E2 component of 2-oxo-glutarate complex) [Mus musculus]			0	17.67	VEGGTPLFTLR			-0.000573974	1188.65	595.332	1188.65	595.332	2	4	1.1.1.5421.7	1	88.8492	760.709	89.1846
89	2.04	2.04	26.51	16.59	5.819	gi|13385942	citrate synthase [Mus musculus]			0.939302	96.77	GLVYETSVLDPDEGIR			0.000484961	1761.88	881.947	1761.88	881.947	2	13	1.1.1.5720.12	1	102.098	3396.55	102.106
89	2.04	2.04	26.51	16.59	5.819	gi|13385942	citrate synthase [Mus musculus]			0.882729	96.28	IVPNILLEQGK			-0.00605827	1222.72	612.369	1222.73	612.372	2	9	1.1.1.5293.4	1	83.2091	499.738	83.1866
89	2.04	2.04	26.51	16.59	5.819	gi|13385942	citrate synthase [Mus musculus]			0.216811	71.6	DYIWNTLNSGR			-0.00136627	1337.64	669.825	1337.64	669.826	2	4	1.1.1.5742.6	1	103.068	200.39	103.045
89	2.04	2.04	26.51	16.59	5.819	gi|13385942	citrate synthase [Mus musculus]			0.00524306	58.89	AALPSHVVTMLDNFPTNLHPMSQLSAAITALNSESNFAR	Oxidation(M)@10; Oxidation(M)@21		0.00536483	4197.07	1050.27	4197.06	1050.27	4	9	1.1.1.6682.5	1	144.59	938.407	144.285
89	2.04	2.04	26.51	16.59	5.819	gi|13385942	citrate synthase [Mus musculus]			0	42.92	AALPSHVVTMLDNFPTNLHPMSQLSAAITALNSESNFAR	Oxidation(M)@10; Oxidation(M)@21		0.0117125	4197.07	1050.28	4197.06	1050.27	4	7	1.1.1.6653.8	1	143.303	764.031	143.175
89	2.04	2.04	26.51	16.59	5.819	gi|13385942	citrate synthase [Mus musculus]			0	35.52	AALPSHVVTMLDNFPTNLHPMSQLSAAITALNSESNFAR	Oxidation(M)@10; Oxidation(M)@21		0.00536483	4197.07	1050.27	4197.06	1050.27	4	8	1.1.1.6680.5	1	144.501	938.407	144.285
89	2.04	2.04	26.51	16.59	5.819	gi|13385942	citrate synthase [Mus musculus]			0	95.37	GLVYETSVLDPDEGIR			0.000484961	1761.88	881.947	1761.88	881.947	2	12	1.1.1.5718.15	1	102.01	3396.55	102.106
89	2.04	2.04	26.51	16.59	5.819	gi|13385942	citrate synthase [Mus musculus]			0	89.74	GLVYETSVLDPDEGIR			0.000484961	1761.88	881.947	1761.88	881.947	2	11	1.1.1.5722.16	1	102.19	3396.55	102.106
89	2.04	2.04	26.51	16.59	5.819	gi|13385942	citrate synthase [Mus musculus]			0	81.53	GLVYETSVLDPDEGIR			0.00334469	1761.88	588.301	1761.88	588.3	3	5	1.1.1.5717.6	1	101.947	752.174	102.151
89	2.04	2.04	26.51	16.59	5.819	gi|13385942	citrate synthase [Mus musculus]			0	81.53	GLVYETSVLDPDEGIR			0.000484961	1761.88	881.947	1761.88	881.947	2	9	1.1.1.5724.17	1	102.279	3396.55	102.106
89	2.04	2.04	26.51	16.59	5.819	gi|13385942	citrate synthase [Mus musculus]			0	59.32	GLVYETSVLDPDEGIR			0.000484961	1761.88	881.947	1761.88	881.947	2	9	1.1.1.5716.12	1	101.92	3396.55	102.106
89	2.04	2.04	26.51	16.59	5.819	gi|13385942	citrate synthase [Mus musculus]			0	57.84	GLVYETSVLDPDEGIR			0.00334469	1761.88	588.301	1761.88	588.3	3	6	1.1.1.5723.5	1	102.218	752.174	102.151
89	2.04	2.04	26.51	16.59	5.819	gi|13385942	citrate synthase [Mus musculus]			0	16.78	GLVYETSVLDPDEGIR			0.000484961	1761.88	881.947	1761.88	881.947	2	6	1.1.1.5728.14	1	102.453	3396.55	102.106
89	2.04	2.04	26.51	16.59	5.819	gi|13385942	citrate synthase [Mus musculus]			0	35.21	IVPNILLEQGK			-0.00605827	1222.72	612.369	1222.73	612.372	2	6	1.1.1.5289.5	1	83.0391	499.738	83.1866
89	2.04	2.04	26.51	16.59	5.819	gi|13385942	citrate synthase [Mus musculus]			0	15.07	IVPNILLEQGK			-0.00605827	1222.72	612.369	1222.73	612.372	2	4	1.1.1.5291.4	1	83.119	499.738	83.1866
88	2.07	2.07	20.97	3.974	3.974	gi|22267442	ubiquinol cytochrome c reductase core protein 2 [Mus musculus]			2	99	LPNGLVIASLENYAPLSR			-0.00217959	1926.06	643.026	1926.06	643.026	3	9	1.1.1.6618.3	1	141.731	358.993	141.751
88	2.07	2.07	20.97	3.974	3.974	gi|22267442	ubiquinol cytochrome c reductase core protein 2 [Mus musculus]			0.0565055	35.11	TSAAPGGVPLQPQDLEFTK			0.00147116	1955	978.508	1955	978.507	2	6	1.1.1.5613.15	1	97.3574	908.83	97.4541
88	2.07	2.07	20.97	3.974	3.974	gi|22267442	ubiquinol cytochrome c reductase core protein 2 [Mus musculus]			0	99	LPNGLVIASLENYAPLSR			-0.00217959	1926.06	643.026	1926.06	643.026	3	6	1.1.1.6616.3	1	141.642	358.993	141.751
88	2.07	2.07	20.97	3.974	3.974	gi|22267442	ubiquinol cytochrome c reductase core protein 2 [Mus musculus]			0	98.99	LPNGLVIASLENYAPLSR			-0.00217959	1926.06	643.026	1926.06	643.026	3	7	1.1.1.6622.3	1	141.914	358.993	141.751
88	2.07	2.07	20.97	3.974	3.974	gi|22267442	ubiquinol cytochrome c reductase core protein 2 [Mus musculus]			0	55.46	LPNGLVIASLENYAPLSR			-0.00217959	1926.06	643.026	1926.06	643.026	3	5	1.1.1.6624.3	1	142.013	358.993	141.751
87	2.07	2.07	18.26	10.63	9.113	gi|149263538	PREDICTED: similar to KIAA2019 protein [Mus musculus]			2	99	LPEGQLPEAELPAAQAAAAAGAGLK			-0.00448727	2343.24	782.087	2343.24	782.088	3	14	1.1.1.6017.8	1	115.2	2409.38	115.526
87	2.07	2.07	18.26	10.63	9.113	gi|149263538	PREDICTED: similar to KIAA2019 protein [Mus musculus]			0.0660068	87.12	LPEGQLPEAELPAAKAAAAAGAGLK		missed K-A@15	-0.0408728	2343.24	782.087	2343.28	782.101	3	15	1.1.1.6027.7	1	115.641	2672.49	115.66
87	2.07	2.07	18.26	10.63	9.113	gi|149263538	PREDICTED: similar to KIAA2019 protein [Mus musculus]			0.00174066	27.92	PEGQLPEAELPAAKAAAAA		cleaved L-P@N-term; cleaved A-G@C-term; missed K-A@14	0.00125443	1803.94	902.976	1803.94	902.976	2	6	1.1.1.6027.10	1	115.649	395.109	115.749
87	2.07	2.07	18.26	10.63	9.113	gi|149263538	PREDICTED: similar to KIAA2019 protein [Mus musculus]			0	81.82	LPEGQLPEAELPAAKAAAAAGAGLK		missed K-A@15	-0.0408728	2343.24	782.087	2343.28	782.101	3	13	1.1.1.6017.8	1	115.2	2409.38	115.526
87	2.07	2.07	18.26	10.63	9.113	gi|149263538	PREDICTED: similar to KIAA2019 protein [Mus musculus]			0	81.82	LPEGQLPEAELPAAKAAAAAGAGLK		missed K-A@15	-0.0408728	2343.24	782.087	2343.28	782.101	3	10	1.1.1.6025.9	1	115.555	2672.49	115.66
87	2.07	2.07	18.26	10.63	9.113	gi|149263538	PREDICTED: similar to KIAA2019 protein [Mus musculus]			0	73.49	LPEGQLPEAELPAAKAAAAAGAGLK		missed K-A@15	-0.0408728	2343.24	782.087	2343.28	782.101	3	10	1.1.1.6033.7	1	115.911	2672.49	115.66
87	2.07	2.07	18.26	10.63	9.113	gi|149263538	PREDICTED: similar to KIAA2019 protein [Mus musculus]			0	70.64	LPEGQLPEAELPAAKAAAAAGAGLK		missed K-A@15	-0.0408728	2343.24	782.087	2343.28	782.101	3	16	1.1.1.6029.6	1	115.73	2672.49	115.66
87	2.07	2.07	18.26	10.63	9.113	gi|149263538	PREDICTED: similar to KIAA2019 protein [Mus musculus]			0	59.33	LPEGQLPEAELPAAKAAAAAGAGLK		missed K-A@15	-0.0408728	2343.24	782.087	2343.28	782.101	3	11	1.1.1.6019.7	1	115.286	2608.86	115.615
87	2.07	2.07	18.26	10.63	9.113	gi|149263538	PREDICTED: similar to KIAA2019 protein [Mus musculus]			0	47.01	LPEGQLPEAELPAAKAAAAAGAGLK		missed K-A@15	-0.0408728	2343.24	782.087	2343.28	782.101	3	15	1.1.1.6021.7	1	115.376	2672.49	115.66
87	2.07	2.07	18.26	10.63	9.113	gi|149263538	PREDICTED: similar to KIAA2019 protein [Mus musculus]			0	37.66	LPEGQLPEAELPAAKAAAAAGAGLK		missed K-A@15	-0.0408728	2343.24	782.087	2343.28	782.101	3	11	1.1.1.6023.6	1	115.462	2672.49	115.66
87	2.07	2.07	18.26	10.63	9.113	gi|149263538	PREDICTED: similar to KIAA2019 protein [Mus musculus]			0	27.92	LPEGQLPEAELPAAKAAAAAGAGLK		missed K-A@15	-0.0408728	2343.24	782.087	2343.28	782.101	3	13	1.1.1.6031.6	1	115.816	2672.49	115.66
87	2.07	2.07	18.26	10.63	9.113	gi|149263538	PREDICTED: similar to KIAA2019 protein [Mus musculus]			0	26.83	LPEGQLPEAELPAAKAAAAAGAGLK		missed K-A@15	-0.0408728	2343.24	782.087	2343.28	782.101	3	4	1.1.1.6039.16	1	116.176	2539.32	115.705
87	2.07	2.07	18.26	10.63	9.113	gi|149263538	PREDICTED: similar to KIAA2019 protein [Mus musculus]			0	99	LPEGQLPEAELPAAQAAAAAGAGLK			-0.00448727	2343.24	782.087	2343.24	782.088	3	14	1.1.1.6019.7	1	115.286	2608.86	115.615
87	2.07	2.07	18.26	10.63	9.113	gi|149263538	PREDICTED: similar to KIAA2019 protein [Mus musculus]			0	99	LPEGQLPEAELPAAQAAAAAGAGLK			-0.00448727	2343.24	782.087	2343.24	782.088	3	18	1.1.1.6021.7	1	115.376	2672.49	115.66
87	2.07	2.07	18.26	10.63	9.113	gi|149263538	PREDICTED: similar to KIAA2019 protein [Mus musculus]			0	99	LPEGQLPEAELPAAQAAAAAGAGLK			-0.00448727	2343.24	782.087	2343.24	782.088	3	14	1.1.1.6023.6	1	115.462	2672.49	115.66
87	2.07	2.07	18.26	10.63	9.113	gi|149263538	PREDICTED: similar to KIAA2019 protein [Mus musculus]			0	99	LPEGQLPEAELPAAQAAAAAGAGLK			-0.00448727	2343.24	782.087	2343.24	782.088	3	11	1.1.1.6025.9	1	115.555	2672.49	115.66
87	2.07	2.07	18.26	10.63	9.113	gi|149263538	PREDICTED: similar to KIAA2019 protein [Mus musculus]			0	99	LPEGQLPEAELPAAQAAAAAGAGLK			-0.00448727	2343.24	782.087	2343.24	782.088	3	15	1.1.1.6027.7	1	115.641	2672.49	115.66
87	2.07	2.07	18.26	10.63	9.113	gi|149263538	PREDICTED: similar to KIAA2019 protein [Mus musculus]			0	99	LPEGQLPEAELPAAQAAAAAGAGLK			-0.00448727	2343.24	782.087	2343.24	782.088	3	18	1.1.1.6029.6	1	115.73	2672.49	115.66
87	2.07	2.07	18.26	10.63	9.113	gi|149263538	PREDICTED: similar to KIAA2019 protein [Mus musculus]			0	99	LPEGQLPEAELPAAQAAAAAGAGLK			-0.00448727	2343.24	782.087	2343.24	782.088	3	16	1.1.1.6031.6	1	115.816	2672.49	115.66
87	2.07	2.07	18.26	10.63	9.113	gi|149263538	PREDICTED: similar to KIAA2019 protein [Mus musculus]			0	99	LPEGQLPEAELPAAQAAAAAGAGLK			-0.00448727	2343.24	782.087	2343.24	782.088	3	12	1.1.1.6033.7	1	115.911	2672.49	115.66
87	2.07	2.07	18.26	10.63	9.113	gi|149263538	PREDICTED: similar to KIAA2019 protein [Mus musculus]			0	99	LPEGQLPEAELPAAQAAAAAGAGLK			-0.00448727	2343.24	782.087	2343.24	782.088	3	7	1.1.1.6035.11	1	116.005	2672.49	115.66
87	2.07	2.07	18.26	10.63	9.113	gi|149263538	PREDICTED: similar to KIAA2019 protein [Mus musculus]			0	43.64	LPEGQLPEAELPAAQAAAAAGAGLK			-0.00448727	2343.24	782.087	2343.24	782.088	3	5	1.1.1.6039.16	1	116.176	2539.32	115.705
87	2.07	2.07	18.26	10.63	9.113	gi|149263538	PREDICTED: similar to KIAA2019 protein [Mus musculus]			0	35.5	LPEGQLPEAELPAAQAAAAAGAGLK			-0.00485348	2343.24	782.087	2343.24	782.088	3	8	1.1.1.6015.9	1	115.108	2284.09	115.526
86	2.1	2.1	16.72	3.785	3.785	gi|94383772; gi|6671569	PREDICTED: similar to Acidic ribosomal phosphoprotein P0 [Mus musculus]; acidic ribosomal phosphoprotein P0 [Mus musculus]			2	99	TSFFQALGITTK			-0.00199483	1312.7	657.358	1312.7	657.359	2	6	1.1.1.6315.3	1	128.397	321.14	128.467
86	2.1	2.1	16.72	3.785	3.785	gi|94383772; gi|6671569	PREDICTED: similar to Acidic ribosomal phosphoprotein P0 [Mus musculus]; acidic ribosomal phosphoprotein P0 [Mus musculus]			0.0958256	48.55	IIQLLDDYPK			0.00027504	1216.67	609.343	1216.67	609.342	2	4	1.1.1.5588.8	1	96.2236	476.524	96.2492
86	2.1	2.1	16.72	3.785	3.785	gi|94383772; gi|6671569	PREDICTED: similar to Acidic ribosomal phosphoprotein P0 [Mus musculus]; acidic ribosomal phosphoprotein P0 [Mus musculus]			0	62.02	TSFFQALGITTK			-0.00199483	1312.7	657.358	1312.7	657.359	2	4	1.1.1.6311.3	1	128.217	321.14	128.467
85	2.12	2.12	23.78	3.909	3.909	gi|19527026	leucine rich repeat containing 59 [Mus musculus]			2	99	LVTLPVSFAQLK			-0.000447677	1314.79	658.403	1314.79	658.403	2	6	1.1.1.6174.5	0	122.124	533.175	122.008
85	2.12	2.12	23.78	3.909	3.909	gi|19527026	leucine rich repeat containing 59 [Mus musculus]			0.0942041	47.99	DKLDGNELDLSLSDLNEVPVK		missed K-L@2	0.00308734	2312.18	771.733	2312.17	771.732	3	5	1.1.1.6156.11	1	121.331	347.606	121.342
85	2.12	2.12	23.78	3.909	3.909	gi|19527026	leucine rich repeat containing 59 [Mus musculus]			0.0222764	16.64	LQQLPADFGR			0.00424358	1143.61	572.811	1143.6	572.809	2	5	1.1.1.4787.5	1	61.0246	218.963	61.0468
85	2.12	2.12	23.78	3.909	3.909	gi|19527026	leucine rich repeat containing 59 [Mus musculus]			0	91.93	LVTLPVSFAQLK			-0.000203536	1314.79	658.403	1314.79	658.403	2	5	1.1.1.6170.4	0	121.943	533.29	121.963
84	2.19	2.19	12.22	2.151	1.173	gi|85861164	oxoglutarate dehydrogenase (lipoamide) [Mus musculus]			2	99	FLDTAFDLDAFK			-0.00182876	1401.68	701.847	1401.68	701.848	2	9	1.1.1.6518.2	1	137.483	399.98	137.458
84	2.19	2.19	12.22	2.151	1.173	gi|85861164	oxoglutarate dehydrogenase (lipoamide) [Mus musculus]			0.139662	58.95	DVVVDLVCYR	Carbamidomethyl(C)@8		0.00236706	1236.62	619.317	1236.62	619.316	2	4	1.1.1.5633.6	1	98.2362	239.231	98.3898
84	2.19	2.19	12.22	2.151	1.173	gi|85861164	oxoglutarate dehydrogenase (lipoamide) [Mus musculus]			0.0329203	22.92	VASSVPVENFTIHGGLSR			0.00109112	1868.98	623.999	1868.97	623.999	3	5	1.1.1.5183.16	1	78.3928	345.458	78.4978
84	2.19	2.19	12.22	2.151	1.173	gi|85861164	oxoglutarate dehydrogenase (lipoamide) [Mus musculus]			0	99	FLDTAFDLDAFK			-0.00182876	1401.68	701.847	1401.68	701.848	2	6	1.1.1.6516.2	1	137.394	399.98	137.458
84	2.19	2.19	12.22	2.151	1.173	gi|85861164	oxoglutarate dehydrogenase (lipoamide) [Mus musculus]			0	99	FLDTAFDLDAFK			-0.00182876	1401.68	701.847	1401.68	701.848	2	8	1.1.1.6522.3	1	137.666	399.98	137.458
84	2.19	2.19	12.22	2.151	1.173	gi|85861164	oxoglutarate dehydrogenase (lipoamide) [Mus musculus]			0	15.79	VASSVPVENFTIHGGLSR			0.00255596	1868.98	624	1868.97	623.999	3	4	1.1.1.5191.17	1	78.7396	334.928	78.6722
83	2.22	2.22	24.92	15.32	5.105	gi|31981826	electron transferring flavoprotein, alpha polypeptide [Mus musculus]			1.02228	97.28	LLYDLADQLHAAVGASR			-0.00168916	1811.95	604.991	1811.95	604.992	3	5	1.1.1.5987.5	1	113.853	234.342	113.789
83	2.22	2.22	24.92	15.32	5.105	gi|31981826	electron transferring flavoprotein, alpha polypeptide [Mus musculus]			0.747147	94.54	GLLPEELTPLILETQK			0.00134585	1793.02	897.517	1793.02	897.517	2	8	1.1.1.6770.4	1	148.462	450.92	148.379
83	2.22	2.22	24.92	15.32	5.105	gi|31981826	electron transferring flavoprotein, alpha polypeptide [Mus musculus]			0.429457	86.41	GTSFEAAATSGGSASSEK			0.000975384	1643.73	822.871	1643.73	822.871	2	12	1.1.1.3976.3	1	30.5351	197.083	30.5403
83	2.22	2.22	24.92	15.32	5.105	gi|31981826	electron transferring flavoprotein, alpha polypeptide [Mus musculus]			0.0227338	16.89	LNVAPVSDIIEIK			0.000143694	1409.81	705.914	1409.81	705.914	2	4	1.1.1.5958.20	1	112.587	770.157	112.434
82	2.25	2.28	13.22	13.22	13.22	gi|34538601	cytochrome c oxidase subunit II [Mus musculus]			1.61979	99	MLISSEDVLHSWAVPSLGLK	Oxidation(M)@1		0.00193655	2197.15	733.39	2197.15	733.389	3	8	1.1.1.6468.6	1	135.253	967.377	135.048
82	2.25	2.28	13.22	13.22	13.22	gi|34538601	cytochrome c oxidase subunit II [Mus musculus]			0.627088	98.26	VVLPMELPIR	Oxidation(M)@5		-9.58531e-05	1181.68	591.849	1181.68	591.849	2	10	1.1.1.5439.4	1	89.6471	3031.85	89.6738
82	2.25	2.28	13.22	13.22	13.22	gi|34538601	cytochrome c oxidase subunit II [Mus musculus]			0.00392635	32.64	VVLPMEL		cleaved L-P@C-term	-0.00656584	799.445	400.73	799.451	400.733	2	5	1.1.1.4990.2	1	69.8549	1775.94	69.8873
82	2.25	2.28	13.22	13.22	13.22	gi|34538601	cytochrome c oxidase subunit II [Mus musculus]			0	90.02	MLISSEDVLHSWAVPSLGLK	Oxidation(M)@1		0.00193655	2197.15	733.39	2197.15	733.389	3	6	1.1.1.6458.5	1	134.809	967.377	135.048
82	2.25	2.28	13.22	13.22	13.22	gi|34538601	cytochrome c oxidase subunit II [Mus musculus]			0	45.57	MLISSEDVLHSWAVPSLGLK	Oxidation(M)@1		0.00193655	2197.15	733.39	2197.15	733.389	3	7	1.1.1.6464.4	1	135.071	967.377	135.048
82	2.25	2.28	13.22	13.22	13.22	gi|34538601	cytochrome c oxidase subunit II [Mus musculus]			0	95.03	VVLPMELPIR	Oxidation(M)@5		-9.58531e-05	1181.68	591.849	1181.68	591.849	2	7	1.1.1.5433.6	1	89.3821	3031.85	89.6738
82	2.25	2.28	13.22	13.22	13.22	gi|34538601	cytochrome c oxidase subunit II [Mus musculus]			0	95.03	VVLPMELPIR	Oxidation(M)@5		-9.58531e-05	1181.68	591.849	1181.68	591.849	2	7	1.1.1.5445.4	1	89.9115	3031.85	89.6738
82	2.25	2.28	13.22	13.22	13.22	gi|34538601	cytochrome c oxidase subunit II [Mus musculus]			0	80.19	VVLPMELPIR	Oxidation(M)@5		-9.58531e-05	1181.68	591.849	1181.68	591.849	2	5	1.1.1.5437.4	1	89.5582	3031.85	89.6738
82	2.25	2.28	13.22	13.22	13.22	gi|34538601	cytochrome c oxidase subunit II [Mus musculus]			0	72.68	VVLPMELPIR	Oxidation(M)@5		-0.00253726	1181.68	591.848	1181.68	591.849	2	6	1.1.1.5455.5	1	90.3591	3378.96	90.252
82	2.25	2.28	13.22	13.22	13.22	gi|34538601	cytochrome c oxidase subunit II [Mus musculus]			0	38.89	VVLPMELPIR	Oxidation(M)@5		-0.00253726	1181.68	591.848	1181.68	591.849	2	5	1.1.1.5449.4	1	90.0901	3378.96	90.252
81	2.26	2.28	36.79	18.87	6.132	gi|10946940	RAB2, member RAS oncogene family [Mus musculus]			1.36653	98.81	GAAGALLVYDITR			-0.000492024	1318.72	660.369	1318.72	660.37	2	7	1.1.1.5883.9	1	109.271	763.922	108.893
81	2.26	2.28	36.79	18.87	6.132	gi|10946940	RAB2, member RAS oncogene family [Mus musculus]			0.488117	88.53	TASNVEEAFINTAK			-9.69474e-05	1493.74	747.875	1493.74	747.875	2	7	1.1.1.5229.18	1	80.4156	920.845	80.5189
81	2.26	2.28	36.79	18.87	6.132	gi|10946940	RAB2, member RAS oncogene family [Mus musculus]			0.392545	84.49	LQIWDTAGQESFR			-0.000507101	1549.75	775.883	1549.75	775.884	2	6	1.1.1.5603.12	1	96.9054	583.517	96.7831
81	2.26	2.28	36.79	18.87	6.132	gi|10946940	RAB2, member RAS oncogene family [Mus musculus]			0	48.91	GAAGALLVYDITR			-0.000492024	1318.72	660.369	1318.72	660.37	2	4	1.1.1.5879.11	1	109.091	763.922	108.893
80	2.28	2.28	27.05	13.44	9.075	gi|31981679	heat shock protein 1 (chaperonin) [Mus musculus]			1.63827	99	ISSVQSIVPALEIANAHR			-0.000944787	1904.05	635.69	1904.05	635.69	3	11	1.1.1.5765.8	1	104.095	1128.96	103.627
80	2.28	2.28	27.05	13.44	9.075	gi|31981679	heat shock protein 1 (chaperonin) [Mus musculus]			0.266803	75.5	TVIIEQSWGSPK			3.31691e-05	1343.71	672.862	1343.71	672.862	2	7	1.1.1.4989.11	1	69.8278	563.854	69.8443
80	2.28	2.28	27.05	13.44	9.075	gi|31981679	heat shock protein 1 (chaperonin) [Mus musculus]			0.21467	91.56	TLNDELEIIEGMK	Oxidation(M)@12		0.00189172	1519.75	760.88	1519.74	760.879	2	9	1.1.1.5842.9	1	107.475	870.03	107.447
80	2.28	2.28	27.05	13.44	9.075	gi|31981679	heat shock protein 1 (chaperonin) [Mus musculus]			0.134896	97.9	ALMLQGVDLLADAVAVTMGPK	Oxidation(M)@3; Oxidation(M)@18		0.00157319	2144.12	715.715	2144.12	715.715	3	11	1.1.1.7082.3	1	160.528	3388.57	160.513
80	2.28	2.28	27.05	13.44	9.075	gi|31981679	heat shock protein 1 (chaperonin) [Mus musculus]			0.00877392	99	CEFQDAYVLLSEK	Carbamidomethyl(C)@1; Dehydrated(E)@2; Deamidated(Q)@4		-0.00169425	1583.72	792.865	1583.72	792.866	2	12	1.1.1.6873.3	1	152.846	931.694	152.772
80	2.28	2.28	27.05	13.44	9.075	gi|31981679	heat shock protein 1 (chaperonin) [Mus musculus]			0	98.2	CEFQDAYVLLSEK	Carbamidomethyl(C)@1; Deamidated(Q)@4; Dehydrated(D)@5		-0.00169425	1583.72	792.865	1583.72	792.866	2	14	1.1.1.6871.4	1	152.76	931.694	152.772
80	2.28	2.28	27.05	13.44	9.075	gi|31981679	heat shock protein 1 (chaperonin) [Mus musculus]			0	97.59	CEFQDAYVLLSEK	Carbamidomethyl(C)@1; Dehydrated(E)@2; Deamidated(Q)@4		-0.00169425	1583.72	792.865	1583.72	792.866	2	10	1.1.1.6865.3	1	152.486	931.694	152.772
80	2.28	2.28	27.05	13.44	9.075	gi|31981679	heat shock protein 1 (chaperonin) [Mus musculus]			0	96.92	CEFQDAYVLLSEK	Carbamidomethyl(C)@1; Deamidated(Q)@4; Dehydrated(D)@5		-0.00169425	1583.72	792.865	1583.72	792.866	2	11	1.1.1.6867.3	1	152.575	931.694	152.772
80	2.28	2.28	27.05	13.44	9.075	gi|31981679	heat shock protein 1 (chaperonin) [Mus musculus]			0	96.92	CEFQDAYVLLSEK	Carbamidomethyl(C)@1; Deamidated(Q)@4; Dehydrated(D)@5		-0.00169425	1583.72	792.865	1583.72	792.866	2	12	1.1.1.6869.2	1	152.664	931.694	152.772
80	2.28	2.28	27.05	13.44	9.075	gi|31981679	heat shock protein 1 (chaperonin) [Mus musculus]			0	96.92	CEFQDAYVLLSEK	Carbamidomethyl(C)@1; Deamidated(Q)@4; Dehydrated(D)@5		-0.00169425	1583.72	792.865	1583.72	792.866	2	10	1.1.1.6876.2	1	152.933	931.694	152.772
80	2.28	2.28	27.05	13.44	9.075	gi|31981679	heat shock protein 1 (chaperonin) [Mus musculus]			0	47.01	CEFQDAYVLLSEK	Carbamidomethyl(C)@1; Deamidated(Q)@4; Dehydrated(D)@5		-0.00169425	1583.72	792.865	1583.72	792.866	2	5	1.1.1.6879.4	1	153.041	931.694	152.772
80	2.28	2.28	27.05	13.44	9.075	gi|31981679	heat shock protein 1 (chaperonin) [Mus musculus]			0	97.58	ISSVQSIVPALEIANAHR			-0.000944787	1904.05	635.69	1904.05	635.69	3	9	1.1.1.5753.9	1	103.562	1120.93	103.672
80	2.28	2.28	27.05	13.44	9.075	gi|31981679	heat shock protein 1 (chaperonin) [Mus musculus]			0	91.94	ISSVQSIVPALEIANAHR			-0.000944787	1904.05	635.69	1904.05	635.69	3	8	1.1.1.5751.10	1	103.476	1120.93	103.672
80	2.28	2.28	27.05	13.44	9.075	gi|31981679	heat shock protein 1 (chaperonin) [Mus musculus]			0	91.16	ISSVQSIVPALEIANAHR			-0.000944787	1904.05	635.69	1904.05	635.69	3	7	1.1.1.5763.9	1	104.009	1120.93	103.672
80	2.28	2.28	27.05	13.44	9.075	gi|31981679	heat shock protein 1 (chaperonin) [Mus musculus]			0	89.43	ISSVQSIVPALEIANAHR			-0.000944787	1904.05	635.69	1904.05	635.69	3	8	1.1.1.5745.8	1	103.212	1058.83	103.627
80	2.28	2.28	27.05	13.44	9.075	gi|31981679	heat shock protein 1 (chaperonin) [Mus musculus]			0	85.92	ISSVQSIVPALEIANAHR			-0.000944787	1904.05	635.69	1904.05	635.69	3	7	1.1.1.5747.10	1	103.3	1105.86	103.627
80	2.28	2.28	27.05	13.44	9.075	gi|31981679	heat shock protein 1 (chaperonin) [Mus musculus]			0	82.95	ISSVQSIVPALEIANAHR			-0.000944787	1904.05	635.69	1904.05	635.69	3	7	1.1.1.5759.7	1	103.827	1120.93	103.672
80	2.28	2.28	27.05	13.44	9.075	gi|31981679	heat shock protein 1 (chaperonin) [Mus musculus]			0	86.31	TLNDELEIIEGMK	Oxidation(M)@12		0.00250207	1519.75	760.88	1519.74	760.879	2	8	1.1.1.5832.7	1	107.031	657.947	106.954
80	2.28	2.28	27.05	13.44	9.075	gi|31981679	heat shock protein 1 (chaperonin) [Mus musculus]			0	57.84	TLNDELEIIEGMK	Oxidation(M)@12		0.00189172	1519.75	760.88	1519.74	760.879	2	7	1.1.1.5838.8	1	107.301	870.03	107.447
79	2.31	2.32	15.57	6.011	6.011	gi|18250284	isocitrate dehydrogenase 3 (NAD+) alpha [Mus musculus]			1.49485	99	TPYTDVNIVTIR			-9.47267e-05	1390.75	696.38	1390.75	696.38	2	8	1.1.1.5348.17	1	85.6163	988.92	85.5428
79	2.31	2.32	15.57	6.011	6.011	gi|18250284	isocitrate dehydrogenase 3 (NAD+) alpha [Mus musculus]			0.818156	95.29	IAEFAFEYAR			-0.00262153	1215.59	608.802	1215.59	608.803	2	7	1.1.1.5550.8	1	94.5306	645.264	94.2862
79	2.31	2.32	15.57	6.011	6.011	gi|18250284	isocitrate dehydrogenase 3 (NAD+) alpha [Mus musculus]			0	74.42	IAEFAFEYAR			-0.00262153	1215.59	608.802	1215.59	608.803	2	5	1.1.1.5544.11	1	94.264	645.264	94.2862
79	2.31	2.32	15.57	6.011	6.011	gi|18250284	isocitrate dehydrogenase 3 (NAD+) alpha [Mus musculus]			0	65.85	IAEFAFEYAR			-0.00262153	1215.59	608.802	1215.59	608.803	2	4	1.1.1.5542.13	1	94.1757	645.264	94.2862
79	2.31	2.32	15.57	6.011	6.011	gi|18250284	isocitrate dehydrogenase 3 (NAD+) alpha [Mus musculus]			0	24.45	IAEFAFEYAR			-5.80514e-05	1215.59	608.803	1215.59	608.803	2	3	1.1.1.5556.8	1	94.7946	593.515	94.3305
79	2.31	2.32	15.57	6.011	6.011	gi|18250284	isocitrate dehydrogenase 3 (NAD+) alpha [Mus musculus]			0	82.77	TPYTDVNIVTIR			-9.47267e-05	1390.75	696.38	1390.75	696.38	2	5	1.1.1.5342.16	1	85.3485	988.92	85.5428
78	2.32	2.32	9.137	5.245	4.907	gi|6671664	calnexin [Mus musculus]			2	99	KIPNPDFFEDLEPFK		missed K-I@1	-0.000469655	1834.91	612.645	1834.91	612.645	3	11	1.1.1.6444.2	1	134.175	250.268	134.244
78	2.32	2.32	9.137	5.245	4.907	gi|6671664	calnexin [Mus musculus]			0.254925	74.11	APVPTGEVYFADSFDR			0.00275029	1769.83	590.95	1769.83	590.949	3	4	1.1.1.5840.4	1	107.376	269.817	107.089
78	2.32	2.32	9.137	5.245	4.907	gi|6671664	calnexin [Mus musculus]			0.0639892	95.75	VPTGEVYFADSFDR		cleaved P-V@N-term	0.00194101	1601.74	801.876	1601.74	801.875	2	6	1.1.1.5676.14	1	100.159	642.808	100.172
78	2.32	2.32	9.137	5.245	4.907	gi|6671664	calnexin [Mus musculus]			0	59.32	APVPTGEVYFADSFDR			-6.02074e-05	1769.83	885.92	1769.83	885.92	2	7	1.1.1.5837.10	1	107.26	1120.99	107.089
78	2.32	2.32	9.137	5.245	4.907	gi|6671664	calnexin [Mus musculus]			0	40.48	APVPTGEVYFADSFDR			0.00275029	1769.83	590.95	1769.83	590.949	3	4	1.1.1.5836.3	1	107.194	269.817	107.089
78	2.32	2.32	9.137	5.245	4.907	gi|6671664	calnexin [Mus musculus]			0	99	KIPNPDFFEDLEPFK		missed K-I@1	-0.000469655	1834.91	612.645	1834.91	612.645	3	13	1.1.1.6446.2	1	134.283	250.268	134.244
78	2.32	2.32	9.137	5.245	4.907	gi|6671664	calnexin [Mus musculus]			0	81.07	KIPNPDFFEDLEPFK		missed K-I@1	-0.000469655	1834.91	612.645	1834.91	612.645	3	4	1.1.1.6448.2	1	134.353	250.268	134.244
77	2.34	2.34	18.32	5.421	3.364	gi|19527258	aldehyde dehydrogenase family 6, subfamily A1 [Mus musculus]			2	99	ENTLNQLVGAAFGAAGQR			0.000844159	1815.92	606.315	1815.92	606.315	3	10	1.1.1.6523.4	1	137.713	210.681	137.681
77	2.34	2.34	18.32	5.421	3.364	gi|19527258	aldehyde dehydrogenase family 6, subfamily A1 [Mus musculus]			0.342944	81.13	TLADAEGDVFR			0.00248947	1192.57	597.295	1192.57	597.293	2	5	1.1.1.5047.9	1	72.367	753.266	72.1707
77	2.34	2.34	18.32	5.421	3.364	gi|19527258	aldehyde dehydrogenase family 6, subfamily A1 [Mus musculus]			0	98.4	ENTLNQLVGAAFGAAGQR			0.000844159	1815.92	606.315	1815.92	606.315	3	7	1.1.1.6519.4	1	137.534	210.681	137.681
77	2.34	2.34	18.32	5.421	3.364	gi|19527258	aldehyde dehydrogenase family 6, subfamily A1 [Mus musculus]			0	49.32	ENTLNQLVGAAFGAAGQR			0.000844159	1815.92	606.315	1815.92	606.315	3	5	1.1.1.6525.3	1	137.795	210.681	137.681
76	2.37	2.37	12.63	10.53	2.316	gi|82886628; gi|21704100	PREDICTED: similar to Hydroxyacyl-Coenzyme A dehydrogenase/3-ketoacyl-Coenzyme A thiolase/enoyl-Coenzyme A hydratase (trifunctional protein), beta subunit [Mus musculus]; mitochondrial trifunctional protein, beta subunit [Mus musculus]			1.55284	99	IPFLLSGTSYK			-0.00076742	1224.67	613.345	1224.68	613.345	2	10	1.1.1.5756.5	1	103.694	770.886	103.672
76	2.37	2.37	12.63	10.53	2.316	gi|82886628; gi|21704100	PREDICTED: similar to Hydroxyacyl-Coenzyme A dehydrogenase/3-ketoacyl-Coenzyme A thiolase/enoyl-Coenzyme A hydratase (trifunctional protein), beta subunit [Mus musculus]; mitochondrial trifunctional protein, beta subunit [Mus musculus]			0.728158	93.91	DQLLLGPTYATPK			-0.000972662	1415.77	708.89	1415.77	708.89	2	7	1.1.1.5269.16	1	82.1791	1730.99	81.9695
76	2.37	2.37	12.63	10.53	2.316	gi|82886628; gi|21704100	PREDICTED: similar to Hydroxyacyl-Coenzyme A dehydrogenase/3-ketoacyl-Coenzyme A thiolase/enoyl-Coenzyme A hydratase (trifunctional protein), beta subunit [Mus musculus]; mitochondrial trifunctional protein, beta subunit [Mus musculus]			0.0700704	74.37	LNFLSPELPAVAEFSTNETMGHSADR	Oxidation(M)@20		-0.00157887	2848.33	950.451	2848.33	950.452	3	10	1.1.1.6378.3	1	131.242	496.305	131.113
76	2.37	2.37	12.63	10.53	2.316	gi|82886628; gi|21704100	PREDICTED: similar to Hydroxyacyl-Coenzyme A dehydrogenase/3-ketoacyl-Coenzyme A thiolase/enoyl-Coenzyme A hydratase (trifunctional protein), beta subunit [Mus musculus]; mitochondrial trifunctional protein, beta subunit [Mus musculus]			0	92.55	DQLLLGPTYATPK			-0.000972662	1415.77	708.89	1415.77	708.89	2	7	1.1.1.5263.18	1	81.9111	1730.99	81.9695
76	2.37	2.37	12.63	10.53	2.316	gi|82886628; gi|21704100	PREDICTED: similar to Hydroxyacyl-Coenzyme A dehydrogenase/3-ketoacyl-Coenzyme A thiolase/enoyl-Coenzyme A hydratase (trifunctional protein), beta subunit [Mus musculus]; mitochondrial trifunctional protein, beta subunit [Mus musculus]			0	15.1	DQLLLGPTYATPK			-0.000972662	1415.77	708.89	1415.77	708.89	2	4	1.1.1.5259.24	1	81.7342	1730.99	81.9695
76	2.37	2.37	12.63	10.53	2.316	gi|82886628; gi|21704100	PREDICTED: similar to Hydroxyacyl-Coenzyme A dehydrogenase/3-ketoacyl-Coenzyme A thiolase/enoyl-Coenzyme A hydratase (trifunctional protein), beta subunit [Mus musculus]; mitochondrial trifunctional protein, beta subunit [Mus musculus]			0	97.34	IPFLLSGTSYK			-0.00076742	1224.67	613.345	1224.68	613.345	2	6	1.1.1.5752.6	1	103.515	770.886	103.672
76	2.37	2.37	12.63	10.53	2.316	gi|82886628; gi|21704100	PREDICTED: similar to Hydroxyacyl-Coenzyme A dehydrogenase/3-ketoacyl-Coenzyme A thiolase/enoyl-Coenzyme A hydratase (trifunctional protein), beta subunit [Mus musculus]; mitochondrial trifunctional protein, beta subunit [Mus musculus]			0	94.51	IPFLLSGTSYK			-0.00076742	1224.67	613.345	1224.68	613.345	2	7	1.1.1.5760.9	1	103.875	770.886	103.672
76	2.37	2.37	12.63	10.53	2.316	gi|82886628; gi|21704100	PREDICTED: similar to Hydroxyacyl-Coenzyme A dehydrogenase/3-ketoacyl-Coenzyme A thiolase/enoyl-Coenzyme A hydratase (trifunctional protein), beta subunit [Mus musculus]; mitochondrial trifunctional protein, beta subunit [Mus musculus]			0	86.31	IPFLLSGTSYK			-0.00076742	1224.67	613.345	1224.68	613.345	2	5	1.1.1.5750.7	1	103.425	770.886	103.672
76	2.37	2.37	12.63	10.53	2.316	gi|82886628; gi|21704100	PREDICTED: similar to Hydroxyacyl-Coenzyme A dehydrogenase/3-ketoacyl-Coenzyme A thiolase/enoyl-Coenzyme A hydratase (trifunctional protein), beta subunit [Mus musculus]; mitochondrial trifunctional protein, beta subunit [Mus musculus]			0	29.25	LNFLSPELPAVAEFSTNETMGHSADR	Oxidation(M)@20		-0.00157887	2848.33	950.451	2848.33	950.452	3	6	1.1.1.6380.4	1	131.332	496.305	131.113
76	2.37	2.37	12.63	10.53	2.316	gi|82886628; gi|21704100	PREDICTED: similar to Hydroxyacyl-Coenzyme A dehydrogenase/3-ketoacyl-Coenzyme A thiolase/enoyl-Coenzyme A hydratase (trifunctional protein), beta subunit [Mus musculus]; mitochondrial trifunctional protein, beta subunit [Mus musculus]			0	23.91	LNFLSPELPAVAEFSTNETMGHSADR	Oxidation(M)@20		-0.00157887	2848.33	950.451	2848.33	950.452	3	7	1.1.1.6376.4	1	131.152	496.305	131.113
75	2.39	2.39	14.35	5.46	2.34	gi|86198316	protein disulfide isomerase associated 4 [Mus musculus]			2	99	VEGFPTIYFAPSGDK			-0.00266933	1626.79	814.402	1626.79	814.404	2	7	1.1.1.5996.10	1	114.259	532.649	114.277
75	2.39	2.39	14.35	5.46	2.34	gi|86198316	protein disulfide isomerase associated 4 [Mus musculus]			0.388277	83.57	FDVSGYPTIK			0.00220705	1125.57	563.794	1125.57	563.793	2	7	1.1.1.5082.12	1	73.9285	640.861	73.8142
75	2.39	2.39	14.35	5.46	2.34	gi|86198316	protein disulfide isomerase associated 4 [Mus musculus]			0	15.87	FDVSGYPTIK			0.00220705	1125.57	563.794	1125.57	563.793	2	5	1.1.1.5076.11	1	73.6587	640.861	73.8142
75	2.39	2.39	14.35	5.46	2.34	gi|86198316	protein disulfide isomerase associated 4 [Mus musculus]			0	15.02	FDVSGYPTIK			0.00250061	1125.57	563.794	1125.57	563.793	2	3	1.1.1.5148.5	1	76.8287	490.296	76.9467
75	2.39	2.39	14.35	5.46	2.34	gi|86198316	protein disulfide isomerase associated 4 [Mus musculus]			0	83.57	FDVSGYPTLK			0.00220705	1125.57	563.794	1125.57	563.793	2	7	1.1.1.5082.12	1	73.9285	640.861	73.8142
75	2.39	2.39	14.35	5.46	2.34	gi|86198316	protein disulfide isomerase associated 4 [Mus musculus]			0	15.87	FDVSGYPTLK			0.00220705	1125.57	563.794	1125.57	563.793	2	5	1.1.1.5076.11	1	73.6587	640.861	73.8142
75	2.39	2.39	14.35	5.46	2.34	gi|86198316	protein disulfide isomerase associated 4 [Mus musculus]			0	15.02	FDVSGYPTLK			0.00250061	1125.57	563.794	1125.57	563.793	2	3	1.1.1.5148.5	1	76.8287	490.296	76.9467
75	2.39	2.39	14.35	5.46	2.34	gi|86198316	protein disulfide isomerase associated 4 [Mus musculus]			0	99	VEGFPTIYFAPSGDK			-0.00266933	1626.79	814.402	1626.79	814.404	2	6	1.1.1.6000.9	1	114.436	532.649	114.277
75	2.39	2.39	14.35	5.46	2.34	gi|86198316	protein disulfide isomerase associated 4 [Mus musculus]			0	97.12	VEGFPTIYFAPSGDK			-0.00266933	1626.79	814.402	1626.79	814.404	2	5	1.1.1.6004.11	1	114.618	532.649	114.277
75	2.39	2.39	14.35	5.46	2.34	gi|86198316	protein disulfide isomerase associated 4 [Mus musculus]			0	90.02	VEGFPTIYFAPSGDK			-0.00266933	1626.79	814.402	1626.79	814.404	2	5	1.1.1.5992.13	1	114.084	532.649	114.277
75	2.39	2.39	14.35	5.46	2.34	gi|86198316	protein disulfide isomerase associated 4 [Mus musculus]			0	49.32	VEGFPTIYFAPSGDK			-0.00266933	1626.79	814.402	1626.79	814.404	2	5	1.1.1.5994.10	1	114.17	532.649	114.277
74	2.4	2.41	20.35	7.301	4.204	gi|27370092; gi|149258872; gi|149258822	Tu translation elongation factor, mitochondrial [Mus musculus]; PREDICTED: hypothetical protein [Mus musculus]; PREDICTED: hypothetical protein [Mus musculus]			2	99	DLDKPFLLPVESVYSIPGR			-0.000787921	2144.15	715.724	2144.15	715.725	3	8	1.1.1.6500.4	1	136.681	493.762	136.345
74	2.4	2.41	20.35	7.301	4.204	gi|27370092; gi|149258872; gi|149258822	Tu translation elongation factor, mitochondrial [Mus musculus]; PREDICTED: hypothetical protein [Mus musculus]; PREDICTED: hypothetical protein [Mus musculus]			0.374688	82.72	LLDAVDTYIPVPTR			-0.0015946	1571.85	786.934	1571.86	786.935	2	10	1.1.1.5934.9	1	111.547	815.027	111.472
74	2.4	2.41	20.35	7.301	4.204	gi|27370092; gi|149258872; gi|149258822	Tu translation elongation factor, mitochondrial [Mus musculus]; PREDICTED: hypothetical protein [Mus musculus]; PREDICTED: hypothetical protein [Mus musculus]			0.0282604	19.1	GEETPVIVGSALCALEQR	Carbamidomethyl(C)@13		0.00141055	1927.97	643.663	1927.97	643.663	3	4	1.1.1.6375.6	1	131.09	287.411	131.158
74	2.4	2.41	20.35	7.301	4.204	gi|27370092; gi|149258872; gi|149258822	Tu translation elongation factor, mitochondrial [Mus musculus]; PREDICTED: hypothetical protein [Mus musculus]; PREDICTED: hypothetical protein [Mus musculus]			0	99	DLDKPFLLPVESVYSIPGR			-0.000787921	2144.15	715.724	2144.15	715.725	3	11	1.1.1.6488.3	1	136.152	493.762	136.345
74	2.4	2.41	20.35	7.301	4.204	gi|27370092; gi|149258872; gi|149258822	Tu translation elongation factor, mitochondrial [Mus musculus]; PREDICTED: hypothetical protein [Mus musculus]; PREDICTED: hypothetical protein [Mus musculus]			0	99	DLDKPFLLPVESVYSIPGR			-0.000787921	2144.15	715.724	2144.15	715.725	3	9	1.1.1.6492.5	1	136.327	493.762	136.345
74	2.4	2.41	20.35	7.301	4.204	gi|27370092; gi|149258872; gi|149258822	Tu translation elongation factor, mitochondrial [Mus musculus]; PREDICTED: hypothetical protein [Mus musculus]; PREDICTED: hypothetical protein [Mus musculus]			0	99	DLDKPFLLPVESVYSIPGR			-0.000787921	2144.15	715.724	2144.15	715.725	3	10	1.1.1.6496.3	1	136.501	493.762	136.345
74	2.4	2.41	20.35	7.301	4.204	gi|27370092; gi|149258872; gi|149258822	Tu translation elongation factor, mitochondrial [Mus musculus]; PREDICTED: hypothetical protein [Mus musculus]; PREDICTED: hypothetical protein [Mus musculus]			0	96.36	DLDKPFLLPVESVYSIPGR			-0.000787921	2144.15	715.724	2144.15	715.725	3	10	1.1.1.6490.3	1	136.236	493.762	136.345
74	2.4	2.41	20.35	7.301	4.204	gi|27370092; gi|149258872; gi|149258822	Tu translation elongation factor, mitochondrial [Mus musculus]; PREDICTED: hypothetical protein [Mus musculus]; PREDICTED: hypothetical protein [Mus musculus]			0	62.02	DLDKPFLLPVESVYSIPGR			-0.000787921	2144.15	715.724	2144.15	715.725	3	9	1.1.1.6494.4	1	136.414	493.762	136.345
74	2.4	2.41	20.35	7.301	4.204	gi|27370092; gi|149258872; gi|149258822	Tu translation elongation factor, mitochondrial [Mus musculus]; PREDICTED: hypothetical protein [Mus musculus]; PREDICTED: hypothetical protein [Mus musculus]			0	63.71	LLDAVDTYIPVPTR			-0.0015946	1571.85	786.934	1571.86	786.935	2	9	1.1.1.5928.9	1	111.279	815.027	111.472
74	2.4	2.41	20.35	7.301	4.204	gi|27370092; gi|149258872; gi|149258822	Tu translation elongation factor, mitochondrial [Mus musculus]; PREDICTED: hypothetical protein [Mus musculus]; PREDICTED: hypothetical protein [Mus musculus]			0	31.97	LLDAVDTYIPVPTR			-0.0015946	1571.85	786.934	1571.86	786.935	2	8	1.1.1.5930.9	1	111.372	815.027	111.472
74	2.4	2.41	20.35	7.301	4.204	gi|27370092; gi|149258872; gi|149258822	Tu translation elongation factor, mitochondrial [Mus musculus]; PREDICTED: hypothetical protein [Mus musculus]; PREDICTED: hypothetical protein [Mus musculus]			0	31.97	LLDAVDTYIPVPTR			-0.0015946	1571.85	786.934	1571.86	786.935	2	8	1.1.1.5932.10	1	111.461	815.027	111.472
73	2.41	2.41	30.39	14.36	8.84	gi|30061401	H3 histone, family 2 isoform 2 [Mus musculus]			1.30103	98.49	YRPGTVALR			0.00119187	1031.59	516.802	1031.59	516.801	2	12	1.1.1.3867.2	1	27.4324	496.774	27.4807
73	2.41	2.41	30.39	14.36	8.84	gi|30061401	H3 histone, family 2 isoform 2 [Mus musculus]			1.10237	97.58	STELLIR			-0.00124467	830.485	416.25	830.486	416.25	2	8	1.1.1.4338.2	1	41.3922	299.719	41.3542
73	2.41	2.41	30.39	14.36	8.84	gi|30061401	H3 histone, family 2 isoform 2 [Mus musculus]			0.00305075	93.17	KQLATKAARK	Formyl(K)@6	missed K-Q@1; missed K-A@6; missed R-K@9	0.0137554	1141.71	571.861	1141.69	571.854	2	6	1.1.1.4914.12	0	66.5835	19193.8	67.0019
73	2.41	2.41	30.39	14.36	8.84	gi|30061401	H3 histone, family 2 isoform 2 [Mus musculus]			0	92.05	STELLIR			-0.00124467	830.485	416.25	830.486	416.25	2	7	1.1.1.4336.2	1	41.3058	299.719	41.3542
73	2.41	2.41	30.39	14.36	8.84	gi|30061401	H3 histone, family 2 isoform 2 [Mus musculus]			0	98.3	YRPGTVALR			0.00131394	1031.59	516.802	1031.59	516.801	2	9	1.1.1.3886.2	1	28.0272	148.12	28.0501
73	2.41	2.41	30.39	14.36	8.84	gi|30061401	H3 histone, family 2 isoform 2 [Mus musculus]			0	87.75	YRPGTVALR			0.00119187	1031.59	516.802	1031.59	516.801	2	9	1.1.1.3869.2	1	27.5185	496.774	27.4807
72	2.48	2.48	15.09	10.85	5.66	gi|9845257; gi|34328365	histone 1, H1c [Mus musculus]; histone 1, H1d [Mus musculus]			1.88606	99	ASGPPVSELITK			0.00889371	1197.67	599.842	1197.66	599.838	2	7	1.1.1.4786.13	1	60.9791	1331.37	60.6043
72	2.48	2.48	15.09	10.85	5.66	gi|9845257; gi|34328365	histone 1, H1c [Mus musculus]; histone 1, H1d [Mus musculus]			0.598599	91.12	ALAAAGYDVEK			-0.000784249	1106.56	554.287	1106.56	554.288	2	8	1.1.1.4120.2	1	34.2538	104.595	34.2152
71	2.7	2.7	20.79	12.19	3.763	gi|6680027	glutamate dehydrogenase 1 [Mus musculus]			2	99	VYEGSILEADCDILIPAASEK	Carbamidomethyl(C)@11		-0.000373051	2292.12	765.047	2292.12	765.047	3	14	1.1.1.6320.4	1	128.634	1102.8	128.782
71	2.7	2.7	20.79	12.19	3.763	gi|6680027	glutamate dehydrogenase 1 [Mus musculus]			0.5157	88.63	DDGSWEVIEGYR			0.00726152	1424.63	713.321	1424.62	713.318	2	8	1.1.1.5657.6	1	99.3044	762.461	99.2793
71	2.7	2.7	20.79	12.19	3.763	gi|6680027	glutamate dehydrogenase 1 [Mus musculus]			0.0856568	77.62	GFIGPGIDVPAPDMSTGER	Oxidation(M)@14		0.00483827	1930.91	966.464	1930.91	966.462	2	9	1.1.1.5513.21	1	92.9354	1022	92.6841
71	2.7	2.7	20.79	12.19	3.763	gi|6680027	glutamate dehydrogenase 1 [Mus musculus]			0.0584886	69.63	DSNYHLLMSVQESLER	Oxidation(M)@8		0.00136948	1935.9	646.308	1935.9	646.307	3	5	1.1.1.5876.9	1	108.956	284.738	108.893
71	2.7	2.7	20.79	12.19	3.763	gi|6680027	glutamate dehydrogenase 1 [Mus musculus]			0.0222764	15.21	HGGTIPVVPTAEFQDR			-0.00192909	1722.87	575.296	1722.87	575.297	3	5	1.1.1.5006.15	1	70.5572	774.041	70.6681
71	2.7	2.7	20.79	12.19	3.763	gi|6680027	glutamate dehydrogenase 1 [Mus musculus]			0	73.81	DDGSWEVIEGYR			0.00726152	1424.63	713.321	1424.62	713.318	2	8	1.1.1.5655.7	1	99.2153	762.461	99.2793
71	2.7	2.7	20.79	12.19	3.763	gi|6680027	glutamate dehydrogenase 1 [Mus musculus]			0	37.24	DDGSWEVIEGYR			0.00726152	1424.63	713.321	1424.62	713.318	2	8	1.1.1.5663.5	1	99.587	762.461	99.2793
71	2.7	2.7	20.79	12.19	3.763	gi|6680027	glutamate dehydrogenase 1 [Mus musculus]			0	17.21	GFIGPGIDVPAPDMSTGER	Oxidation(M)@14		0.00483827	1930.91	966.464	1930.91	966.462	2	8	1.1.1.5507.21	1	92.6772	1022	92.6841
71	2.7	2.7	20.79	12.19	3.763	gi|6680027	glutamate dehydrogenase 1 [Mus musculus]			0	99	VYEGSILEADCDILIPAASEK	Carbamidomethyl(C)@11		-0.000373051	2292.12	765.047	2292.12	765.047	3	14	1.1.1.6324.4	1	128.814	1102.8	128.782
71	2.7	2.7	20.79	12.19	3.763	gi|6680027	glutamate dehydrogenase 1 [Mus musculus]			0	99	VYEGSILEADCDILIPAASEK	Carbamidomethyl(C)@11		-0.000373051	2292.12	765.047	2292.12	765.047	3	13	1.1.1.6322.4	1	128.724	1102.8	128.782
71	2.7	2.7	20.79	12.19	3.763	gi|6680027	glutamate dehydrogenase 1 [Mus musculus]			0	95.4	VYEGSILEADCDILIPAASEK	Carbamidomethyl(C)@11		-0.000373051	2292.12	765.047	2292.12	765.047	3	9	1.1.1.6326.5	1	128.906	1102.8	128.782
71	2.7	2.7	20.79	12.19	3.763	gi|6680027	glutamate dehydrogenase 1 [Mus musculus]			0	55.46	VYEGSILEADCDILIPAASEK	Carbamidomethyl(C)@11		0.000153664	2292.12	1147.07	2292.12	1147.07	2	8	1.1.1.6325.3	1	128.867	268.916	128.782
71	2.7	2.7	20.79	12.19	3.763	gi|6680027	glutamate dehydrogenase 1 [Mus musculus]			0	44.46	VYEGSILEADCDILIPAASEK	Carbamidomethyl(C)@11		-0.000373051	2292.12	765.047	2292.12	765.047	3	8	1.1.1.6316.4	1	128.454	1094.87	128.782
71	2.7	2.7	20.79	12.19	3.763	gi|6680027	glutamate dehydrogenase 1 [Mus musculus]			0	39.68	VYEGSILEADCDILIPAASEK	Carbamidomethyl(C)@11		-0.000373051	2292.12	765.047	2292.12	765.047	3	8	1.1.1.6328.5	1	129.001	1102.8	128.782
70	2.79	2.79	39.45	17.19	8.203	gi|78214312	ATP synthase, H+ transporting, mitochondrial F0 complex, subunit b, isoform 1 [Mus musculus]			2	99	PLPPLPEYGGK		cleaved A-P@N-term	0.00135959	1166.63	584.325	1166.63	584.324	2	9	1.1.1.5085.12	1	74.0584	3423.11	73.9473
70	2.79	2.79	39.45	17.19	8.203	gi|78214312	ATP synthase, H+ transporting, mitochondrial F0 complex, subunit b, isoform 1 [Mus musculus]			0.303644	98.22	QIQDAIDMEK	Gln->pyro-Glu@N-term; Oxidation(M)@8		0.00465803	1188.54	595.276	1188.53	595.274	2	9	1.1.1.4950.11	1	68.149	357.252	68.0391
70	2.79	2.79	39.45	17.19	8.203	gi|78214312	ATP synthase, H+ transporting, mitochondrial F0 complex, subunit b, isoform 1 [Mus musculus]			0.284833	75.85	LGLIPEEFFQFLYPK			0.00370074	1839.98	921	1839.98	920.998	2	7	1.1.1.7106.9	1	161.623	475.419	161.629
70	2.79	2.79	39.45	17.19	8.203	gi|78214312	ATP synthase, H+ transporting, mitochondrial F0 complex, subunit b, isoform 1 [Mus musculus]			0.198596	66.25	HYLFDVQR			0.00268133	1076.54	539.279	1076.54	539.277	2	5	1.1.1.4606.5	1	53.0711	357.298	53.2248
70	2.79	2.79	39.45	17.19	8.203	gi|78214312	ATP synthase, H+ transporting, mitochondrial F0 complex, subunit b, isoform 1 [Mus musculus]			0	99	PLPPLPEYGGK		cleaved A-P@N-term	0.00135959	1166.63	584.325	1166.63	584.324	2	7	1.1.1.5079.11	1	73.792	3423.11	73.9473
70	2.79	2.79	39.45	17.19	8.203	gi|78214312	ATP synthase, H+ transporting, mitochondrial F0 complex, subunit b, isoform 1 [Mus musculus]			0	99	PLPPLPEYGGK		cleaved A-P@N-term	0.00135959	1166.63	584.325	1166.63	584.324	2	5	1.1.1.5089.10	1	74.2348	3423.11	73.9473
70	2.79	2.79	39.45	17.19	8.203	gi|78214312	ATP synthase, H+ transporting, mitochondrial F0 complex, subunit b, isoform 1 [Mus musculus]			0	97.82	PLPPLPEYGGK		cleaved A-P@N-term	0.00135959	1166.63	584.325	1166.63	584.324	2	5	1.1.1.5091.9	1	74.3226	3423.11	73.9473
70	2.79	2.79	39.45	17.19	8.203	gi|78214312	ATP synthase, H+ transporting, mitochondrial F0 complex, subunit b, isoform 1 [Mus musculus]			0	86.79	PLPPLPEYGGK		cleaved A-P@N-term	-0.00108182	1166.63	584.323	1166.63	584.324	2	5	1.1.1.5067.13	1	73.2612	1682.66	73.6809
69	2.83	2.84	19.15	8.511	8.511	gi|34328286	succinate dehydrogenase complex, subunit B, iron sulfur (Ip) [Mus musculus]			2	99	DLVPDLSNFYAQYK			-0.00287585	1671.81	836.913	1671.81	836.914	2	7	1.1.1.6430.7	1	133.565	477.015	133.575
69	2.83	2.84	19.15	8.511	8.511	gi|34328286	succinate dehydrogenase complex, subunit B, iron sulfur (Ip) [Mus musculus]			0.832683	97.1	QQYLQSIEDR	Gln->pyro-Glu@N-term		0.00261663	1261.6	631.806	1261.59	631.804	2	6	1.1.1.5419.13	1	88.769	485.489	88.6513
69	2.83	2.84	19.15	8.511	8.511	gi|34328286	succinate dehydrogenase complex, subunit B, iron sulfur (Ip) [Mus musculus]			0	47.56	DLVPDLSNFYAQYK			-0.00287585	1671.81	836.913	1671.81	836.914	2	5	1.1.1.6436.2	1	133.823	477.015	133.575
69	2.83	2.84	19.15	8.511	8.511	gi|34328286	succinate dehydrogenase complex, subunit B, iron sulfur (Ip) [Mus musculus]			0	25.24	DLVPDLSNFYAQYK			-0.00287585	1671.81	836.913	1671.81	836.914	2	4	1.1.1.6432.5	1	133.654	477.015	133.575
69	2.83	2.84	19.15	8.511	8.511	gi|34328286	succinate dehydrogenase complex, subunit B, iron sulfur (Ip) [Mus musculus]			0	15.74	QQYLQSIEDR	Gln->pyro-Glu@N-term		0.00261663	1261.6	631.806	1261.59	631.804	2	4	1.1.1.5413.14	1	88.5021	485.489	88.6513
68	2.84	2.84	18.95	12.24	5.831	gi|31982169	3-hydroxybutyrate dehydrogenase, type 1 [Mus musculus]			2	99	VSVVEPGNFIAATSLYSPER			-8.0988e-05	2135.09	712.704	2135.09	712.704	3	13	1.1.1.6239.4	1	124.993	1783.2	124.878
68	2.84	2.84	18.95	12.24	5.831	gi|31982169	3-hydroxybutyrate dehydrogenase, type 1 [Mus musculus]			0.696804	92.99	EVAEVNLWGTVR			0.00221895	1371.72	686.866	1371.71	686.865	2	6	1.1.1.5636.4	1	98.3682	186.803	98.3451
68	2.84	2.84	18.95	12.24	5.831	gi|31982169	3-hydroxybutyrate dehydrogenase, type 1 [Mus musculus]			0.141463	85.72	MWDDLPEVVR	Oxidation(M)@1		0.00180526	1274.6	638.307	1274.6	638.306	2	6	1.1.1.5570.10	1	95.4257	363.499	95.5802
68	2.84	2.84	18.95	12.24	5.831	gi|31982169	3-hydroxybutyrate dehydrogenase, type 1 [Mus musculus]			0	99	VSVVEPGNFIAATSLYSPER			-8.0988e-05	2135.09	712.704	2135.09	712.704	3	13	1.1.1.6235.7	1	124.817	1783.2	124.878
68	2.84	2.84	18.95	12.24	5.831	gi|31982169	3-hydroxybutyrate dehydrogenase, type 1 [Mus musculus]			0	99	VSVVEPGNFIAATSLYSPER			-8.0988e-05	2135.09	712.704	2135.09	712.704	3	16	1.1.1.6237.6	1	124.907	1783.2	124.878
68	2.84	2.84	18.95	12.24	5.831	gi|31982169	3-hydroxybutyrate dehydrogenase, type 1 [Mus musculus]			0	99	VSVVEPGNFIAATSLYSPER			-8.0988e-05	2135.09	712.704	2135.09	712.704	3	11	1.1.1.6241.4	1	125.09	1783.2	124.878
68	2.84	2.84	18.95	12.24	5.831	gi|31982169	3-hydroxybutyrate dehydrogenase, type 1 [Mus musculus]			0	99	VSVVEPGNFIAATSLYSPER			-8.0988e-05	2135.09	712.704	2135.09	712.704	3	9	1.1.1.6245.3	1	125.257	1783.2	124.878
68	2.84	2.84	18.95	12.24	5.831	gi|31982169	3-hydroxybutyrate dehydrogenase, type 1 [Mus musculus]			0	99	VSVVEPGNFIAATSLYSPER			-8.0988e-05	2135.09	712.704	2135.09	712.704	3	10	1.1.1.6233.6	1	124.725	1783.2	124.878
68	2.84	2.84	18.95	12.24	5.831	gi|31982169	3-hydroxybutyrate dehydrogenase, type 1 [Mus musculus]			0	99	VSVVEPGNFIAATSLYSPER			-8.0988e-05	2135.09	712.704	2135.09	712.704	3	8	1.1.1.6243.4	1	125.175	1783.2	124.878
68	2.84	2.84	18.95	12.24	5.831	gi|31982169	3-hydroxybutyrate dehydrogenase, type 1 [Mus musculus]			0	91.93	VSVVEPGNFIAATSLYSPER			-8.0988e-05	2135.09	712.704	2135.09	712.704	3	6	1.1.1.6229.8	1	124.548	1764.8	124.878
67	2.89	8.2	49.33	34.23	21.14	gi|91680541	solute carrier family 25 (mitochondrial carrier, adenine nucleotide translocator), member 4 [Mus musculus]			1.74473	99	DFLAGGIAAAVSK			0.00038132	1218.66	610.338	1218.66	610.338	2	14	1.1.1.5766.6	1	104.144	1811.01	103.985
67	2.89	8.2	49.33	34.23	21.14	gi|91680541	solute carrier family 25 (mitochondrial carrier, adenine nucleotide translocator), member 4 [Mus musculus]			0.982967	96.59	AAYFGVYDTAK			0.00446817	1204.58	603.298	1204.58	603.295	2	10	1.1.1.4950.13	1	68.1524	1234.3	68.1249
67	2.89	8.2	49.33	34.23	21.14	gi|91680541	solute carrier family 25 (mitochondrial carrier, adenine nucleotide translocator), member 4 [Mus musculus]			0.0746879	72.34	EFNGLGDCLTK	Deamidated(N)@3; Carbamidomethyl(C)@8		-0.00201189	1253.56	627.786	1253.56	627.787	2	7	1.1.1.5007.12	1	70.6049	1103.88	70.8013
67	2.89	8.2	49.33	34.23	21.14	gi|91680541	solute carrier family 25 (mitochondrial carrier, adenine nucleotide translocator), member 4 [Mus musculus]			0.0644927	34.52	QIFLGGVDR			0.00265174	1003.55	502.781	1003.55	502.78	2	4	1.1.1.4789.3	1	61.1065	1181.09	60.6486
67	2.89	8.2	49.33	34.23	21.14	gi|91680541	solute carrier family 25 (mitochondrial carrier, adenine nucleotide translocator), member 4 [Mus musculus]			0.025028	90.47	GDKALSFLKDFLAGGIAAAVSK	Protein Terminal Acetyl@N-term	cleaved M-G@N-term; missed K-A@3; missed K-D@9	-0.032408	2220.18	741.068	2220.22	741.079	3	12	1.1.1.7113.4	1	161.927	1152.34	161.944
67	2.89	8.2	49.33	34.23	21.14	gi|91680541	solute carrier family 25 (mitochondrial carrier, adenine nucleotide translocator), member 4 [Mus musculus]			0.00130484	89.84	GDKALSFLK	Protein Terminal Acetyl@N-term	cleaved M-G@N-term; missed K-A@3	-0.0349554	1019.53	510.772	1019.57	510.79	2	6	1.1.1.6043.6	1	116.341	1802.6	116.237
67	2.89	8.2	49.33	34.23	21.14	gi|91680541	solute carrier family 25 (mitochondrial carrier, adenine nucleotide translocator), member 4 [Mus musculus]			0	95.62	AAYFGVYDTAK			0.00153848	1204.58	603.296	1204.58	603.295	2	10	1.1.1.4936.10	1	67.5412	4132.1	67.436
67	2.89	8.2	49.33	34.23	21.14	gi|91680541	solute carrier family 25 (mitochondrial carrier, adenine nucleotide translocator), member 4 [Mus musculus]			0	95.62	AAYFGVYDTAK			0.00153848	1204.58	603.296	1204.58	603.295	2	10	1.1.1.4940.11	1	67.716	4132.1	67.436
67	2.89	8.2	49.33	34.23	21.14	gi|91680541	solute carrier family 25 (mitochondrial carrier, adenine nucleotide translocator), member 4 [Mus musculus]			0	56.21	AAYFGVYDTAK			0.00166055	1204.58	603.296	1204.58	603.295	2	8	1.1.1.4944.16	1	67.8937	4153.42	67.436
67	2.89	8.2	49.33	34.23	21.14	gi|91680541	solute carrier family 25 (mitochondrial carrier, adenine nucleotide translocator), member 4 [Mus musculus]			0	38.82	AAYFGVYDTAK			0.00446817	1204.58	603.298	1204.58	603.295	2	9	1.1.1.4948.12	1	68.0615	1234.3	68.1249
67	2.89	8.2	49.33	34.23	21.14	gi|91680541	solute carrier family 25 (mitochondrial carrier, adenine nucleotide translocator), member 4 [Mus musculus]			0	38.82	AAYFGVYDTAK			0.00446817	1204.58	603.298	1204.58	603.295	2	9	1.1.1.4952.12	1	68.2325	1234.3	68.1249
67	2.89	8.2	49.33	34.23	21.14	gi|91680541	solute carrier family 25 (mitochondrial carrier, adenine nucleotide translocator), member 4 [Mus musculus]			0	30.77	AAYFGVYDTAK			0.00153848	1204.58	603.296	1204.58	603.295	2	7	1.1.1.4932.14	1	67.3664	4132.1	67.436
67	2.89	8.2	49.33	34.23	21.14	gi|91680541	solute carrier family 25 (mitochondrial carrier, adenine nucleotide translocator), member 4 [Mus musculus]			0	30.77	AAYFGVYDTAK			0.00153848	1204.58	603.296	1204.58	603.295	2	8	1.1.1.4942.14	1	67.8021	4132.1	67.436
67	2.89	8.2	49.33	34.23	21.14	gi|91680541	solute carrier family 25 (mitochondrial carrier, adenine nucleotide translocator), member 4 [Mus musculus]			0	96.14	DFLAGGIAAAVSK			0.00038132	1218.66	610.338	1218.66	610.338	2	7	1.1.1.5756.4	0	103.692	1811.01	103.985
67	2.89	8.2	49.33	34.23	21.14	gi|91680541	solute carrier family 25 (mitochondrial carrier, adenine nucleotide translocator), member 4 [Mus musculus]			0	93.32	DFLAGGIAAAVSK			0.00038132	1218.66	610.338	1218.66	610.338	2	7	1.1.1.5760.8	0	103.874	1811.01	103.985
67	2.89	8.2	49.33	34.23	21.14	gi|91680541	solute carrier family 25 (mitochondrial carrier, adenine nucleotide translocator), member 4 [Mus musculus]			0	90.89	DFLAGGIAAAVSK			0.00038132	1218.66	610.338	1218.66	610.338	2	11	1.1.1.5768.5	0	104.235	1811.01	103.985
67	2.89	8.2	49.33	34.23	21.14	gi|91680541	solute carrier family 25 (mitochondrial carrier, adenine nucleotide translocator), member 4 [Mus musculus]			0	88.79	DFLAGGIAAAVSK			0.00038132	1218.66	610.338	1218.66	610.338	2	6	1.1.1.5762.8	0	103.963	1811.01	103.985
67	2.89	8.2	49.33	34.23	21.14	gi|91680541	solute carrier family 25 (mitochondrial carrier, adenine nucleotide translocator), member 4 [Mus musculus]			0	73.18	DFLAGGIAAAVSK			0.00038132	1218.66	610.338	1218.66	610.338	2	9	1.1.1.5770.5	0	104.321	1811.01	103.985
67	2.89	8.2	49.33	34.23	21.14	gi|91680541	solute carrier family 25 (mitochondrial carrier, adenine nucleotide translocator), member 4 [Mus musculus]			0	61.53	DFLAGGIAAAVSK			0.000503391	1218.66	610.338	1218.66	610.338	2	4	1.1.1.5752.5	0	103.513	1687.01	103.94
67	2.89	8.2	49.33	34.23	21.14	gi|91680541	solute carrier family 25 (mitochondrial carrier, adenine nucleotide translocator), member 4 [Mus musculus]			0	52.61	DFLAGGIAAAVSK			0.00419093	1218.66	407.229	1218.66	407.228	3	8	1.1.1.5705.2	0	101.414	113.642	101.446
67	2.89	8.2	49.33	34.23	21.14	gi|91680541	solute carrier family 25 (mitochondrial carrier, adenine nucleotide translocator), member 4 [Mus musculus]			0	18.14	DFLAGGIAAAVSK			0.00038132	1218.66	610.338	1218.66	610.338	2	5	1.1.1.5764.7	0	104.054	1811.01	103.985
67	2.89	8.2	49.33	34.23	21.14	gi|91680541	solute carrier family 25 (mitochondrial carrier, adenine nucleotide translocator), member 4 [Mus musculus]			0	92.3	QYKGIIDCVVR	Gln->pyro-Glu@N-term; Trimethyl(K)@3; Carbamidomethyl(C)@8	missed K-G@3	-0.00105488	1374.73	688.373	1374.73	688.374	2	11	1.1.1.5542.20	0	94.1836	8591.12	94.1538
67	2.89	8.2	49.33	34.23	21.14	gi|91680541	solute carrier family 25 (mitochondrial carrier, adenine nucleotide translocator), member 4 [Mus musculus]			0	92.89	TAVAPIER			3.71806e-05	855.481	428.748	855.481	428.748	2	7	1.1.1.3736.2	0	25.0586	226.77	25.0638
67	2.89	8.2	49.33	34.23	21.14	gi|91680541	solute carrier family 25 (mitochondrial carrier, adenine nucleotide translocator), member 4 [Mus musculus]			0	18.26	VLVLYDEIK		cleaved F-V@N-term	0.00229413	1090.63	546.322	1090.63	546.321	2	4	1.1.1.5471.6	0	91.0748	328.264	91.1424
67	2.89	8.2	49.33	34.23	21.14	gi|91680541	solute carrier family 25 (mitochondrial carrier, adenine nucleotide translocator), member 4 [Mus musculus]			0	99	YFAGNLASGGAAGATSLCFVYPLDFAR	Carbamidomethyl(C)@18		0.00428641	2795.34	932.788	2795.34	932.786	3	15	1.1.1.6997.4	0	157.594	667.031	157.696
67	2.89	8.2	49.33	34.23	21.14	gi|91680541	solute carrier family 25 (mitochondrial carrier, adenine nucleotide translocator), member 4 [Mus musculus]			0	99	YFAGNLASGGAAGATSLCFVYPLDFAR	Carbamidomethyl(C)@18		0.00428641	2795.34	932.788	2795.34	932.786	3	14	1.1.1.7007.4	0	158.038	667.031	157.696
67	2.89	8.2	49.33	34.23	21.14	gi|91680541	solute carrier family 25 (mitochondrial carrier, adenine nucleotide translocator), member 4 [Mus musculus]			0	99	YFAGNLASGGAAGATSLCFVYPLDFAR	Carbamidomethyl(C)@18		0.0037371	2795.34	932.788	2795.34	932.786	3	12	1.1.1.7025.2	0	158.508	419.283	158.41
67	2.89	8.2	49.33	34.23	21.14	gi|91680541	solute carrier family 25 (mitochondrial carrier, adenine nucleotide translocator), member 4 [Mus musculus]			0	99	YFAGNLASGGAAGATSLCFVYPLDFAR	Carbamidomethyl(C)@18		0.0037371	2795.34	932.788	2795.34	932.786	3	12	1.1.1.7021.3	0	158.405	419.283	158.41
67	2.89	8.2	49.33	34.23	21.14	gi|91680541	solute carrier family 25 (mitochondrial carrier, adenine nucleotide translocator), member 4 [Mus musculus]			0	99	YFAGNLASGGAAGATSLCFVYPLDFAR	Carbamidomethyl(C)@18		0.00428641	2795.34	932.788	2795.34	932.786	3	11	1.1.1.7005.5	0	157.951	667.031	157.696
67	2.89	8.2	49.33	34.23	21.14	gi|91680541	solute carrier family 25 (mitochondrial carrier, adenine nucleotide translocator), member 4 [Mus musculus]			0	99	YFAGNLASGGAAGATSLCFVYPLDFAR	Carbamidomethyl(C)@18		0.00428641	2795.34	932.788	2795.34	932.786	3	11	1.1.1.6995.4	0	157.506	667.031	157.696
67	2.89	8.2	49.33	34.23	21.14	gi|91680541	solute carrier family 25 (mitochondrial carrier, adenine nucleotide translocator), member 4 [Mus musculus]			0	99	YFAGNLASGGAAGATSLCFVYPLDFAR	Carbamidomethyl(C)@18		0.00282157	2795.34	932.788	2795.34	932.786	3	11	1.1.1.7014.3	0	158.206	530.564	158.072
67	2.89	8.2	49.33	34.23	21.14	gi|91680541	solute carrier family 25 (mitochondrial carrier, adenine nucleotide translocator), member 4 [Mus musculus]			0	93.53	YFAGNLASGGAAGATSLCFVYPLDFAR	Carbamidomethyl(C)@18		0.0037371	2795.34	932.788	2795.34	932.786	3	10	1.1.1.7084.9	0	160.632	888.578	160.646
67	2.89	8.2	49.33	34.23	21.14	gi|91680541	solute carrier family 25 (mitochondrial carrier, adenine nucleotide translocator), member 4 [Mus musculus]			0	91.93	YFAGNLASGGAAGATSLCFVYPLDFAR	Carbamidomethyl(C)@18		0.00428641	2795.34	932.788	2795.34	932.786	3	10	1.1.1.6993.3	0	157.415	667.031	157.696
67	2.89	8.2	49.33	34.23	21.14	gi|91680541	solute carrier family 25 (mitochondrial carrier, adenine nucleotide translocator), member 4 [Mus musculus]			0	89.53	YFAGNLASGGAAGATSLCFVYPLDFAR	GlyGly(S)@16; Carbamidomethyl(C)@18; Oxidation(F)@19		-0.00304776	2925.37	976.131	2925.38	976.132	3	16	1.1.1.7084.10	0	160.635	146.994	160.601
67	2.89	8.2	49.33	34.23	21.14	gi|91680541	solute carrier family 25 (mitochondrial carrier, adenine nucleotide translocator), member 4 [Mus musculus]			0	57.36	YFAGNLASGGAAGATSLCFVYPLDFAR	Carbamidomethyl(C)@18		0.00410331	2795.34	932.788	2795.34	932.786	3	9	1.1.1.6989.5	0	157.247	630.271	157.563
67	2.89	8.2	49.33	34.23	21.14	gi|91680541	solute carrier family 25 (mitochondrial carrier, adenine nucleotide translocator), member 4 [Mus musculus]			0	57.36	YFAGNLASGGAAGATSLCFVYPLDFAR	Carbamidomethyl(C)@18		0.00428641	2795.34	932.788	2795.34	932.786	3	9	1.1.1.6991.4	0	157.328	656.689	157.651
67	2.89	8.2	49.33	34.23	21.14	gi|91680541	solute carrier family 25 (mitochondrial carrier, adenine nucleotide translocator), member 4 [Mus musculus]			0	57.36	YFAGNLASGGAAGATSLCFVYPLDFAR	Carbamidomethyl(C)@18		0.00428641	2795.34	932.788	2795.34	932.786	3	9	1.1.1.6999.5	0	157.685	667.031	157.696
67	2.89	8.2	49.33	34.23	21.14	gi|91680541	solute carrier family 25 (mitochondrial carrier, adenine nucleotide translocator), member 4 [Mus musculus]			0	57.36	YFAGNLASGGAAGATSLCFVYPLDFAR	Carbamidomethyl(C)@18		0.00337089	2795.34	932.788	2795.34	932.786	3	9	1.1.1.7018.3	0	158.309	477.194	158.225
67	2.89	8.2	49.33	34.23	21.14	gi|91680541	solute carrier family 25 (mitochondrial carrier, adenine nucleotide translocator), member 4 [Mus musculus]			0	99	YFPTQALNFAFK			-0.0024928	1445.73	723.873	1445.73	723.874	2	9	1.1.1.6356.3	0	130.239	820.092	130.126
67	2.89	8.2	49.33	34.23	21.14	gi|91680541	solute carrier family 25 (mitochondrial carrier, adenine nucleotide translocator), member 4 [Mus musculus]			0	99	YFPTQALNFAFK			-0.0024928	1445.73	723.873	1445.73	723.874	2	9	1.1.1.6350.5	0	129.976	820.092	130.126
67	2.89	8.2	49.33	34.23	21.14	gi|91680541	solute carrier family 25 (mitochondrial carrier, adenine nucleotide translocator), member 4 [Mus musculus]			0	90.02	YFPTQALNFAFK			-0.0024928	1445.73	723.873	1445.73	723.874	2	6	1.1.1.6352.5	0	130.061	820.092	130.126
67	2.89	8.2	49.33	34.23	21.14	gi|91680541	solute carrier family 25 (mitochondrial carrier, adenine nucleotide translocator), member 4 [Mus musculus]			0	55.04	YFPTQALNFAFK			-0.0024928	1445.73	723.873	1445.73	723.874	2	6	1.1.1.6346.5	0	129.797	812.323	130.126
66	2.95	2.95	19.4	9.416	4.143	gi|31981562	pyruvate kinase, muscle [Mus musculus]			2	99	LAPITSDPTEAAAVGAVEASFK			-0.000782059	2144.1	715.707	2144.1	715.707	3	11	1.1.1.6416.4	1	132.932	474.27	132.994
66	2.95	2.95	19.4	9.416	4.143	gi|31981562	pyruvate kinase, muscle [Mus musculus]			0.667562	92.27	GDLGIEIPAEK			-0.000374141	1140.6	571.308	1140.6	571.309	2	6	1.1.1.5075.11	0	73.6143	516.246	73.7698
66	2.95	2.95	19.4	9.416	4.143	gi|31981562	pyruvate kinase, muscle [Mus musculus]			0.254145	72.24	GVNLPGAAVDLPAVSEK			-0.00111012	1635.88	818.948	1635.88	818.949	2	6	1.1.1.5571.7	1	95.4755	240.053	95.4909
66	2.95	2.95	19.4	9.416	4.143	gi|31981562	pyruvate kinase, muscle [Mus musculus]			0.02365	15.54	LDIDSAPITAR			0.00522573	1170.63	586.322	1170.62	586.32	2	4	1.1.1.4798.9	1	61.5087	302.511	61.4466
66	2.95	2.95	19.4	9.416	4.143	gi|31981562	pyruvate kinase, muscle [Mus musculus]			0	18.52	LAPITSDPTEAAAVGAVEASFK			-0.000782059	2144.1	715.707	2144.1	715.707	3	4	1.1.1.6418.4	1	133.019	474.27	132.994
65	2.98	2.98	13.21	6.368	6.368	gi|18700004	acetyl-Coenzyme A acyltransferase 1 [Mus musculus]			2	99	AEELGLPILGVLR			0.00017515	1378.82	690.417	1378.82	690.417	2	6	1.1.1.6812.4	1	150.318	202.863	150.293
65	2.98	2.98	13.21	6.368	6.368	gi|18700004	acetyl-Coenzyme A acyltransferase 1 [Mus musculus]			0.982967	96.57	AEIVPVTTTVLDDK			0.00213794	1499.81	750.913	1499.81	750.911	2	6	1.1.1.5354.14	1	85.8815	552.632	85.7652
65	2.98	2.98	13.21	6.368	6.368	gi|18700004	acetyl-Coenzyme A acyltransferase 1 [Mus musculus]			0	83.93	AEELGLPILGVLR			0.00017515	1378.82	690.417	1378.82	690.417	2	4	1.1.1.6807.4	1	150.095	202.863	150.293
64	2.98	2.98	22.17	8.312	8.312	gi|29126205	acetyl-Coenzyme A acyltransferase 2 (mitochondrial 3-oxoacyl-Coenzyme A thiolase) [Mus musculus]			2	99	DMDLIDVNEAFAPQFLSVQK	Oxidation(M)@2		0.00143629	2295.11	766.044	2295.11	766.044	3	10	1.1.1.6652.4	1	143.247	312.908	143.264
64	2.98	2.98	22.17	8.312	8.312	gi|29126205	acetyl-Coenzyme A acyltransferase 2 (mitochondrial 3-oxoacyl-Coenzyme A thiolase) [Mus musculus]			0.943095	96.21	DFSATDLTEFAAR			0.00195914	1442.67	722.342	1442.67	722.341	2	6	1.1.1.5941.6	1	111.844	315.387	111.692
64	2.98	2.98	22.17	8.312	8.312	gi|29126205	acetyl-Coenzyme A acyltransferase 2 (mitochondrial 3-oxoacyl-Coenzyme A thiolase) [Mus musculus]			0.0371573	22.4	TPFGAYGGLLK			-0.000151053	1122.61	562.311	1122.61	562.311	2	3	1.1.1.5617.6	1	97.5213	226.906	97.3649
64	2.98	2.98	22.17	8.312	8.312	gi|29126205	acetyl-Coenzyme A acyltransferase 2 (mitochondrial 3-oxoacyl-Coenzyme A thiolase) [Mus musculus]			0	48.91	DFSATDLTEFAAR			0.00195914	1442.67	722.342	1442.67	722.341	2	4	1.1.1.5943.5	1	111.931	317.406	111.736
64	2.98	2.98	22.17	8.312	8.312	gi|29126205	acetyl-Coenzyme A acyltransferase 2 (mitochondrial 3-oxoacyl-Coenzyme A thiolase) [Mus musculus]			0	99	DMDLIDVNEAFAPQFLSVQK	Oxidation(M)@2		0.00143629	2295.11	766.044	2295.11	766.044	3	11	1.1.1.6654.5	1	143.342	312.908	143.264
63	3.02	3.02	20.56	16.53	4.032	gi|110625954	NADH dehydrogenase (ubiquinone) flavoprotein 2 [Mus musculus]			2	99	DIEEIIDELK			-0.00428808	1215.62	608.817	1215.62	608.819	2	9	1.1.1.6686.3	1	144.75	510.954	144.906
63	3.02	3.02	20.56	16.53	4.032	gi|110625954	NADH dehydrogenase (ubiquinone) flavoprotein 2 [Mus musculus]			0.661543	92.06	NYPEGHQAAAVLPVLDLAQR			0.00202156	2161.13	721.384	2161.13	721.383	3	6	1.1.1.5817.6	1	106.351	345.657	105.892
63	3.02	3.02	20.56	16.53	4.032	gi|110625954	NADH dehydrogenase (ubiquinone) flavoprotein 2 [Mus musculus]			0.353596	80.29	DSDSILETLQR			0.00246012	1275.63	638.824	1275.63	638.823	2	8	1.1.1.5509.10	1	92.7509	397.631	92.7697
63	3.02	3.02	20.56	16.53	4.032	gi|110625954	NADH dehydrogenase (ubiquinone) flavoprotein 2 [Mus musculus]			0	90.04	NYPEGHQAAAVLPVLDLAQR			0.00623299	2161.13	721.385	2161.13	721.383	3	7	1.1.1.5811.7	1	106.085	361.974	106.065
62	3.06	3.06	33.66	13.17	13.17	gi|6679587	RAB1, member RAS oncogene family [Mus musculus]			2	99	EFADSLGIPFLETSAK			0.00171628	1723.87	862.942	1723.87	862.941	2	13	1.1.1.6643.3	1	142.857	842.399	142.951
62	3.06	3.06	33.66	13.17	13.17	gi|6679587	RAB1, member RAS oncogene family [Mus musculus]			1.06048	97.12	LQIWDTAGQER			-0.000557424	1315.65	658.833	1315.65	658.833	2	5	1.1.1.5010.19	0	70.7392	1373.48	70.3174
62	3.06	3.06	33.66	13.17	13.17	gi|6679587	RAB1, member RAS oncogene family [Mus musculus]			0	99	EFADSLGIPFLETSAK			0.00171628	1723.87	862.942	1723.87	862.941	2	10	1.1.1.6639.2	1	142.665	842.399	142.951
62	3.06	3.06	33.66	13.17	13.17	gi|6679587	RAB1, member RAS oncogene family [Mus musculus]			0	99	EFADSLGIPFLETSAK			0.00171628	1723.87	862.942	1723.87	862.941	2	7	1.1.1.6653.5	1	143.291	842.399	142.951
62	3.06	3.06	33.66	13.17	13.17	gi|6679587	RAB1, member RAS oncogene family [Mus musculus]			0	99	EFADSLGIPFLETSAK			0.00171628	1723.87	862.942	1723.87	862.941	2	6	1.1.1.6645.3	1	142.937	842.399	142.951
62	3.06	3.06	33.66	13.17	13.17	gi|6679587	RAB1, member RAS oncogene family [Mus musculus]			0	90.02	EFADSLGIPFLETSAK			0.00135007	1723.87	862.941	1723.87	862.941	2	6	1.1.1.6637.4	1	142.579	826.821	142.907
62	3.06	3.06	33.66	13.17	13.17	gi|6679587	RAB1, member RAS oncogene family [Mus musculus]			0	82.52	EFADSLGIPFLETSAK			0.00171628	1723.87	862.942	1723.87	862.941	2	6	1.1.1.6647.5	1	143.03	842.399	142.951
62	3.06	3.06	33.66	13.17	13.17	gi|6679587	RAB1, member RAS oncogene family [Mus musculus]			0	28.59	LQIWDTAGQER			-0.000801565	1315.65	658.833	1315.65	658.833	2	5	1.1.1.5004.26	0	70.4772	1354.63	70.3174
62	3.06	3.06	33.66	13.17	13.17	gi|6679587	RAB1, member RAS oncogene family [Mus musculus]			0	22.11	LQIWDTAGQER			-0.000801565	1315.65	658.833	1315.65	658.833	2	5	1.1.1.5002.26	0	70.3877	1354.63	70.3174
61	3.14	3.14	10.28	4.517	4.517	gi|31542559	dihydrolipoamide S-acetyltransferase (E2 component of pyruvate dehydrogenase complex) [Mus musculus]			2	99	DVPLGAPLCIIVEK	Carbamidomethyl(C)@9		-0.00223632	1522.84	762.428	1522.84	762.429	2	8	1.1.1.6282.3	1	126.926	328.127	126.762
61	3.14	3.14	10.28	4.517	4.517	gi|31542559	dihydrolipoamide S-acetyltransferase (E2 component of pyruvate dehydrogenase complex) [Mus musculus]			1.13668	97.59	GLETIASDVVSLASK			-0.000250472	1488.8	745.409	1488.8	745.409	2	10	1.1.1.6678.3	1	144.412	290.823	144.285
61	3.14	3.14	10.28	4.517	4.517	gi|31542559	dihydrolipoamide S-acetyltransferase (E2 component of pyruvate dehydrogenase complex) [Mus musculus]			0	97.12	GLETIASDVVSLASK			-0.000250472	1488.8	745.409	1488.8	745.409	2	10	1.1.1.6676.3	1	144.324	290.823	144.285
61	3.14	3.14	10.28	4.517	4.517	gi|31542559	dihydrolipoamide S-acetyltransferase (E2 component of pyruvate dehydrogenase complex) [Mus musculus]			0	79.59	GLETIASDVVSLASK			-0.000250472	1488.8	745.409	1488.8	745.409	2	9	1.1.1.6674.3	1	144.235	290.823	144.285
60	3.22	3.22	19.76	14.16	9.44	gi|6996913; gi|149260099	annexin A2 [Mus musculus]; PREDICTED: similar to Annexin A2 (Annexin II) (Lipocortin II) (Calpactin I heavy chain) (Chromobindin-8) (p36) (Protein I) (Placental anticoagulant protein IV) (PAP-IV) [Mus musculus]			2	99	GVDEVTIVNILTNR			-0.000644662	1541.84	771.928	1541.84	771.928	2	9	1.1.1.6464.5	1	135.075	418.976	135.048
60	3.22	3.22	19.76	14.16	9.44	gi|6996913; gi|149260099	annexin A2 [Mus musculus]; PREDICTED: similar to Annexin A2 (Annexin II) (Lipocortin II) (Calpactin I heavy chain) (Chromobindin-8) (p36) (Protein I) (Placental anticoagulant protein IV) (PAP-IV) [Mus musculus]			1.02687	96.85	RAEDGSVIDYELIDQDAR		missed R-A@1	0.00103535	2063.98	689	2063.98	688.999	3	6	1.1.1.5378.8	1	86.9411	328.16	86.9221
60	3.22	3.22	19.76	14.16	9.44	gi|6996913; gi|149260099	annexin A2 [Mus musculus]; PREDICTED: similar to Annexin A2 (Annexin II) (Lipocortin II) (Calpactin I heavy chain) (Chromobindin-8) (p36) (Protein I) (Placental anticoagulant protein IV) (PAP-IV) [Mus musculus]			0.188425	63.35	GLGTDEDSLIEIICSR	Carbamidomethyl(C)@14		0.00122822	1776.86	889.436	1776.86	889.435	2	5	1.1.1.6555.6	1	139.132	266.768	139.093
60	3.22	3.22	19.76	14.16	9.44	gi|6996913; gi|149260099	annexin A2 [Mus musculus]; PREDICTED: similar to Annexin A2 (Annexin II) (Lipocortin II) (Calpactin I heavy chain) (Chromobindin-8) (p36) (Protein I) (Placental anticoagulant protein IV) (PAP-IV) [Mus musculus]			0	32.5	GLGTDEDSLIEIICSR	Carbamidomethyl(C)@14		0.00381175	1776.86	593.294	1776.86	593.293	3	4	1.1.1.6556.2	1	139.153	168.721	139.093
60	3.22	3.22	19.76	14.16	9.44	gi|6996913; gi|149260099	annexin A2 [Mus musculus]; PREDICTED: similar to Annexin A2 (Annexin II) (Lipocortin II) (Calpactin I heavy chain) (Chromobindin-8) (p36) (Protein I) (Placental anticoagulant protein IV) (PAP-IV) [Mus musculus]			0	57.36	GVDEVTIVNILTNR			-0.000644662	1541.84	771.928	1541.84	771.928	2	5	1.1.1.6462.6	1	134.987	418.976	135.048
60	3.22	3.22	19.76	14.16	9.44	gi|6996913; gi|149260099	annexin A2 [Mus musculus]; PREDICTED: similar to Annexin A2 (Annexin II) (Lipocortin II) (Calpactin I heavy chain) (Chromobindin-8) (p36) (Protein I) (Placental anticoagulant protein IV) (PAP-IV) [Mus musculus]			0	29.67	GVDEVTIVNILTNR			-0.000644662	1541.84	771.928	1541.84	771.928	2	4	1.1.1.6468.7	1	135.256	418.976	135.048
60	3.22	3.22	19.76	14.16	9.44	gi|6996913; gi|149260099	annexin A2 [Mus musculus]; PREDICTED: similar to Annexin A2 (Annexin II) (Lipocortin II) (Calpactin I heavy chain) (Chromobindin-8) (p36) (Protein I) (Placental anticoagulant protein IV) (PAP-IV) [Mus musculus]			0	78.81	RAEDGSVIDYELIDQDAR		missed R-A@1	0.00103535	2063.98	689	2063.98	688.999	3	5	1.1.1.5376.9	1	86.8537	328.16	86.9221
59	3.51	3.51	19.71	8.173	8.173	gi|6680836	calreticulin [Mus musculus]			2	99	DMHGDSEYNIMFGPDICGPGTK	Oxidation(M)@2; Oxidation(M)@11; Carbamidomethyl(C)@17		0.000109051	2472	825.008	2472	825.008	3	15	1.1.1.5386.15	1	87.3125	2135.75	87.2783
59	3.51	3.51	19.71	8.173	8.173	gi|6680836	calreticulin [Mus musculus]			1.50864	98.99	EQFLDGDAWTNR			-0.00119317	1450.65	726.331	1450.65	726.331	2	9	1.1.1.5351.16	1	85.7498	1477.92	85.7652
59	3.51	3.51	19.71	8.173	8.173	gi|6680836	calreticulin [Mus musculus]			0	98.18	EQFLDGDAWTNR			-0.00119317	1450.65	726.331	1450.65	726.331	2	8	1.1.1.5349.14	1	85.6591	1477.92	85.7652
59	3.51	3.51	19.71	8.173	8.173	gi|6680836	calreticulin [Mus musculus]			0	96.98	EQFLDGDAWTNR			-0.00119317	1450.65	726.331	1450.65	726.331	2	7	1.1.1.5355.21	1	85.9311	1477.92	85.7652
59	3.51	3.51	19.71	8.173	8.173	gi|6680836	calreticulin [Mus musculus]			0	17.76	EQFLDGDAWTNR			-0.00119317	1450.65	726.331	1450.65	726.331	2	5	1.1.1.5347.16	1	85.5735	1477.92	85.7652
59	3.51	3.51	19.71	8.173	8.173	gi|6680836	calreticulin [Mus musculus]			0	16.01	EQFLDGDAWTNR			-0.00119317	1450.65	726.331	1450.65	726.331	2	5	1.1.1.5357.18	1	86.0178	1477.92	85.7652
58	3.54	3.54	24.49	6.966	6.966	gi|58037267	protein disulfide isomerase-associated 6 [Mus musculus]			1.88606	99	GSTAPVGGGSFPTITPR			0.00285913	1600.82	801.419	1600.82	801.418	2	7	1.1.1.5055.19	1	72.7337	1243.51	72.613
58	3.54	3.54	24.49	6.966	6.966	gi|58037267	protein disulfide isomerase-associated 6 [Mus musculus]			1.58503	99	TGEAIVDAALSALR			0.00134335	1385.75	693.884	1385.75	693.883	2	6	1.1.1.6585.6	1	140.305	510.94	140.405
58	3.54	3.54	24.49	6.966	6.966	gi|58037267	protein disulfide isomerase-associated 6 [Mus musculus]			0.0329203	19.86	NLEPEWAAAATEVK			6.01017e-05	1527.76	764.886	1527.76	764.886	2	4	1.1.1.5539.17	1	94.0517	542.029	93.9768
58	3.54	3.54	24.49	6.966	6.966	gi|58037267	protein disulfide isomerase-associated 6 [Mus musculus]			0.032452	19.56	DVVELTDDTFDK			-0.000490691	1395.64	698.827	1395.64	698.828	2	6	1.1.1.5394.7	1	87.6557	453.088	87.679
58	3.54	3.54	24.49	6.966	6.966	gi|58037267	protein disulfide isomerase-associated 6 [Mus musculus]			0	91.63	GSTAPVGGGSFPTITPR			0.00285913	1600.82	801.419	1600.82	801.418	2	6	1.1.1.5049.21	1	72.469	1243.51	72.613
58	3.54	3.54	24.49	6.966	6.966	gi|58037267	protein disulfide isomerase-associated 6 [Mus musculus]			0	77	GSTAPVGGGSFPTITPR			0.00285913	1600.82	801.419	1600.82	801.418	2	6	1.1.1.5057.14	1	72.8206	1243.51	72.613
58	3.54	3.54	24.49	6.966	6.966	gi|58037267	protein disulfide isomerase-associated 6 [Mus musculus]			0	95.4	TGEAIVDAALSALR			0.00134335	1385.75	693.884	1385.75	693.883	2	8	1.1.1.6590.7	1	140.514	510.94	140.405
58	3.54	3.54	24.49	6.966	6.966	gi|58037267	protein disulfide isomerase-associated 6 [Mus musculus]			0	62.02	TGEAIVDAALSALR			0.00134335	1385.75	693.884	1385.75	693.883	2	5	1.1.1.6587.4	1	140.385	510.94	140.405
58	3.54	3.54	24.49	6.966	6.966	gi|58037267	protein disulfide isomerase-associated 6 [Mus musculus]			0	43.64	TGEAIVDAALSALR			0.00134335	1385.75	693.884	1385.75	693.883	2	6	1.1.1.6592.9	1	140.602	510.94	140.405
58	3.54	3.54	24.49	6.966	6.966	gi|58037267	protein disulfide isomerase-associated 6 [Mus musculus]			0	17.25	TGEAIVDAALSALR			0.00134335	1385.75	693.884	1385.75	693.883	2	3	1.1.1.6583.5	1	140.213	510.94	140.405
57	3.69	3.69	23.53	10.66	10.66	gi|6679299	prohibitin [Mus musculus]			2	99	FDAGELITQR			0.00166187	1148.58	575.299	1148.58	575.299	2	7	1.1.1.5154.10	1	77.1002	912.375	76.9022
57	3.69	3.69	23.53	10.66	10.66	gi|6679299	prohibitin [Mus musculus]			0.856985	95.12	VLPSITTEILK			-0.000564898	1212.73	607.374	1212.73	607.374	2	7	1.1.1.5746.6	1	103.244	1174.31	103.448
57	3.69	3.69	23.53	10.66	10.66	gi|6679299	prohibitin [Mus musculus]			0.79588	99	PVASQLPR	Deamidated(Q)@5	cleaved R-P@N-term	0.0361111	867.518	434.766	867.481	434.748	2	5	1.1.1.4665.3	1	55.609	10221.9	55.5541
57	3.69	3.69	23.53	10.66	10.66	gi|6679299	prohibitin [Mus musculus]			0.0254883	15.98	DLQNVNITLR			-0.00127212	1184.65	593.332	1184.65	593.333	2	4	1.1.1.5109.15	1	75.1229	690.275	75.0562
57	3.69	3.69	23.53	10.66	10.66	gi|6679299	prohibitin [Mus musculus]			0	99	FDAGELITQR			0.00166187	1148.58	575.299	1148.58	575.299	2	7	1.1.1.5148.8	1	76.8338	912.375	76.9022
57	3.69	3.69	23.53	10.66	10.66	gi|6679299	prohibitin [Mus musculus]			0	21.2	FDAGELITQR			0.00166187	1148.58	575.299	1148.58	575.299	2	4	1.1.1.5146.9	1	76.7443	912.375	76.9022
57	3.69	3.69	23.53	10.66	10.66	gi|6679299	prohibitin [Mus musculus]			0	17.95	FDAGELITQR			0.00166187	1148.58	575.299	1148.58	575.299	2	4	1.1.1.5152.9	1	77.0113	912.375	76.9022
57	3.69	3.69	23.53	10.66	10.66	gi|6679299	prohibitin [Mus musculus]			0	20.91	VLPSITTEILK			-0.000564898	1212.73	607.374	1212.73	607.374	2	4	1.1.1.5752.4	1	103.511	1174.31	103.448
56	3.78	3.78	8	3.852	3.852	gi|28461135	heat shock protein 12A [Mus musculus]			2	99	IIIPQDVGLTILK			-0.000363751	1421.89	711.95	1421.89	711.95	2	9	1.1.1.6307.3	1	128.047	491.684	127.972
56	3.78	3.78	8	3.852	3.852	gi|28461135	heat shock protein 12A [Mus musculus]			1.76955	99	GAVLFGLDPAVIK			-0.00261362	1298.76	650.386	1298.76	650.387	2	6	1.1.1.6255.4	1	125.714	361.285	125.596
56	3.78	3.78	8	3.852	3.852	gi|28461135	heat shock protein 12A [Mus musculus]			0	99	GAVLFGLDPAVIK			-0.00261362	1298.76	650.386	1298.76	650.387	2	6	1.1.1.6257.3	1	125.805	361.285	125.596
56	3.78	3.78	8	3.852	3.852	gi|28461135	heat shock protein 12A [Mus musculus]			0	99	IIIPQDVGLTILK			-0.000363751	1421.89	711.95	1421.89	711.95	2	12	1.1.1.6303.2	1	127.877	491.684	127.972
56	3.78	3.78	8	3.852	3.852	gi|28461135	heat shock protein 12A [Mus musculus]			0	99	IIIPQDVGLTILK			-0.000363751	1421.89	711.95	1421.89	711.95	2	12	1.1.1.6305.2	1	127.953	491.684	127.972
56	3.78	3.78	8	3.852	3.852	gi|28461135	heat shock protein 12A [Mus musculus]			0	28.42	IIIPQDVGLTILK			-0.000363751	1421.89	711.95	1421.89	711.95	2	4	1.1.1.6299.2	1	127.679	491.684	127.972
55	3.8	3.8	26.83	26.83	26.83	gi|33563266	NADH dehydrogenase (ubiquinone) 1 alpha subcomplex, 4 [Mus musculus]			2	99	LALFNPDVSWDR			0.00178747	1431.72	716.865	1431.71	716.865	2	6	1.1.1.6148.6	1	120.97	1188.26	120.68
55	3.8	3.8	26.83	26.83	26.83	gi|33563266	NADH dehydrogenase (ubiquinone) 1 alpha subcomplex, 4 [Mus musculus]			1.79588	99	FYSVNVDYSK			-0.00299376	1220.57	611.291	1220.57	611.293	2	11	1.1.1.4852.7	1	63.8883	783.372	63.9476
55	3.8	3.8	26.83	26.83	26.83	gi|33563266	NADH dehydrogenase (ubiquinone) 1 alpha subcomplex, 4 [Mus musculus]			0	99	FYSVNVDYSK			0.00237734	1220.57	611.294	1220.57	611.293	2	11	1.1.1.4862.5	1	64.3141	582.615	64.4596
55	3.8	3.8	26.83	26.83	26.83	gi|33563266	NADH dehydrogenase (ubiquinone) 1 alpha subcomplex, 4 [Mus musculus]			0	95.62	FYSVNVDYSK			0.000180071	1220.57	611.293	1220.57	611.293	2	10	1.1.1.4848.10	1	63.7212	1254.33	63.3064
55	3.8	3.8	26.83	26.83	26.83	gi|33563266	NADH dehydrogenase (ubiquinone) 1 alpha subcomplex, 4 [Mus musculus]			0	41.98	FYSVNVDYSK			-0.00018614	1220.57	611.293	1220.57	611.293	2	9	1.1.1.4850.13	1	63.8045	694.253	63.7772
55	3.8	3.8	26.83	26.83	26.83	gi|33563266	NADH dehydrogenase (ubiquinone) 1 alpha subcomplex, 4 [Mus musculus]			0	41.98	FYSVNVDYSK			-0.00299376	1220.57	611.291	1220.57	611.293	2	9	1.1.1.4854.10	1	63.972	783.372	63.9476
55	3.8	3.8	26.83	26.83	26.83	gi|33563266	NADH dehydrogenase (ubiquinone) 1 alpha subcomplex, 4 [Mus musculus]			0	99	LALFNPDVSWDR			0.00178747	1431.72	716.865	1431.71	716.865	2	8	1.1.1.6146.5	1	120.879	1188.26	120.68
55	3.8	3.8	26.83	26.83	26.83	gi|33563266	NADH dehydrogenase (ubiquinone) 1 alpha subcomplex, 4 [Mus musculus]			0	97.12	LALFNPDVSWDR			0.00178747	1431.72	716.865	1431.71	716.865	2	6	1.1.1.6138.12	1	120.531	1188.26	120.68
55	3.8	3.8	26.83	26.83	26.83	gi|33563266	NADH dehydrogenase (ubiquinone) 1 alpha subcomplex, 4 [Mus musculus]			0	82.52	LALFNPDVSWDR			0.00178747	1431.72	716.865	1431.71	716.865	2	6	1.1.1.6144.6	1	120.791	1188.26	120.68
55	3.8	3.8	26.83	26.83	26.83	gi|33563266	NADH dehydrogenase (ubiquinone) 1 alpha subcomplex, 4 [Mus musculus]			0	78.1	LALFNPDVSWDR			0.00178747	1431.72	716.865	1431.71	716.865	2	5	1.1.1.6142.9	1	120.704	1188.26	120.68
55	3.8	3.8	26.83	26.83	26.83	gi|33563266	NADH dehydrogenase (ubiquinone) 1 alpha subcomplex, 4 [Mus musculus]			0	47.56	LALFNPDVSWDR			0.00178747	1431.72	716.865	1431.71	716.865	2	5	1.1.1.6140.8	1	120.615	1188.26	120.68
54	3.8	3.8	26.98	12.56	6.512	gi|6754036	glutamate oxaloacetate transaminase 2, mitochondrial [Mus musculus]			2	99	TCGFDFSGALEDISK	Carbamidomethyl(C)@2		-0.0023076	1645.73	823.871	1645.73	823.872	2	13	1.1.1.6289.4	1	127.242	868.701	127.12
54	3.8	3.8	26.98	12.56	6.512	gi|6754036	glutamate oxaloacetate transaminase 2, mitochondrial [Mus musculus]			1.55284	99	EYLPIGGLAEFCK	Carbamidomethyl(C)@12		-0.0012148	1495.74	748.876	1495.74	748.876	2	8	1.1.1.6124.13	1	119.917	973.398	119.929
54	3.8	3.8	26.98	12.56	6.512	gi|6754036	glutamate oxaloacetate transaminase 2, mitochondrial [Mus musculus]			0.126098	50.66	ASAELALGENNEVLK			0.00156935	1556.81	779.41	1556.8	779.41	2	8	1.1.1.5068.17	1	73.3119	1071.03	73.1476
54	3.8	3.8	26.98	12.56	6.512	gi|6754036	glutamate oxaloacetate transaminase 2, mitochondrial [Mus musculus]			0.0726296	35.78	IAATILTSPDLR			-0.00152797	1269.73	635.871	1269.73	635.872	2	5	1.1.1.5305.6	1	83.7202	110.51	83.7822
54	3.8	3.8	26.98	12.56	6.512	gi|6754036	glutamate oxaloacetate transaminase 2, mitochondrial [Mus musculus]			0.0259491	15.85	FVTVQTISGTGALR			0.003426	1448.8	725.408	1448.8	725.407	2	5	1.1.1.5257.17	1	81.6465	1011.34	81.7058
54	3.8	3.8	26.98	12.56	6.512	gi|6754036	glutamate oxaloacetate transaminase 2, mitochondrial [Mus musculus]			0.0181814	71.73	DPILGVTEAFK		cleaved P-D@N-term	-0.00246251	1188.64	595.326	1188.64	595.327	2	8	1.1.1.5967.3	1	112.969	12680.6	112.823
54	3.8	3.8	26.98	12.56	6.512	gi|6754036	glutamate oxaloacetate transaminase 2, mitochondrial [Mus musculus]			0.00436481	15.52	ISVAGVTSGNVGYLAH		cleaved H-A@C-term	-0.00260783	1543.8	772.906	1543.8	772.907	2	5	1.1.1.5418.16	1	88.7245	689.337	88.6071
54	3.8	3.8	26.98	12.56	6.512	gi|6754036	glutamate oxaloacetate transaminase 2, mitochondrial [Mus musculus]			0	62.78	DPILGVTEAFK		cleaved P-D@N-term	-0.00246251	1188.64	595.326	1188.64	595.327	2	8	1.1.1.5963.4	1	112.798	12680.6	112.823
54	3.8	3.8	26.98	12.56	6.512	gi|6754036	glutamate oxaloacetate transaminase 2, mitochondrial [Mus musculus]			0	21.91	EYLPIGGLAEFCK	Carbamidomethyl(C)@12		-0.0012148	1495.74	748.876	1495.74	748.876	2	5	1.1.1.6122.12	1	119.825	973.398	119.929
54	3.8	3.8	26.98	12.56	6.512	gi|6754036	glutamate oxaloacetate transaminase 2, mitochondrial [Mus musculus]			0	99	TCGFDFSGALEDISK	Carbamidomethyl(C)@2		-0.0023076	1645.73	823.871	1645.73	823.872	2	13	1.1.1.6287.4	1	127.159	868.701	127.12
54	3.8	3.8	26.98	12.56	6.512	gi|6754036	glutamate oxaloacetate transaminase 2, mitochondrial [Mus musculus]			0	99	TCGFDFSGALEDISK	Carbamidomethyl(C)@2		-0.0023076	1645.73	823.871	1645.73	823.872	2	12	1.1.1.6283.5	1	126.98	868.701	127.12
54	3.8	3.8	26.98	12.56	6.512	gi|6754036	glutamate oxaloacetate transaminase 2, mitochondrial [Mus musculus]			0	99	TCGFDFSGALEDISK	Carbamidomethyl(C)@2		-0.00487108	1645.72	823.87	1645.73	823.872	2	8	1.1.1.6297.4	1	127.609	868.807	127.12
54	3.8	3.8	26.98	12.56	6.512	gi|6754036	glutamate oxaloacetate transaminase 2, mitochondrial [Mus musculus]			0	99	TCGFDFSGALEDISK	Carbamidomethyl(C)@2		-0.0023076	1645.73	823.871	1645.73	823.872	2	11	1.1.1.6291.3	1	127.339	868.701	127.12
54	3.8	3.8	26.98	12.56	6.512	gi|6754036	glutamate oxaloacetate transaminase 2, mitochondrial [Mus musculus]			0	97.12	TCGFDFSGALEDISK	Carbamidomethyl(C)@2		-0.0023076	1645.73	823.871	1645.73	823.872	2	10	1.1.1.6285.5	1	127.07	868.701	127.12
54	3.8	3.8	26.98	12.56	6.512	gi|6754036	glutamate oxaloacetate transaminase 2, mitochondrial [Mus musculus]			0	20.18	TCGFDFSGALEDISK	Carbamidomethyl(C)@2		-0.0023076	1645.73	823.871	1645.73	823.872	2	7	1.1.1.6281.5	1	126.891	868.701	127.12
54	3.8	3.8	26.98	12.56	6.512	gi|6754036	glutamate oxaloacetate transaminase 2, mitochondrial [Mus musculus]			0	19.84	TCGFDFSGALEDISK	Carbamidomethyl(C)@2		-0.0023076	1645.73	823.871	1645.73	823.872	2	7	1.1.1.6279.5	1	126.801	861.586	127.12
53	3.82	3.82	41.57	41.57	41.57	gi|21539599	ubiquinol-cytochrome c reductase hinge protein [Mus musculus]			2	99	SQTEEDCTEELFDFLHAR	Carbamidomethyl(C)@7		0.000606825	2225.95	742.992	2225.95	742.992	3	10	1.1.1.6353.3	1	130.106	697.179	130.081
53	3.82	3.82	41.57	41.57	41.57	gi|21539599	ubiquinol-cytochrome c reductase hinge protein [Mus musculus]			1.82391	99	GDPKEEEEEELVDPLTTVR		cleaved S-G@N-term; missed K-E@4	0.00176211	2184.04	729.022	2184.04	729.022	3	9	1.1.1.5552.14	1	94.6265	1346.27	94.6864
53	3.82	3.82	41.57	41.57	41.57	gi|21539599	ubiquinol-cytochrome c reductase hinge protein [Mus musculus]			0	99	SQTEEDCTEELFDFLHAR	Carbamidomethyl(C)@7		0.000606825	2225.95	742.992	2225.95	742.992	3	10	1.1.1.6355.3	1	130.192	697.179	130.081
53	3.82	3.82	41.57	41.57	41.57	gi|21539599	ubiquinol-cytochrome c reductase hinge protein [Mus musculus]			0	99	SQTEEDCTEELFDFLHAR	Carbamidomethyl(C)@7		0.000606825	2225.95	742.992	2225.95	742.992	3	10	1.1.1.6351.2	1	130.017	698.333	130.037
53	3.82	3.82	41.57	41.57	41.57	gi|21539599	ubiquinol-cytochrome c reductase hinge protein [Mus musculus]			0	99	SQTEEDCTEELFDFLHAR	Carbamidomethyl(C)@7		0.000606825	2225.95	742.992	2225.95	742.992	3	10	1.1.1.6349.2	1	129.928	698.333	130.037
53	3.82	3.82	41.57	41.57	41.57	gi|21539599	ubiquinol-cytochrome c reductase hinge protein [Mus musculus]			0	83.93	SQTEEDCTEELFDFLHAR	Carbamidomethyl(C)@7		0.000606825	2225.95	742.992	2225.95	742.992	3	7	1.1.1.6347.2	1	129.838	697.179	130.081
52	3.85	3.85	22.88	9.254	6.427	gi|31982681	sirtuin 2 (silent mating type information regulation 2, homolog) 2 [Mus musculus]			2	99	NLFTQTLGLGSQK			-0.00189221	1405.75	703.885	1405.76	703.886	2	8	1.1.1.6019.5	1	115.28	1405.01	115.169
52	3.85	3.85	22.88	9.254	6.427	gi|31982681	sirtuin 2 (silent mating type information regulation 2, homolog) 2 [Mus musculus]			1.82391	99	LLDELTLEGVTR			-0.000233684	1357.75	679.88	1357.75	679.88	2	8	1.1.1.5799.4	1	105.564	1546.4	105.422
52	3.85	3.85	22.88	9.254	6.427	gi|31982681	sirtuin 2 (silent mating type information regulation 2, homolog) 2 [Mus musculus]			0.00744648	20.45	VAGLEPQDLVEAHGTFYTSH		cleaved H-C@C-term	0.00245316	2170.04	724.352	2170.03	724.352	3	6	1.1.1.5628.7	1	98.0165	413.591	98.0319
52	3.85	3.85	22.88	9.254	6.427	gi|31982681	sirtuin 2 (silent mating type information regulation 2, homolog) 2 [Mus musculus]			0.00130484	92.47	CYTQNIDTLER	Carbamidomethyl(C)@1; Ammonia-loss(N)@5		-0.000541699	1394.61	698.314	1394.61	698.314	2	8	1.1.1.5459.10	1	90.5457	792.306	90.5645
52	3.85	3.85	22.88	9.254	6.427	gi|31982681	sirtuin 2 (silent mating type information regulation 2, homolog) 2 [Mus musculus]			0.000434512	31.88	TLGLGSQKER		cleaved Q-T@N-term; missed K-E@8	0.0288469	1087.63	544.821	1087.6	544.807	2	4	1.1.1.5432.6	1	89.3348	5470.8	89.0956
52	3.85	3.85	22.88	9.254	6.427	gi|31982681	sirtuin 2 (silent mating type information regulation 2, homolog) 2 [Mus musculus]			0	98.14	LLDELTLEGVTR			-0.000233684	1357.75	679.88	1357.75	679.88	2	6	1.1.1.5797.5	1	105.48	1546.4	105.422
52	3.85	3.85	22.88	9.254	6.427	gi|31982681	sirtuin 2 (silent mating type information regulation 2, homolog) 2 [Mus musculus]			0	99	NLFTQTLGLGSQK			-0.00189221	1405.75	703.885	1405.76	703.886	2	6	1.1.1.6025.6	1	115.548	1405.01	115.169
52	3.85	3.85	22.88	9.254	6.427	gi|31982681	sirtuin 2 (silent mating type information regulation 2, homolog) 2 [Mus musculus]			0	99	NLFTQTLGLGSQK			-0.00189221	1405.75	703.885	1405.76	703.886	2	9	1.1.1.6017.6	1	115.194	1405.01	115.169
52	3.85	3.85	22.88	9.254	6.427	gi|31982681	sirtuin 2 (silent mating type information regulation 2, homolog) 2 [Mus musculus]			0	99	NLFTQTLGLGSQK			-0.00189221	1405.75	703.885	1405.76	703.886	2	9	1.1.1.6015.7	1	115.103	1405.01	115.169
52	3.85	3.85	22.88	9.254	6.427	gi|31982681	sirtuin 2 (silent mating type information regulation 2, homolog) 2 [Mus musculus]			0	37.68	NLFTQTLGLGSQK			-0.00189221	1405.75	703.885	1405.76	703.886	2	5	1.1.1.6021.5	1	115.37	1405.01	115.169
51	4	4	9.024	6.446	6.446	gi|24233554	solute carrier family 1 (glial high affinity glutamate transporter), member 3 [Mus musculus]			2	99	IVQVTAADAFLDLIR			-0.000678301	1643.92	822.969	1643.92	822.97	2	11	1.1.1.7086.10	1	160.718	1335.68	160.736
51	4	4	9.024	6.446	6.446	gi|24233554	solute carrier family 1 (glial high affinity glutamate transporter), member 3 [Mus musculus]			2	99	TTTNVLGDSLGAGIVEHLSR			-0.00211968	2039.06	680.695	2039.06	680.695	3	8	1.1.1.6016.10	1	115.147	1036.91	115.08
51	4	4	9.024	6.446	6.446	gi|24233554	solute carrier family 1 (glial high affinity glutamate transporter), member 3 [Mus musculus]			0	99	TTTNVLGDSLGAGIVEHLSR			-0.00211968	2039.06	680.695	2039.06	680.695	3	6	1.1.1.6018.7	1	115.237	941.131	115.213
51	4	4	9.024	6.446	6.446	gi|24233554	solute carrier family 1 (glial high affinity glutamate transporter), member 3 [Mus musculus]			0	62.89	TTTNVLGDSLGAGIVEHLSR			-0.00211968	2039.06	680.695	2039.06	680.695	3	6	1.1.1.6012.7	1	114.968	1036.91	115.08
50	4.04	4.04	11.84	4.276	4.276	gi|31543605	ribophorin I [Mus musculus]			2	99	ASSFVLALEPELESR			-0.00179055	1646.85	824.432	1646.85	824.433	2	8	1.1.1.6236.9	1	124.863	584.016	124.834
50	4.04	4.04	11.84	4.276	4.276	gi|31543605	ribophorin I [Mus musculus]			2	99	SEDVLDYGPFK			0.00241684	1268.59	635.305	1268.59	635.304	2	8	1.1.1.5636.2	1	98.3603	518.75	98.0319
50	4.04	4.04	11.84	4.276	4.276	gi|31543605	ribophorin I [Mus musculus]			0.0400052	22.31	TILPAAAQDVYYR			-0.00251125	1479.77	740.892	1479.77	740.893	2	6	1.1.1.5367.14	1	86.4629	946.508	86.0765
50	4.04	4.04	11.84	4.276	4.276	gi|31543605	ribophorin I [Mus musculus]			0	97.12	ASSFVLALEPELESR			-0.00179055	1646.85	824.432	1646.85	824.433	2	6	1.1.1.6240.7	1	125.042	584.016	124.834
50	4.04	4.04	11.84	4.276	4.276	gi|31543605	ribophorin I [Mus musculus]			0	59.75	ASSFVLALEPELESR			-0.00179055	1646.85	824.432	1646.85	824.433	2	5	1.1.1.6242.5	1	125.127	584.016	124.834
50	4.04	4.04	11.84	4.276	4.276	gi|31543605	ribophorin I [Mus musculus]			0	57.36	ASSFVLALEPELESR			-0.00179055	1646.85	824.432	1646.85	824.433	2	5	1.1.1.6232.8	1	124.68	584.016	124.834
50	4.04	4.04	11.84	4.276	4.276	gi|31543605	ribophorin I [Mus musculus]			0	99	SEDVLDYGPFK			0.00241684	1268.59	635.305	1268.59	635.304	2	7	1.1.1.5626.3	1	97.9137	518.75	98.0319
50	4.04	4.04	11.84	4.276	4.276	gi|31543605	ribophorin I [Mus musculus]			0	64.43	SEDVLDYGPFK			0.00205063	1268.59	635.305	1268.59	635.304	2	4	1.1.1.5640.6	1	98.5453	515.178	98.0764
50	4.04	4.04	11.84	4.276	4.276	gi|31543605	ribophorin I [Mus musculus]			0	19.74	TILPAAAQDVYYR			-0.00251125	1479.77	740.892	1479.77	740.893	2	5	1.1.1.5355.22	1	85.9323	946.508	86.0765
50	4.04	4.04	11.84	4.276	4.276	gi|31543605	ribophorin I [Mus musculus]			0	16.45	TILPAAAQDVYYR			-0.00251125	1479.77	740.892	1479.77	740.893	2	5	1.1.1.5357.19	1	86.019	946.508	86.0765
49	4.06	4.06	25.83	14.17	9.167	gi|46593021	ubiquinol-cytochrome c reductase core protein 1 [Mus musculus]			2	99	VVELLADIVQNSSLEDSQIEK			-0.000615483	2328.21	777.076	2328.21	777.076	3	13	1.1.1.6699.3	1	145.331	1085.63	145.44
49	4.06	4.06	25.83	14.17	9.167	gi|46593021	ubiquinol-cytochrome c reductase core protein 1 [Mus musculus]			1.88606	99	TDLTDYLNR			-0.00039599	1109.53	555.775	1109.54	555.775	2	6	1.1.1.5154.6	1	77.0957	1004.15	77.3024
49	4.06	4.06	25.83	14.17	9.167	gi|46593021	ubiquinol-cytochrome c reductase core protein 1 [Mus musculus]			0.0520764	27.3	YFYDQCPAVAGYGPIEQLPDYNR	Carbamidomethyl(C)@6		0.00358358	2735.24	912.753	2735.23	912.751	3	6	1.1.1.6151.9	1	121.117	695.856	121.21
49	4.06	4.06	25.83	14.17	9.167	gi|46593021	ubiquinol-cytochrome c reductase core protein 1 [Mus musculus]			0.0491485	86.82	TATFAQALQSVPETQVSILDNGLR		cleaved G-T@N-term	-0.00229288	2558.33	853.784	2558.33	853.785	3	12	1.1.1.6786.4	1	149.174	655.223	149.179
49	4.06	4.06	25.83	14.17	9.167	gi|46593021	ubiquinol-cytochrome c reductase core protein 1 [Mus musculus]			0.0296531	17.29	NALVSHLDGTTPVCEDIGR	Carbamidomethyl(C)@14		0.000284456	2052.99	685.337	2052.99	685.337	3	6	1.1.1.5114.13	1	75.3486	903.8	75.2785
49	4.06	4.06	25.83	14.17	9.167	gi|46593021	ubiquinol-cytochrome c reductase core protein 1 [Mus musculus]			0.0177288	99	NNGAGYFLEHLAFK	Ammonia-loss(N)@2		-0.000322748	1562.75	782.383	1562.75	782.383	2	12	1.1.1.6647.4	1	143.024	523.918	143.219
49	4.06	4.06	25.83	14.17	9.167	gi|46593021	ubiquinol-cytochrome c reductase core protein 1 [Mus musculus]			0	96.92	NNGAGYFLEHLAFK	Ammonia-loss(N)@2		-0.000322748	1562.75	782.383	1562.75	782.383	2	11	1.1.1.6651.4	1	143.203	523.918	143.219
49	4.06	4.06	25.83	14.17	9.167	gi|46593021	ubiquinol-cytochrome c reductase core protein 1 [Mus musculus]			0	90.78	NNGAGYFLEHLAFK	Ammonia-loss(N)@2		-0.000322748	1562.75	782.383	1562.75	782.383	2	9	1.1.1.6653.4	1	143.287	523.918	143.219
49	4.06	4.06	25.83	14.17	9.167	gi|46593021	ubiquinol-cytochrome c reductase core protein 1 [Mus musculus]			0	87.12	NNGAGYFLEHLAFK	Ammonia-loss(N)@2		-0.000322748	1562.75	782.383	1562.75	782.383	2	7	1.1.1.6655.4	1	143.376	523.918	143.219
49	4.06	4.06	25.83	14.17	9.167	gi|46593021	ubiquinol-cytochrome c reductase core protein 1 [Mus musculus]			0	86.53	NNGAGYFLEHLAFK	Ammonia-loss(N)@2		-0.000322748	1562.75	782.383	1562.75	782.383	2	7	1.1.1.6657.3	1	143.467	523.918	143.219
49	4.06	4.06	25.83	14.17	9.167	gi|46593021	ubiquinol-cytochrome c reductase core protein 1 [Mus musculus]			0	86.53	TATFAQALQSVPETQVSILDNGLR		cleaved G-T@N-term	-0.00229288	2558.33	853.784	2558.33	853.785	3	12	1.1.1.6788.4	1	149.263	655.223	149.179
49	4.06	4.06	25.83	14.17	9.167	gi|46593021	ubiquinol-cytochrome c reductase core protein 1 [Mus musculus]			0	83.6	TATFAQALQSVPETQVSILDNGLR		cleaved G-T@N-term	-0.00229288	2558.33	853.784	2558.33	853.785	3	11	1.1.1.6784.4	1	149.085	655.223	149.179
49	4.06	4.06	25.83	14.17	9.167	gi|46593021	ubiquinol-cytochrome c reductase core protein 1 [Mus musculus]			0	38.89	TDLTDYLNR			-0.00039599	1109.53	555.775	1109.54	555.775	2	4	1.1.1.5158.7	1	77.2757	1004.15	77.3024
49	4.06	4.06	25.83	14.17	9.167	gi|46593021	ubiquinol-cytochrome c reductase core protein 1 [Mus musculus]			0	18.34	TDLTDYLNR			-0.00039599	1109.53	555.775	1109.54	555.775	2	5	1.1.1.5164.6	1	77.5443	1004.15	77.3024
49	4.06	4.06	25.83	14.17	9.167	gi|46593021	ubiquinol-cytochrome c reductase core protein 1 [Mus musculus]			0	15.24	TDLTDYLNR			0.00192335	1109.54	555.776	1109.54	555.775	2	3	1.1.1.5170.8	1	77.81	998.842	77.3469
49	4.06	4.06	25.83	14.17	9.167	gi|46593021	ubiquinol-cytochrome c reductase core protein 1 [Mus musculus]			0	99	VVELLADIVQNSSLEDSQIEK			-0.000615483	2328.21	777.076	2328.21	777.076	3	12	1.1.1.6695.2	1	145.146	1084.74	145.395
49	4.06	4.06	25.83	14.17	9.167	gi|46593021	ubiquinol-cytochrome c reductase core protein 1 [Mus musculus]			0	99	VVELLADIVQNSSLEDSQIEK			-0.000615483	2328.21	777.076	2328.21	777.076	3	15	1.1.1.6701.2	1	145.413	1085.63	145.44
49	4.06	4.06	25.83	14.17	9.167	gi|46593021	ubiquinol-cytochrome c reductase core protein 1 [Mus musculus]			0	99	VVELLADIVQNSSLEDSQIEK			-0.000615483	2328.21	777.076	2328.21	777.076	3	7	1.1.1.6705.3	1	145.593	1085.63	145.44
48	4.06	4.06	12.84	3.117	3.117	gi|6755863	tumor rejection antigen gp96 [Mus musculus]			2	99	GVVDSDDLPLNVSR			0.000972081	1484.75	743.381	1484.75	743.381	2	11	1.1.1.5229.17	1	80.4145	2587.73	80.4299
48	4.06	4.06	12.84	3.117	3.117	gi|6755863	tumor rejection antigen gp96 [Mus musculus]			2	99	SILFVPTSAPR			0.00127275	1186.67	594.343	1186.67	594.343	2	9	1.1.1.5365.8	1	86.3621	1982.39	86.3432
48	4.06	4.06	12.84	3.117	3.117	gi|6755863	tumor rejection antigen gp96 [Mus musculus]			0.0254883	45.15	EFEPLLNWMK	Oxidation(M)@9		-0.00200499	1321.64	661.825	1321.64	661.826	2	4	1.1.1.5975.4	1	113.32	340.857	113.347
48	4.06	4.06	12.84	3.117	3.117	gi|6755863	tumor rejection antigen gp96 [Mus musculus]			0	94.61	GVVDSDDLPLNVSR			0.000972081	1484.75	743.381	1484.75	743.381	2	7	1.1.1.5227.17	1	80.3256	2587.73	80.4299
48	4.06	4.06	12.84	3.117	3.117	gi|6755863	tumor rejection antigen gp96 [Mus musculus]			0	93.13	GVVDSDDLPLNVSR			0.000972081	1484.75	743.381	1484.75	743.381	2	8	1.1.1.5231.22	1	80.5057	2587.73	80.4299
48	4.06	4.06	12.84	3.117	3.117	gi|6755863	tumor rejection antigen gp96 [Mus musculus]			0	20.8	GVVDSDDLPLNVSR			0.00772619	1484.75	495.925	1484.75	495.923	3	6	1.1.1.5230.4	1	80.4442	120.299	80.4299
48	4.06	4.06	12.84	3.117	3.117	gi|6755863	tumor rejection antigen gp96 [Mus musculus]			0	20.8	GVVDSDDLPLNVSR			0.000972081	1484.75	743.381	1484.75	743.381	2	8	1.1.1.5235.22	1	80.6821	2587.73	80.4299
48	4.06	4.06	12.84	3.117	3.117	gi|6755863	tumor rejection antigen gp96 [Mus musculus]			0	19.74	GVVDSDDLPLNVSR			0.000972081	1484.75	743.381	1484.75	743.381	2	6	1.1.1.5233.20	1	80.5934	2587.73	80.4299
48	4.06	4.06	12.84	3.117	3.117	gi|6755863	tumor rejection antigen gp96 [Mus musculus]			0	19.1	GVVDSDDLPLNVSR			0.000972081	1484.75	743.381	1484.75	743.381	2	6	1.1.1.5225.18	1	80.2378	2587.73	80.4299
48	4.06	4.06	12.84	3.117	3.117	gi|6755863	tumor rejection antigen gp96 [Mus musculus]			0	18.84	GVVDSDDLPLNVSR			0.000972081	1484.75	743.381	1484.75	743.381	2	6	1.1.1.5237.27	1	80.7689	2587.73	80.4299
48	4.06	4.06	12.84	3.117	3.117	gi|6755863	tumor rejection antigen gp96 [Mus musculus]			0	99	SILFVPTSAPR			0.00127275	1186.67	594.343	1186.67	594.343	2	7	1.1.1.5363.12	1	86.2776	1982.39	86.3432
48	4.06	4.06	12.84	3.117	3.117	gi|6755863	tumor rejection antigen gp96 [Mus musculus]			0	96.12	SILFVPTSAPR			0.00127275	1186.67	594.343	1186.67	594.343	2	6	1.1.1.5369.11	1	86.547	1982.39	86.3432
48	4.06	4.06	12.84	3.117	3.117	gi|6755863	tumor rejection antigen gp96 [Mus musculus]			0	92.84	SILFVPTSAPR			0.00127275	1186.67	594.343	1186.67	594.343	2	6	1.1.1.5367.7	1	86.451	1982.39	86.3432
48	4.06	4.06	12.84	3.117	3.117	gi|6755863	tumor rejection antigen gp96 [Mus musculus]			0	91.93	SILFVPTSAPR			0.00127275	1186.67	594.343	1186.67	594.343	2	5	1.1.1.5361.14	1	86.1908	1982.39	86.3432
48	4.06	4.06	12.84	3.117	3.117	gi|6755863	tumor rejection antigen gp96 [Mus musculus]			0	89.78	SILFVPTSAPR			0.00127275	1186.67	594.343	1186.67	594.343	2	5	1.1.1.5357.11	1	86.0099	1970.18	86.3432
48	4.06	4.06	12.84	3.117	3.117	gi|6755863	tumor rejection antigen gp96 [Mus musculus]			0	18.84	SILFVPTSAPR			0.00127275	1186.67	594.343	1186.67	594.343	2	4	1.1.1.5373.7	1	86.7207	1982.39	86.3432
47	4.1	7.31	12.72	12.72	10.83	gi|126116585	keratin complex 2, basic, gene 1 [Mus musculus]			2	99	TNAENEFVTIK			3.95442	1268.58	635.299	1264.63	633.322	2	9	1.1.1.4678.18	1	56.1899	203.005	56.2552
47	4.1	7.31	12.72	12.72	10.83	gi|126116585	keratin complex 2, basic, gene 1 [Mus musculus]			2	99	YEELQITAGK	Formyl(K)@10		0.00981335	1178.59	590.303	1178.58	590.298	2	8	1.1.1.4640.15	1	54.5323	1658.62	54.598
47	4.1	7.31	12.72	12.72	10.83	gi|126116585	keratin complex 2, basic, gene 1 [Mus musculus]			0.093665	96.78	SLNDKFASFIDK		missed K-F@5	-0.0329181	1383.67	692.842	1383.7	692.859	2	6	1.1.1.5724.12	0	102.269	1973.36	102.329
47	4.1	7.31	12.72	12.72	10.83	gi|126116585	keratin complex 2, basic, gene 1 [Mus musculus]			0.00568285	98.35	DVDSAYMTK	Met->Hcy(M)@7		-0.000343134	1014.43	508.224	1014.43	508.224	2	6	1.1.1.3494.2	1	22.594	274.412	22.605
47	4.1	7.31	12.72	12.72	10.83	gi|126116585	keratin complex 2, basic, gene 1 [Mus musculus]			0.000434512	81.22	SLDLDGIISEVK	Methyl(D)@5		-0.00153742	1301.71	651.86	1301.71	651.861	2	8	1.1.1.6553.3	0	139.026	7305.29	138.561
47	4.1	7.31	12.72	12.72	10.83	gi|126116585	keratin complex 2, basic, gene 1 [Mus musculus]			0	99	DFQELMNTK	Oxidation(F)@2; Oxidation(M)@6		0.00218709	1156.51	579.262	1156.51	579.261	2	12	1.1.1.3897.2	0	28.2041	353.514	28.2152
47	4.1	7.31	12.72	12.72	10.83	gi|126116585	keratin complex 2, basic, gene 1 [Mus musculus]			0	99	DFQELMNTK	Oxidation(F)@2; Oxidation(M)@6		0.00218709	1156.51	579.262	1156.51	579.261	2	10	1.1.1.3902.2	0	28.2564	353.483	28.2152
47	4.1	7.31	12.72	12.72	10.83	gi|126116585	keratin complex 2, basic, gene 1 [Mus musculus]			0	99	EREQIK		cleaved Q-E@N-term; missed R-E@2	0.000741516	801.435	401.725	801.434	401.725	2	5	1.1.1.257.2	0	2.0793	68.2119	2.0348
47	4.1	7.31	12.72	12.72	10.83	gi|126116585	keratin complex 2, basic, gene 1 [Mus musculus]			0	99	FLEQQNQVLQTK	Cation:Na(E)@3		0.00311158	1496.76	749.389	1496.76	749.387	2	11	1.1.1.4514.14	0	49.0745	428.955	49.3529
47	4.1	7.31	12.72	12.72	10.83	gi|126116585	keratin complex 2, basic, gene 1 [Mus musculus]			0	99	FLEQQNQVLQTK	Cation:Na(E)@3		0.00311158	1496.76	749.389	1496.76	749.387	2	9	1.1.1.4522.17	0	49.4252	428.955	49.3529
47	4.1	7.31	12.72	12.72	10.83	gi|126116585	keratin complex 2, basic, gene 1 [Mus musculus]			0	99	FLEQQNQVLQTK	Ammonia-loss(N)@6		-0.00156426	1457.75	486.924	1457.75	486.924	3	9	1.1.1.4527.3	0	49.6288	125.571	49.5284
47	4.1	7.31	12.72	12.72	10.83	gi|126116585	keratin complex 2, basic, gene 1 [Mus musculus]			0	99	FLEQQNQVLQTK	Cation:Na(E)@3		0.00311158	1496.76	749.389	1496.76	749.387	2	10	1.1.1.4528.18	0	49.6921	428.955	49.3529
47	4.1	7.31	12.72	12.72	10.83	gi|126116585	keratin complex 2, basic, gene 1 [Mus musculus]			0	99	FLEQQNQVLQTK	Cation:Na(E)@3		0.00311158	1496.76	749.389	1496.76	749.387	2	10	1.1.1.4516.14	0	49.1629	428.955	49.3529
[truncated: 2,536 more rows]

## Sheet: Alex_OpticNerve1_ProteinSummary
N	Unused	Total	%Cov	%Cov(50)	%Cov(95)	Accession	Name	Species	Peptides(95%)
[truncated: 493 more rows]

## Sheet: Alex_OpticNerve2_PeptideSummary
N	Unused	Total	%Cov	%Cov(50)	%Cov(95)	Accessions	Names	Used	Annotation	Contrib	Conf	Sequence	Modifications	Cleavages	dMass	Prec MW	Prec m/z	Theor MW	Theor m/z	Theor z	Sc	Spectrum	Specific	Time	PrecursorSignal	PrecursorElution
[truncated: 4,374 more rows]

[truncated: 9 more sheets: Alex_OpticNerve2_ProteinSummary, Alex_OpticNerve3_PeptideSummary, Alex_OpticNerve3_ProteinSummary, Alex_Retina1_PeptideSummary, Alex_Retina1_ProteinSummary, Alex_Retina2_PeptideSummary, Alex_Retina2_ProteinSummary, Alex_Retina3_PeptideSummary, Alex_Retina3_ProteinSummary]
