# Supplementary material for: Light-evoked activity and BDNF regulate mitochondrial dynamics and mitochondrial localized translation in CNS axons
Source: iScience. 2025 Sep 15;28(10):113563. doi: 10.1016/j.isci.2025.113563 (PMC12547173; doi:10.1016/j.isci.2025.113563)
Supplement: Data S4. Source Data for Figure 10B–10H [file mmc5.xlsx]

## Sheet: mt_genes
ID	Gene	Type
ENSMUSG00000064337.1	mt-Rnr1	Mt_rRNA
ENSMUSG00000064339.1	mt-Rnr2	Mt_rRNA
ENSMUSG00000064336.1	mt-Tf	Mt_tRNA
ENSMUSG00000064338.1	mt-Tv	Mt_tRNA
ENSMUSG00000064340.1	mt-Tl1	Mt_tRNA
ENSMUSG00000064342.1	mt-Ti	Mt_tRNA
ENSMUSG00000064343.1	mt-Tq	Mt_tRNA
ENSMUSG00000064344.1	mt-Tm	Mt_tRNA
ENSMUSG00000064346.1	mt-Tw	Mt_tRNA
ENSMUSG00000064347.1	mt-Ta	Mt_tRNA
ENSMUSG00000064348.1	mt-Tn	Mt_tRNA
ENSMUSG00000064349.1	mt-Tc	Mt_tRNA
ENSMUSG00000064350.1	mt-Ty	Mt_tRNA
ENSMUSG00000064352.1	mt-Ts1	Mt_tRNA
ENSMUSG00000064353.1	mt-Td	Mt_tRNA
ENSMUSG00000064355.1	mt-Tk	Mt_tRNA
ENSMUSG00000064359.1	mt-Tg	Mt_tRNA
ENSMUSG00000064361.1	mt-Tr	Mt_tRNA
ENSMUSG00000064364.1	mt-Th	Mt_tRNA
ENSMUSG00000064365.1	mt-Ts2	Mt_tRNA
ENSMUSG00000064366.1	mt-Tl2	Mt_tRNA
ENSMUSG00000064369.1	mt-Te	Mt_tRNA
ENSMUSG00000064371.1	mt-Tt	Mt_tRNA
ENSMUSG00000064372.1	mt-Tp	Mt_tRNA
ENSMUSG00000064341.1	mt-Nd1	protein_coding
ENSMUSG00000064345.1	mt-Nd2	protein_coding
ENSMUSG00000064351.1	mt-Co1	protein_coding
ENSMUSG00000064354.1	mt-Co2	protein_coding
ENSMUSG00000064356.3	mt-Atp8	protein_coding
ENSMUSG00000064357.1	mt-Atp6	protein_coding
ENSMUSG00000064358.1	mt-Co3	protein_coding
ENSMUSG00000064360.1	mt-Nd3	protein_coding
ENSMUSG00000065947.3	mt-Nd4l	protein_coding
ENSMUSG00000064363.1	mt-Nd4	protein_coding
ENSMUSG00000064367.1	mt-Nd5	protein_coding
ENSMUSG00000064368.1	mt-Nd6	protein_coding
ENSMUSG00000064370.1	mt-Cytb	protein_coding

## Sheet: Fig.10B
Gene	BSS	BSS_CYTO	BSS_NUC
mt-Atp6	6.49535	3.72541	4.28161
mt-Atp8	3.47425	2.65821	2.86985
mt-Co1	15.6191	11.9044	13.7161
mt-Co2	7.6049	3.08535	4.83875
mt-Co3	6.89687	3.80726	4.6816
mt-Cytb	14.5438	11.331	12.6225
mt-Nd1	13.7373	10.4505	11.9776
mt-Nd2	12.9779	9.77374	11.247
mt-Nd3	4.03838	2.36245	2.62045
mt-Nd4	13.3369	9.90943	11.4153
mt-Nd4l	4.72182	2.47032	3.03656
mt-Nd5	13.6338	9.95391	11.8313
mt-Nd6	9.86046	7.5894	8.30673
mt-Rnr1	19.567	15.754	17.5891
mt-Rnr2	20.0084	16.3672	18.0157

## Sheet: Fig.10C
Enrichment FDR	nGenes	Pathway Genes	Fold Enrichment	Pathway	Genes
0.0085071	7	149	5.57918	GO:0030176 integral component of endoplasmic reticulum membrane	Retreg1 Scd2 Scd1 Marchf6 Mmgt2 Bscl2 Rtn4
1.56e-05	18	455	4.69807	GO:0031252 cell leading edge	Jcad Itsn1 Rock1 Vim Iqgap1 Dagla Slc12a5 Apc2 Myo10 Pabpc1 Cdc42bpg Apbb1ip Tln1 Cyth2 Ywhaz Dst Ppp1r9a Ptprz1
0.00975326	8	208	4.56757	GO:0030027 lamellipodium	Itsn1 Rock1 Apc2 Myo10 Pabpc1 Apbb1ip Ppp1r9a Ptprz1
0.00371278	13	447	3.45378	GO:0005874 microtubule	Kif5b Dync1h1 Map1s Dnah2 Nav1 Apc2 Klc1 Cct5 Eif3a Dst Chmp5 Macf1 Iqgap1
0.00192174	19	781	2.88909	GO:0030424 axon	Nav1 Nfasc Vim Mbp Plec Itsn1 Dst Dagla Igsf9 Cyth2 Kif5b Dync1h1 Iqgap1 Sbf2 Basp1 Glra1 Ttyh1 Ppp1r9a Ptprz1
0.00201599	19	793	2.84537	GO:0048471 perinuclear region of cytoplasm	Plec Sez6 Mtdh Kif5b Abca1 Map1s Apc2 Vcp Gnb2 Jcad Serbp1 Ubr5 Sbf2 Pick1 Ywhaz Vim Pex5l Bag1 Rab2a
0.00234931	19	810	2.78565	GO:0044297 cell body	Map1s Mbp Glra1 Sez6 Slc12a5 Cct5 Myo10 Txn2 Ctnnd2 Gnb3 Lpar1 Dync1h1 Rtn4 Itsn1 Vim Gnb2 Ppp1r9a Rab2a Ptprz1
0.00963032	17	781	2.58497	GO:0030425 dendrite	Map1s Ppp1r9a Sez6 Plec Gnb3 Pex5l Dagla Glra1 Txn2 Kif5b Slc12a5 Pabpc1 Nfasc Lpar1 Igsf9 Itsn1 Ptprz1
0.00963032	17	783	2.57837	GO:0097447 dendritic tree	Map1s Ppp1r9a Sez6 Plec Gnb3 Pex5l Dagla Glra1 Txn2 Kif5b Slc12a5 Pabpc1 Nfasc Lpar1 Igsf9 Itsn1 Ptprz1
0.00201599	23	1086	2.51511	GO:0036477 somatodendritic compartment	Map1s Ppp1r9a Mbp Glra1 Sez6 Slc12a5 Myo10 Plec Gnb3 Pex5l Dagla Txn2 Kif5b Ctnnd2 Pabpc1 Nfasc Lpar1 Igsf9 Dync1h1 Rtn4 Itsn1 Rab2a Ptprz1
1.56e-05	43	2125	2.40308	GO:0030054 cell junction	Pabpc1 Eif3a Rps20 Vcp Ttyh1 Rpl30 Ptprz1 Glra1 Cadps2 Map1s Septin3 Plec Dst Pnisr Tln1 Ajm1 Ppp1r9a Jcad Dagla Tns1 Sez6 Cyth2 Rtn4 Ywhaz Itsn1 Nfasc Iqgap1 Igsf9 Gpr37 Slc12a5 Apc2 Zfyve21 Mtdh Mib1 Apbb1ip Clta Lpar1 Basp1 Yap1 Pick1 Nrxn2 Rab2a Ahnak
0.000606157	32	1596	2.38109	GO:0043005 neuron projection	Glra1 Nav1 Map1s Septin3 Nfasc Vim Ppp1r9a Mbp Sez6 Kif5b Myo10 Plec Itsn1 Gnb3 Dst Pex5l Ahcyl2 Dagla Igsf9 Cyth2 Txn2 Slc12a5 Dync1h1 Pabpc1 Iqgap1 Sbf2 Lpar1 Basp1 Pick1 Rtn4 Ttyh1 Ptprz1
0.000808639	30	1500	2.37514	GO:0045202 synapse	Pabpc1 Eif3a Rps20 Vcp Ttyh1 Rpl30 Ptprz1 Glra1 Cadps2 Map1s Septin3 Pnisr Ppp1r9a Dagla Sez6 Rtn4 Ywhaz Itsn1 Dst Igsf9 Gpr37 Slc12a5 Apc2 Mib1 Clta Lpar1 Pick1 Nrxn2 Cyth2 Rab2a
0.00192174	41	2556	1.90494	GO:0042995 cell projection	Glra1 Dnah2 Nav1 Map1s Septin3 Nfasc Vim Ppp1r9a Jcad Mbp Sez6 Kif5b Dync1h1 Rtn4 Myo10 Plec Itsn1 Gnb3 Rock1 Dst Pex5l Ahcyl2 Ttyh1 Dagla Igsf9 Cyth2 Txn2 Slc12a5 Apc2 Trio Pabpc1 Apbb1ip Tln1 Macf1 Ajm1 Iqgap1 Sbf2 Lpar1 Basp1 Pick1 Ptprz1
0.00371278	37	2332	1.88422	GO:0005856 cytoskeleton	Dnah2 Kif5b Nav1 Capza2 Dync1h1 Map1s Septin3 Plec Rock1 Cdc42bpg Vim Ppp1r9a Cchcr1 Dst Ikbkg Apc2 Klc1 Cct5 Myo10 Mib1 Naa40 Eif3a Apbb1ip Chmp5 Tln1 Macf1 Iqgap1 Topbp1 Iffo1 Itpkb Lad1 Ccdc187 Chd4 Pick1 Flnc Itsn1 Ahnak
0.00265254	39	2459	1.88349	GO:0120025 plasma membrane bounded cell projection	Glra1 Dnah2 Nav1 Map1s Septin3 Nfasc Vim Ppp1r9a Jcad Mbp Sez6 Kif5b Dync1h1 Myo10 Plec Itsn1 Gnb3 Rock1 Dst Pex5l Ahcyl2 Ttyh1 Dagla Igsf9 Cyth2 Txn2 Slc12a5 Apc2 Pabpc1 Apbb1ip Tln1 Ajm1 Iqgap1 Sbf2 Lpar1 Basp1 Pick1 Rtn4 Ptprz1
0.000606157	60	4100	1.7379	GO:0005829 cytosol	Snd1 Ikbkg Map1s Golph3 Cct5 Pabpc1 Apbb1ip Pex5l Rps20 Bag1 Vcp Gigyf1 Ahcyl2 Wnk1 Rpl30 Itpkb Yap1 Ahnak Kmt2a Kif5b Zmiz1 Stx5a Apc2 Nemf Acin1 Myo10 Smc1b Plec Zeb1 Naa40 Cdc42bpg Eif3a Cflar Vim Zeb2 Pnisr Slc44a1 Chmp5 Ago3 Stab2 Serbp1 Ubr5 Ncapd2 Tbc1d17 Tnrc18 Cchcr1 Tbc1d10b Prtn3 Exosc5 Pick1 Flnc Bscl2 Septin3 Dst Ppp1r9a Capza2 Ywhaz Itsn1 Sbf2 Wwp1
0.000808639	65	4703	1.64133	GO:0043232 intracellular non-membrane-bounded organelle	Dnah2 Kif5b Nav1 Capza2 Dync1h1 Map1s Mrpl38 Pabpc1 Smc1b Septin3 Plec Rock1 Cdc42bpg Vim Rps20 Smarcc1 Ppp1r9a Timeless Cchcr1 Chd7 Rpl30 Exosc5 Chd4 Ahnak Acin1 Mtdh Dst Ago3 Topbp1 Basp1 Ikbkg Txn2 Apc2 Ubtf Klc1 Obi1 Zfr Cct5 Retreg1 Myo10 Mib1 Naa40 Eif3a Thoc3 Apbb1ip Zeb2 Anp32b Chmp5 Vcp Tln1 Macf1 Iqgap1 Ncapd2 Iffo1 Itpkb Lad1 Ccdc187 H1f3 Pick1 Flnc Bscl2 Itsn1 Scd2 Ppp1r7 Scd1
0.000808639	65	4704	1.64098	GO:0043228 non-membrane-bounded organelle	Dnah2 Kif5b Nav1 Capza2 Dync1h1 Map1s Mrpl38 Pabpc1 Smc1b Septin3 Plec Rock1 Cdc42bpg Vim Rps20 Smarcc1 Ppp1r9a Timeless Cchcr1 Chd7 Rpl30 Exosc5 Chd4 Ahnak Acin1 Mtdh Dst Ago3 Topbp1 Basp1 Ikbkg Txn2 Apc2 Ubtf Klc1 Obi1 Zfr Cct5 Retreg1 Myo10 Mib1 Naa40 Eif3a Thoc3 Apbb1ip Zeb2 Anp32b Chmp5 Vcp Tln1 Macf1 Iqgap1 Ncapd2 Iffo1 Itpkb Lad1 Ccdc187 H1f3 Pick1 Flnc Bscl2 Itsn1 Scd2 Ppp1r7 Scd1

## Sheet: Fig.10D
Enrichment FDR	nGenes	Pathway Genes	Fold Enrichment	Pathway	Genes
0.00357537	7	90	9.23664	GO:0007044 cell-substrate junction assembly	Plec Dst Fn1 Iqgap1 Rock1 Tln1 Tns1
0.00407732	7	96	8.65935	GO:0150115 cell-substrate junction organization	Plec Dst Fn1 Iqgap1 Rock1 Tln1 Tns1
0.0030347	12	295	4.83078	GO:0016358 dendrite development	Map1s Slc12a5 Ctnnd2 Iqgap1 Lpar1 Sez6 Igsf9 Gpr37 Cyth2 Itsn1 Ppp1r9a Ptprz1
0.00788683	15	522	3.41255	GO:0010975 reg. of neuron projection development	Fn1 Lpar1 Sf3a2 Rtn4 Sema5a Cflar Skil Iqgap1 Vim Sez6 Zeb2 Cyth2 Ppp1r9a Mbp Ptprz1
0.00253102	20	753	3.15423	GO:0034330 cell junction organization	Plec Rock1 Dst Fn1 Tmeff1 Ajm1 Nrxn2 Ctnnd2 Ywhaz Nfasc Vcp Iqgap1 Prtn3 Chd4 Sez6 Tln1 Igsf9 Tns1 Itsn1 Ppp1r9a
0.0100686	17	669	3.01774	GO:0048812 neuron projection morphogenesis	Kif5b Map1s Trio Nfasc Fn1 Ptprz1 Rtn4 Sema5a Ctnnd2 Rock1 Skil Iqgap1 Dst Zeb2 Vim Ppp1r9a Mbp
0.00788683	18	720	2.96892	GO:0032990 cell part morphogenesis	Kif5b Map1s Trio Nfasc Fn1 Ptprz1 Rtn4 Sema5a Ctnnd2 Rock1 Skil Iqgap1 Plec Dst Zeb2 Vim Ppp1r9a Mbp
0.0125172	17	684	2.95156	GO:0120039 plasma membrane bounded cell projection morphogenesis	Kif5b Map1s Trio Nfasc Fn1 Ptprz1 Rtn4 Sema5a Ctnnd2 Rock1 Skil Iqgap1 Dst Zeb2 Vim Ppp1r9a Mbp
0.0132255	17	690	2.92589	GO:0048858 cell projection morphogenesis	Kif5b Map1s Trio Nfasc Fn1 Ptprz1 Rtn4 Sema5a Ctnnd2 Rock1 Skil Iqgap1 Dst Zeb2 Vim Ppp1r9a Mbp
0.00425949	20	815	2.91428	GO:0032989 cellular component morphogenesis	Kif5b Map1s Trio Nfasc Fn1 Ptprz1 Rtn4 Sema5a Ctnnd2 Rock1 Skil Iqgap1 Flnc Plec Cflar Dst Zeb2 Vim Ppp1r9a Mbp
0.00084393	26	1075	2.87226	GO:0031175 neuron projection development	Kif5b Map1s Trio Nfasc Ppp1r9a Fn1 Lpar1 Ptprz1 Slc12a5 Sf3a2 Rtn4 Sema5a Ctnnd2 Rock1 Cflar Skil Iqgap1 Vim Sez6 Dst Zeb2 Igsf9 Gpr37 Cyth2 Itsn1 Mbp
0.000357056	29	1223	2.81598	GO:0048666 neuron development	Kif5b Map1s Trio Nfasc Ppp1r9a Ywhaz Fn1 Lpar1 Ptprz1 Zmiz1 Slc12a5 Sf3a2 Rtn4 Sema5a Ctnnd2 Rock1 Cflar Skil Iqgap1 Vim Sez6 Dst Zeb2 Igsf9 Ttc36 Gpr37 Cyth2 Itsn1 Mbp
0.000194276	35	1574	2.64072	GO:0048699 generation of neurons	Kif5b Nav1 Map1s Trio Nfasc Ppp1r9a Ywhaz Zeb1 Fn1 Bag1 Lpar1 Ptprz1 Zmiz1 Slc12a5 Sf3a2 Rtn4 Sema5a Ctnnd2 Rock1 Cflar Skil Iqgap1 Vim Sez6 Mib1 Dst Zeb2 Dagla Igsf9 Ttc36 Gpr37 Hipk2 Cyth2 Itsn1 Mbp
0.000357056	33	1498	2.61614	GO:0030182 neuron differentiation	Kif5b Map1s Trio Nfasc Ppp1r9a Ywhaz Zeb1 Fn1 Bag1 Lpar1 Ptprz1 Zmiz1 Slc12a5 Sf3a2 Rtn4 Sema5a Ctnnd2 Rock1 Cflar Skil Iqgap1 Vim Sez6 Mib1 Dst Zeb2 Igsf9 Ttc36 Gpr37 Hipk2 Cyth2 Itsn1 Mbp
0.000194276	38	1807	2.49738	GO:0022008 neurogenesis	Kif5b Nav1 Map1s Trio Nfasc Ppp1r9a Dagla Lpar1 Ywhaz Zeb1 Fn1 Bag1 Ptprz1 Zmiz1 Slc12a5 Sf3a2 Rtn4 Sema5a Ctnnd2 Rock1 Cflar Skil Iqgap1 Yap1 Vim Sez6 Plec Mib1 Dst Zeb2 Igsf9 Ttc36 Gpr37 Chd7 Hipk2 Cyth2 Itsn1 Mbp
0.00177582	32	1582	2.40216	GO:0120036 plasma membrane bounded cell projection organization	Kif5b Map1s Trio Nfasc Ppp1r9a Ttc36 Fn1 Ttyh1 Lpar1 Ptprz1 Dnah2 Slc12a5 Sf3a2 Rtn4 Golph3 Sema5a Ctnnd2 Myo10 Rock1 Cflar Skil Iqgap1 Yap1 Vim Sez6 Dst Zeb2 Igsf9 Gpr37 Cyth2 Itsn1 Mbp
0.00252753	32	1621	2.34437	GO:0030030 cell projection organization	Kif5b Map1s Trio Nfasc Ppp1r9a Ttc36 Fn1 Ttyh1 Lpar1 Ptprz1 Dnah2 Slc12a5 Sf3a2 Rtn4 Golph3 Sema5a Ctnnd2 Myo10 Rock1 Cflar Skil Iqgap1 Yap1 Vim Sez6 Dst Zeb2 Igsf9 Gpr37 Cyth2 Itsn1 Mbp
0.00357537	41	2454	1.98412	GO:0007399 nervous system development	Kif5b Nav1 Map1s Trio Fn1 Nfasc Ppp1r9a Dagla Lpar1 Chd7 Mbp Rtn4 Ywhaz Zeb1 Bag1 Nrxn2 Ptprz1 Zmiz1 Slc12a5 Sf3a2 Sema5a Ctnnd2 Rock1 Cflar Skil Iqgap1 Smarcc1 Igsf9 Yap1 Sez6 Vim Zeb2 Plec Mib1 Dst Anp32b Ttc36 Gpr37 Hipk2 Cyth2 Itsn1
0.00407732	46	2926	1.86699	GO:0022607 cellular component assembly	Capza2 Plec Rock1 Ltbp3 Eif3a Dst Fn1 Ttc36 Chmp5 Cadps2 Col1a2 Ttyh1 Nrxn2 Lpar1 Bscl2 Kmt2a Ikbkg Dnah2 Abca1 Dync1h1 Sf3a2 Rtn4 Ubtf Nemf Golph3 Myo10 Ywhaz Cops7b Anp32b Snx30 Vcp Clta Ago3 Iqgap1 Rbm5 H1f3 Yap1 Flnc Cflar Nfasc Tln1 Kmt2d Mtln Tns1 Scara5 Ppp1r9a
0.00357537	49	3168	1.83683	GO:0044085 cellular component biogenesis	Capza2 Plec Rock1 Ltbp3 Eif3a Dst Fn1 Ttc36 Chmp5 Cadps2 Col1a2 Ttyh1 Nrxn2 Lpar1 Bscl2 Kmt2a Ikbkg Dnah2 Abca1 Dync1h1 Sf3a2 Rtn4 Ubtf Nemf Golph3 Myo10 Ywhaz Cops7b Anp32b Snx30 Vcp Clta Ago3 Iqgap1 Cul4a Rbm5 Chd7 H1f3 Yap1 Exosc5 Flnc Cflar Nfasc Tln1 Kmt2d Mtln Tns1 Scara5 Ppp1r9a

## Sheet: Fig10E
ID	Gene	Average	Mito gene
ENSMUSG00000096345	Esp16	19.4909
ENSMUSG00000043336	Filip1l	19.2201
ENSMUSG00000022120	Obi1	19.0389
ENSMUSG00000026786	Apbb1ip	13.533
ENSMUSG00000041607	Mbp	13.4297
ENSMUSG00000029419	Ajm1	12.5918
ENSMUSG00000020982	Nemf	11.4758
ENSMUSG00000010110	Stx5a	11.1109
ENSMUSG00000092618	Btnl6	10.5595
ENSMUSG00000006740	Kif5b	10.4411	Kif5b
ENSMUSG00000026131	Dst	9.97397
ENSMUSG00000026728	Vim	9.85917
ENSMUSG00000029661	Col1a2	9.68257
ENSMUSG00000045962	Wnk1	9.66047
ENSMUSG00000032481	Smarcc1	9.5677
ENSMUSG00000028842	Ago3	9.52037
ENSMUSG00000068699	Flnc	9.49827
ENSMUSG00000099767	Gm28884	9.3992
ENSMUSG00000026193	Fn1	9.27343
ENSMUSG00000028465	Tln1	9.25393
ENSMUSG00000022562	Oplah	9.14223
ENSMUSG00000055538	Zcchc24	9.13667
ENSMUSG00000020458	Rtn4	9.02783
ENSMUSG00000038668	Lpar1	8.99197
ENSMUSG00000031446	Cul4a	8.7943
ENSMUSG00000025203	Scd2	8.76393
ENSMUSG00000022032	Scara5	8.71477
ENSMUSG00000028412	Slc44a1	8.6971	Slc44a1
ENSMUSG00000026872	Zeb2	8.68707
ENSMUSG00000020935	Dcakd	8.59287	Dcakd
ENSMUSG00000000263	Glra1	8.57367
ENSMUSG00000003269	Cyth2	8.56493
ENSMUSG00000002028	Kmt2a	8.5174
ENSMUSG00000057729	Prtn3	8.43377
ENSMUSG00000022283	Pabpc1	8.37187
ENSMUSG00000039904	Gpr37	8.35553
ENSMUSG00000037071	Scd1	8.3421
ENSMUSG00000085604	Dhx58os	8.31233
ENSMUSG00000042492	Tbc1d10b	8.30487
ENSMUSG00000085833	Gm13003	8.30367
ENSMUSG00000093687	Gm20637	8.2871
ENSMUSG00000048022	Tmem229a	8.25077
ENSMUSG00000002289	Angptl4	8.2226
ENSMUSG00000018707	Dync1h1	8.19603
ENSMUSG00000022565	Plec	8.11477	Plec
ENSMUSG00000029723	Tsc22d4	8.08507
ENSMUSG00000024294	Mib1	8.07677
ENSMUSG00000028461	Ccdc107	7.97173
ENSMUSG00000048497	Mmgt2	7.95457
ENSMUSG00000028234	Rps20	7.8851
ENSMUSG00000032580	Rbm5	7.8675
ENSMUSG00000103793	Pcdhga6	7.85097
ENSMUSG00000025006	Sorbs1	7.84957
ENSMUSG00000024238	Zeb1	7.84237
ENSMUSG00000039994	Timeless	7.83667
ENSMUSG00000022265	Ank	7.83073
ENSMUSG00000028649	Macf1	7.8253
ENSMUSG00000051319	Mtln	7.82397	Mtln
ENSMUSG00000087292	Gm13832	7.80807
ENSMUSG00000032059	Alg9	7.80213
ENSMUSG00000028333	Anp32b	7.79107
ENSMUSG00000033960	Jcad	7.76477
ENSMUSG00000033597	Caskin1	7.69607
ENSMUSG00000068206	Pick1	7.681	Pick1
ENSMUSG00000035969	Rusc2	7.6793
ENSMUSG00000110718	Gm45765	7.6774
ENSMUSG00000022263	Trio	7.6677
ENSMUSG00000029772	Ahcyl2	7.65117
ENSMUSG00000017740	Slc12a5	7.63623
ENSMUSG00000041235	Chd7	7.60953
ENSMUSG00000093682	Gm20681	7.60887
ENSMUSG00000028347	Tmeff1	7.60787
ENSMUSG00000027660	Skil	7.59357
ENSMUSG00000015243	Abca1	7.5644
ENSMUSG00000061099	Gapdhs	7.54663
ENSMUSG00000117957	Gm50334	7.52647
ENSMUSG00000026442	Nfasc	7.5192
ENSMUSG00000022185	Acin1	7.48333
ENSMUSG00000026240	Cops7b	7.48173
ENSMUSG00000018774	Cd68	7.47857
ENSMUSG00000022272	Myo10	7.46527
ENSMUSG00000068748	Ptprz1	7.4379
ENSMUSG00000039438	Ttc36	7.4063
ENSMUSG00000011382	Dhdh	7.39957
ENSMUSG00000058600	Rpl30	7.3976
ENSMUSG00000055322	Tns1	7.39647
ENSMUSG00000026275	Ppp1r7	7.39117
ENSMUSG00000007379	Dennd2c	7.38127
ENSMUSG00000022285	Ywhaz	7.3437	Ywhaz
ENSMUSG00000035545	Leng8	7.34027
ENSMUSG00000069833	Ahnak	7.33043
ENSMUSG00000048154	Kmt2d	7.32327
ENSMUSG00000020775	Mrpl38	7.30597	Mrpl38
ENSMUSG00000000154	Slc22a18	7.30297
ENSMUSG00000028419	Chmp5	7.29673
ENSMUSG00000022240	Ctnnd2	7.29287
ENSMUSG00000022201	Zfr	7.2902
ENSMUSG00000027570	Col9a3	7.28453
ENSMUSG00000028106	Rprd2	7.2831
ENSMUSG00000033768	Nrxn2	7.28237
ENSMUSG00000038371	Sbf2	7.2708
ENSMUSG00000052565	H1f3	7.2707
ENSMUSG00000028478	Clta	7.25203
ENSMUSG00000035735	Dagla	7.24437
ENSMUSG00000060206	Zfp462	7.23253
ENSMUSG00000036371	Serbp1	7.20607
ENSMUSG00000028452	Vcp	7.1888
ENSMUSG00000030428	Ttyh1	7.18873
ENSMUSG00000022432	Smc1b	7.18047
ENSMUSG00000007817	Zmiz1	7.17123
ENSMUSG00000029767	Calu	7.17013
ENSMUSG00000061306	Slc38a10	7.17007
ENSMUSG00000020923	Ubtf	7.1512
ENSMUSG00000112429	Gm47093	7.13683
ENSMUSG00000036103	Colec12	7.13203
ENSMUSG00000038619	Ensa	7.12917
ENSMUSG00000028439	Fam219a	7.1242
ENSMUSG00000071657	Bscl2	7.1223
ENSMUSG00000028753	Vwa5b1	7.12087
ENSMUSG00000041782	Lad1	7.11983
ENSMUSG00000028248	Pnisr	7.10783
ENSMUSG00000043252	Tmem64	7.10673
ENSMUSG00000097079	Gm26604	7.1067
ENSMUSG00000066108	Muc5b	7.10613
ENSMUSG00000038252	Ncapd2	7.08687
ENSMUSG00000019082	Slc25a22	7.0793	Slc25a22
ENSMUSG00000004221	Ikbkg	7.07073
ENSMUSG00000106383	E330034L11Rik	7.06787
ENSMUSG00000030536	Iqgap1	7.03667
ENSMUSG00000039159	Ube2h	7.02143
ENSMUSG00000005237	Dnah2	7.01483
ENSMUSG00000028784	Spocd1	7.00753
ENSMUSG00000062397	Zfp706	7.00723
ENSMUSG00000023439	Gnb3	6.98337
ENSMUSG00000032827	Ppp1r9a	6.9683
ENSMUSG00000071724	Smpd5	6.95947	Smpd5
ENSMUSG00000061436	Hipk2	6.9487
ENSMUSG00000045763	Basp1	6.9342
ENSMUSG00000022255	Mtdh	6.92083
ENSMUSG00000037487	Ubr5	6.92017
ENSMUSG00000038855	Itpkb	6.91377
ENSMUSG00000024769	Cdc42bpg	6.8804
ENSMUSG00000084819	Gm11967	6.87823
ENSMUSG00000058396	Gpr182	6.87607
ENSMUSG00000029714	Gigyf1	6.87343
ENSMUSG00000038520	Tbc1d17	6.87037
ENSMUSG00000070737	Tmem35b	6.8626
ENSMUSG00000022231	Sema5a	6.85987
ENSMUSG00000022957	Itsn1	6.84443
ENSMUSG00000028385	Snx30	6.84237
ENSMUSG00000024290	Rock1	6.83867
ENSMUSG00000097908	4933404O12Rik	6.8329
ENSMUSG00000027674	Pex5l	6.8243
ENSMUSG00000021286	Zfyve21	6.8216
ENSMUSG00000032555	Topbp1	6.80283
ENSMUSG00000044724	Gpr152	6.7991
ENSMUSG00000024764	Naa40	6.79583
ENSMUSG00000053110	Yap1	6.78527
ENSMUSG00000000632	Sez6	6.7825
ENSMUSG00000024991	Eif3a	6.77807
ENSMUSG00000039100	Marchf6	6.77213
ENSMUSG00000037995	Igsf9	6.75893
ENSMUSG00000039477	Tnrc18	6.75273	Tnrc18
ENSMUSG00000028416	Bag1	6.7368
ENSMUSG00000019261	Map1s	6.73047
ENSMUSG00000020135	Apc2	6.7199
ENSMUSG00000038271	Iffo1	6.7149
ENSMUSG00000020375	Rufy1	6.71313
ENSMUSG00000021288	Klc1	6.70787
ENSMUSG00000061286	Exosc5	6.7067
ENSMUSG00000029713	Gnb2	6.70113
ENSMUSG00000035459	Stab2	6.70023
ENSMUSG00000022270	Retreg1	6.69237	Retreg1
ENSMUSG00000102817	Gm6185	6.6911
ENSMUSG00000063870	Chd4	6.68917
ENSMUSG00000005354	Txn2	6.66143	Txn2
ENSMUSG00000015733	Capza2	6.62843
ENSMUSG00000020211	Sf3a2	6.61777
ENSMUSG00000048038	Ccdc187	6.61457
ENSMUSG00000009418	Nav1	6.59087
ENSMUSG00000051499	Zfp786	6.58707
ENSMUSG00000087269	D330023K18Rik	6.57533
ENSMUSG00000040128	Pnrc1	6.56837
ENSMUSG00000025872	Thoc3	6.56207
ENSMUSG00000001424	Snd1	6.55763	Snd1
ENSMUSG00000024283	Wac	6.54843
ENSMUSG00000026031	Cflar	6.54197
ENSMUSG00000017978	Cadps2	6.53993
ENSMUSG00000022234	Cct5	6.5388
ENSMUSG00000032181	Scg3	6.5346
ENSMUSG00000022456	Septin3	6.53347
ENSMUSG00000047187	Rab2a	6.5331
ENSMUSG00000024940	Ltbp3	6.5258
ENSMUSG00000022200	Golph3	6.50497	Golph3
ENSMUSG00000040312	Cchcr1	6.50013
ENSMUSG00000029718	Pcolce	6.49993
ENSMUSG00000022253	Nadk2	6.49537	Nadk2
ENSMUSG00000028433	Ubap2	6.49477
ENSMUSG00000041058	Wwp1	6.4925
ENSMUSG00000028339	Col15a1	6.4852
ENSMUSG00000028309	Rnf20	6.4826
ENSMUSG00000109179	Gm35339	6.4811
ENSMUSG00000012211	Tex22	6.48063
ENSMUSG00000036241	Ube2r2	6.48053
ENSMUSG00000056966	Gjc3	6.47277
ENSMUSG00000020315	Sptbn1	6.4703
ENSMUSG00000024286	Ccny	6.4697
ENSMUSG00000086425	F730016J06Rik	6.4657
ENSMUSG00000035517	Tdrd7	6.4494
ENSMUSG00000066324	Bpnt2	6.44937
ENSMUSG00000035623	Rsf1	6.4482
ENSMUSG00000035203	Epn1	6.44747
ENSMUSG00000055296	Tmem245	6.4461
ENSMUSG00000033327	Tnxb	6.42877
ENSMUSG00000032363	Adamts7	6.42393
ENSMUSG00000108553	Gm38569	6.4214
ENSMUSG00000032788	Pdxk	6.42117
ENSMUSG00000073910	Mob3b	6.4209
ENSMUSG00000079638	Rhox2b	6.41957
ENSMUSG00000026870	Cutal	6.41853
ENSMUSG00000104346	Pcdhga3	6.41283
ENSMUSG00000018566	Slc2a4	6.41273
ENSMUSG00000004267	Eno2	6.40783
ENSMUSG00000071176	Arhgef10	6.40387
ENSMUSG00000030691	Fchsd2	6.3996
ENSMUSG00000028636	Ppcs	6.39433
ENSMUSG00000003308	Keap1	6.39253
ENSMUSG00000092341	Malat1	6.3883
ENSMUSG00000062980	Cped1	6.38327
ENSMUSG00000004054	Map3k11	6.37903
ENSMUSG00000030835	Nomo1	6.3761
ENSMUSG00000045973	Slc25a51	6.37437	Slc25a51
ENSMUSG00000025576	Rbfox3	6.37013
ENSMUSG00000022471	Xrcc6	6.36077
ENSMUSG00000027939	Nup210l	6.3591
ENSMUSG00000007783	Cpt1c	6.35727	Cpt1c
ENSMUSG00000030652	Coq7	6.35177	Coq7
ENSMUSG00000097372	Gm26876	6.349
ENSMUSG00000051359	Ncald	6.3461
ENSMUSG00000042390	Gatad2b	6.34413
ENSMUSG00000058006	Mdn1	6.34187
ENSMUSG00000085586	Gm11613	6.3402
ENSMUSG00000028468	Rgp1	6.33977
ENSMUSG00000028246	Faxc	6.33863
ENSMUSG00000015092	Edf1	6.32663
ENSMUSG00000026414	Tnnt2	6.31927
ENSMUSG00000031826	Usp10	6.31527
ENSMUSG00000114652	Gm41043	6.3084
ENSMUSG00000001761	Smo	6.29953
ENSMUSG00000028426	Rad23b	6.2988
ENSMUSG00000069678	Pcgf1	6.29803
ENSMUSG00000019936	Epyc	6.2934
ENSMUSG00000024236	Svil	6.28993
ENSMUSG00000073639	Rab18	6.289
ENSMUSG00000026737	Pip4k2a	6.28697
ENSMUSG00000030630	Fah	6.28577
ENSMUSG00000104358	Gm37127	6.2827
ENSMUSG00000024758	Rtn3	6.27023
ENSMUSG00000007613	Tgfbr1	6.26247
ENSMUSG00000057246	BC051142	6.26047
ENSMUSG00000039133	9330171B17Rik	6.24893
ENSMUSG00000048307	Ankrd46	6.24597
ENSMUSG00000048429	Timm29	6.2392	Timm29
ENSMUSG00000030678	Maz	6.23633
ENSMUSG00000054723	Vmac	6.22657
ENSMUSG00000039678	Tbc1d13	6.22413
ENSMUSG00000003863	Ppfia3	6.22187
ENSMUSG00000041164	Zmiz2	6.2166	Zmiz2
ENSMUSG00000026179	Pnkd	6.21567	Pnkd
ENSMUSG00000108912	E230020D15Rik	6.2143
ENSMUSG00000039670	Oxld1	6.21293	Oxld1
ENSMUSG00000037646	Vps13b	6.21163
ENSMUSG00000039704	Lmbrd2	6.20457
ENSMUSG00000111709	Gm3776	6.20237
ENSMUSG00000011305	Plin5	6.1979	Plin5
ENSMUSG00000059796	Eif4a1	6.19473
ENSMUSG00000042699	Dhx9	6.18783
ENSMUSG00000026814	Eng	6.18613
ENSMUSG00000029571	Tmem106b	6.18343
ENSMUSG00000084373	Rps2-ps4	6.18033
ENSMUSG00000015488	Cacfd1	6.17943
ENSMUSG00000028207	Asph	6.17203
ENSMUSG00000050812	Ecpas	6.17117
ENSMUSG00000067951	Vmn1r227	6.16993
ENSMUSG00000020440	Arf5	6.1676
ENSMUSG00000023159	Psg29	6.16563
ENSMUSG00000028284	Map3k7	6.1611
ENSMUSG00000034902	Pip5k1c	6.15523
ENSMUSG00000071652	Ints5	6.15373
ENSMUSG00000024556	Me2	6.1502	Me2
ENSMUSG00000036151	Tm6sf2	6.1497
ENSMUSG00000071647	Eml3	6.14953
ENSMUSG00000020368	Canx	6.14047	Canx
ENSMUSG00000017478	Zc3h18	6.14013
ENSMUSG00000034206	Polq	6.13743
ENSMUSG00000032625	Thsd7a	6.13033
ENSMUSG00000045639	Zfp629	6.1284
ENSMUSG00000049305	Ccdc71	6.12597
ENSMUSG00000000001	Gnai3ENSMUSG00000000001	6.1216
ENSMUSG00000020140	Lgr5	6.1196
ENSMUSG00000046897	Zfp740	6.11763
ENSMUSG00000063362	Alg11	6.1139
ENSMUSG00000034066	Farp2	6.1121
ENSMUSG00000045205	Dpy19l4	6.09583
ENSMUSG00000025026	Add3	6.09477
ENSMUSG00000037364	Srrt	6.09423
ENSMUSG00000017314	Mpp2	6.09353
ENSMUSG00000031709	Tbc1d9	6.0875
ENSMUSG00000028444	Cntfr	6.0865
ENSMUSG00000022817	Itgb5	6.0743
ENSMUSG00000087009	Nphs1os	6.06957
ENSMUSG00000031805	Jak3	6.0682
ENSMUSG00000063077	Kif1b	6.06573	Kif1b
ENSMUSG00000048612	Myof	6.0588
ENSMUSG00000064326	Siva1	6.05847	Siva1
ENSMUSG00000028469	Npr2	6.05743
ENSMUSG00000102764	Gm37183	6.055
ENSMUSG00000017733	Eppin	6.05093
ENSMUSG00000025780	Itih5	6.0481
ENSMUSG00000086373	Gm11978	6.04663
ENSMUSG00000028458	Tesk1	6.04617
ENSMUSG00000025575	Cant1	6.0452
ENSMUSG00000022705	Drd3	6.04237
ENSMUSG00000069601	Ank3	6.04227
ENSMUSG00000008763	Man1a2	6.03563
ENSMUSG00000036002	Fam214b	6.03057
ENSMUSG00000035397	Klf16	6.03007
ENSMUSG00000032667	Pon2	6.02957
ENSMUSG00000007034	Slc44a4	6.0291
ENSMUSG00000029415	Sdad1	6.02743
ENSMUSG00000049739	Zfp646	6.02703
ENSMUSG00000051586	Mical3	6.01753
ENSMUSG00000103966	Gm37120	6.0048
ENSMUSG00000060279	Ap2a1	6.00463
ENSMUSG00000060380	C030014I23Rik	6.00197
ENSMUSG00000029769	Ccdc136	6.00063	Ccdc136
ENSMUSG00000040550	Otud6b	5.99827
ENSMUSG00000063450	Syne2	5.9949	Syne2
ENSMUSG00000115245	4930478E11Rik	5.98537
ENSMUSG00000033253	Szt2	5.9803
ENSMUSG00000017119	Nbr1	5.97997	Nbr1
ENSMUSG00000012535	Tnpo3	5.9756
ENSMUSG00000025474	Tubgcp2	5.97127
ENSMUSG00000029684	Wasl	5.96503
ENSMUSG00000002831	Plin4	5.9591
ENSMUSG00000022191	Drosha	5.95773
ENSMUSG00000037965	Zc3h7a	5.95543
ENSMUSG00000021816	Ppp3cb	5.9543
ENSMUSG00000026960	Arl6ip6	5.9513
ENSMUSG00000028423	Nfx1	5.9503
ENSMUSG00000026219	Trip12	5.95013
ENSMUSG00000028249	Sdcbp	5.94057
ENSMUSG00000028053	Ash1l	5.93343
ENSMUSG00000001349	Cnn1	5.932
ENSMUSG00000028480	Glipr2	5.93163
ENSMUSG00000113355	Gm48888	5.92657
ENSMUSG00000038011	Dnah10	5.92433
ENSMUSG00000049676	Catsperg1	5.9003
ENSMUSG00000049091	Sephs2	5.88727
ENSMUSG00000004996	Mri1	5.88567
ENSMUSG00000020074	Ccar1	5.88533
ENSMUSG00000002265	Peg3	5.88113
ENSMUSG00000097709	2810429I04Rik	5.87837
ENSMUSG00000038569	Rad9b	5.87467
ENSMUSG00000022197	Pdzd2	5.8734
ENSMUSG00000024617	Camk2a	5.8674	Camk2a
ENSMUSG00000028456	Unc13b	5.8562
ENSMUSG00000029462	Vps29	5.85317
ENSMUSG00000028961	Pgd	5.8459
ENSMUSG00000078580	E430018J23Rik	5.84557
ENSMUSG00000068008	Bpifb3	5.8415
ENSMUSG00000020930	Ccdc103	5.83807
ENSMUSG00000028278	Rragd	5.82933
ENSMUSG00000002032	Tmem25	5.82607
ENSMUSG00000028434	Epb41l4b	5.82393
ENSMUSG00000035745	Grin3b	5.82223
ENSMUSG00000032615	Nt5m	5.81873	Nt5m
ENSMUSG00000060212	Pcnx2	5.81573
ENSMUSG00000060261	Gtf2i	5.8136
ENSMUSG00000045071	E130308A19Rik	5.8099
ENSMUSG00000032766	Gng11	5.80227
ENSMUSG00000002546	Golga2	5.79403
ENSMUSG00000075524	4930407I10Rik	5.78883
ENSMUSG00000047515	BC049715	5.78573
ENSMUSG00000087322	Gm16075	5.77723
ENSMUSG00000028975	Pex14	5.77453
ENSMUSG00000084845	Tmem240	5.77353
ENSMUSG00000043789	Vwce	5.77337
ENSMUSG00000022462	Slc38a2	5.77287
ENSMUSG00000029761	Cald1	5.76973
ENSMUSG00000101268	2010310C07Rik	5.7691
ENSMUSG00000033770	Clcnka	5.76743
ENSMUSG00000040170	Fmo2	5.7671
ENSMUSG00000028414	Fktn	5.7652
ENSMUSG00000045868	Gvin1	5.7645
ENSMUSG00000038279	Nop2	5.76357
ENSMUSG00000041225	Arhgap12	5.75773
ENSMUSG00000026546	Cfap45	5.75427
ENSMUSG00000003271	Sult2b1	5.74583
ENSMUSG00000033088	Triobp	5.7438
ENSMUSG00000024780	Cdc37l1	5.74177
ENSMUSG00000028383	Hsdl2	5.7416	Hsdl2
ENSMUSG00000020024	Cep83	5.73847
ENSMUSG00000044006	Cilp2	5.73807
ENSMUSG00000039509	Nup133	5.73647
ENSMUSG00000030629	Zfand6	5.7341
ENSMUSG00000053293	Pom121	5.73387
ENSMUSG00000049123	Catsperg2	5.73107
ENSMUSG00000028328	Tmod1	5.72823
ENSMUSG00000032380	Dapk2	5.7232
ENSMUSG00000030232	Aebp2	5.7156
ENSMUSG00000112621	Gm5173	5.71497
ENSMUSG00000040033	Stat2	5.71397	Stat2
ENSMUSG00000111141	Gm47115	5.70813
ENSMUSG00000049173	Myoz3	5.7068
ENSMUSG00000000416	Cttnbp2	5.7011
ENSMUSG00000021144	Mta1	5.6948
ENSMUSG00000057375	Yipf1	5.69417
ENSMUSG00000096054	Syne1	5.6941
ENSMUSG00000000184	Ccnd2	5.6937
ENSMUSG00000024937	Ehbp1l1	5.68957
ENSMUSG00000109324	Prmt1	5.68937
ENSMUSG00000026934	Lhx3	5.6879
ENSMUSG00000074591	Ankub1	5.68717
ENSMUSG00000040183	Ankrd6	5.68483
ENSMUSG00000056529	Ptafr	5.6824
ENSMUSG00000107227	Gm42559	5.68113
ENSMUSG00000046541	Zfp526	5.68027
ENSMUSG00000001670	Tat	5.67807	Tat
ENSMUSG00000039804	Ncoa5	5.67627
ENSMUSG00000025220	Oga	5.67503	Oga
ENSMUSG00000051716	Apon	5.67223
ENSMUSG00000035697	Arhgap45	5.6702
ENSMUSG00000092035	Peg10	5.66963
ENSMUSG00000034574	Daam1	5.66873
ENSMUSG00000002748	Baz1b	5.6553
ENSMUSG00000030109	Slc6a12	5.65427
ENSMUSG00000053228	Ceacam3	5.6514
ENSMUSG00000014195	Dnajc7	5.64957
ENSMUSG00000035551	Igfbpl1	5.649
ENSMUSG00000011832	Evi5l	5.64087
ENSMUSG00000029726	Mepce	5.64017
ENSMUSG00000026028	Trak2	5.63443	Trak2
ENSMUSG00000114370	Gm46411	5.63087
ENSMUSG00000041592	Sdk2	5.6295
ENSMUSG00000026955	Sapcd2	5.62803
ENSMUSG00000023902	Zscan10	5.62797
ENSMUSG00000036555	Iqce	5.6232	Iqce
ENSMUSG00000058239	Usf2	5.6229
ENSMUSG00000030871	Ears2	5.61797	Ears2
ENSMUSG00000071656	Lrrn4cl	5.61797
ENSMUSG00000025892	Gria4	5.61743
ENSMUSG00000050936	Gm42743	5.61593
ENSMUSG00000024240	Epc1	5.6145
ENSMUSG00000022357	Klhl38	5.6142
ENSMUSG00000032816	Igdcc4	5.61403
ENSMUSG00000073434	Wdr90	5.61273
ENSMUSG00000025650	Col7a1	5.609
ENSMUSG00000011148	Adssl1	5.60897
ENSMUSG00000104963	Gm42974	5.60873
ENSMUSG00000116265	Cyp2d32-ps	5.60183
ENSMUSG00000059423	Zfp933	5.5998
ENSMUSG00000073705	Cenps	5.59277
ENSMUSG00000034135	Sik3	5.59273
ENSMUSG00000036565	Ttyh3	5.59037
ENSMUSG00000024843	Chka	5.589
ENSMUSG00000063047	Zfp780b	5.58327
ENSMUSG00000039623	Ap5z1	5.58153
ENSMUSG00000043439	Epop	5.58027
ENSMUSG00000032193	Ldlr	5.57927
ENSMUSG00000029616	Erp29	5.5702
ENSMUSG00000034312	Iqsec1	5.5695
ENSMUSG00000018924	Alox15	5.56847
ENSMUSG00000099241	Gvin-ps2	5.56847
ENSMUSG00000049985	Ankrd55	5.56793
ENSMUSG00000103898	Gm30238	5.56733
ENSMUSG00000105281	Gm17835	5.5646
ENSMUSG00000025221	Kcnip2	5.56297
ENSMUSG00000078490	Cfap74	5.56097
ENSMUSG00000086750	Gm11770	5.5599
ENSMUSG00000038126	Mphosph9	5.55727
ENSMUSG00000053646	Plxnb1	5.5563
ENSMUSG00000058301	Upf1	5.54857
ENSMUSG00000029672	Fam3c	5.54857
ENSMUSG00000117815	Gm50166	5.5457
ENSMUSG00000029191	Rfc1	5.5455
ENSMUSG00000032185	Carm1	5.54133
ENSMUSG00000071665	Foxr2	5.54077
ENSMUSG00000018126	Baiap2l2	5.54057
ENSMUSG00000029629	Phf14	5.53813
ENSMUSG00000035696	Rnf38	5.53553
ENSMUSG00000086624	Gm16130	5.5313
ENSMUSG00000029775	Klhdc10	5.5256
ENSMUSG00000028430	Nol6	5.52203	Nol6
ENSMUSG00000035673	Sbno2	5.52117
ENSMUSG00000027593	Raly	5.51643
ENSMUSG00000039168	Dap	5.51537
ENSMUSG00000005553	Atp4a	5.51063
ENSMUSG00000020515	Cnot8	5.50783
ENSMUSG00000028228	Cpne3	5.50527	Cpne3
ENSMUSG00000023153	Tmem52	5.50303
ENSMUSG00000020261	Slc36a1	5.50277
ENSMUSG00000105202	C230031I18Rik	5.4974
ENSMUSG00000038020	Rapgefl1	5.4957
ENSMUSG00000001127	Araf	5.49147	Araf
ENSMUSG00000026211	Obsl1	5.48403
ENSMUSG00000028382	Ptbp3	5.47527
ENSMUSG00000030061	Uba3	5.47347
ENSMUSG00000028763	Hspg2	5.473
ENSMUSG00000074227	Spint2	5.4689
ENSMUSG00000039967	Zfp292	5.46847
ENSMUSG00000035382	Pcsk7	5.4667
ENSMUSG00000028437	Ubap1	5.46133
ENSMUSG00000075288	Gm6913	5.4575
ENSMUSG00000004285	Atp6v1f	5.45633
ENSMUSG00000032396	Dis3l	5.45243
ENSMUSG00000106802	Gm42885	5.45037
ENSMUSG00000025405	Inhbc	5.45037
ENSMUSG00000102748	Pcdhgb2	5.44353
ENSMUSG00000068917	Clk2	5.44263
ENSMUSG00000051435	Fhad1	5.44263
ENSMUSG00000035504	Reep6	5.43523
ENSMUSG00000029478	Ncor2	5.4338
ENSMUSG00000027794	Sohlh2	5.43363
ENSMUSG00000044791	Setd2	5.43153
ENSMUSG00000000605	Clcn4	5.43023
ENSMUSG00000040592	Cd79b	5.43013
ENSMUSG00000017466	Timp2	5.4297
ENSMUSG00000015597	Zfp318	5.42817
ENSMUSG00000019054	Fis1	5.4263	Fis1
ENSMUSG00000040720	Virma	5.4255
ENSMUSG00000018983	E2f2	5.4255
ENSMUSG00000016526	Dyrk3	5.42043
ENSMUSG00000007030	Vwa7	5.4167
ENSMUSG00000020437	Myo1g	5.41637
ENSMUSG00000024212	Mllt1	5.4129
ENSMUSG00000026923	Notch1	5.4129
ENSMUSG00000027469	Tpx2	5.41023
ENSMUSG00000028291	Akirin2	5.41003
ENSMUSG00000024911	Fibp	5.40547
ENSMUSG00000024847	Aip	5.40543	Aip
ENSMUSG00000048232	Fbxo10	5.40543
ENSMUSG00000020792	Exoc7	5.4051
ENSMUSG00000026832	Cytip	5.40497
ENSMUSG00000021770	Samd8	5.40147
ENSMUSG00000033590	Myo5c	5.40147
ENSMUSG00000033427	Upb1	5.398
ENSMUSG00000027737	Slc7a11	5.39743
ENSMUSG00000031841	Cdh13	5.39533
ENSMUSG00000019992	Mtfr2	5.39353	Mtfr2
ENSMUSG00000019368	Sec14l4	5.39133
ENSMUSG00000021018	Polr2h	5.39047
ENSMUSG00000000958	Slc7a7	5.3882
ENSMUSG00000031441	Atp11a	5.3849
ENSMUSG00000027993	Trim2	5.3847
ENSMUSG00000032232	Cgnl1	5.3815
ENSMUSG00000044702	Palb2	5.37927
ENSMUSG00000021484	Lman2	5.37897
ENSMUSG00000096484	Gm13696	5.37853
ENSMUSG00000090100	Ttbk2	5.3769
ENSMUSG00000003032	Klf4	5.37503
ENSMUSG00000020917	Acly	5.3745	Acly
ENSMUSG00000026197	Zfand2b	5.37323
ENSMUSG00000105950	Gm43679	5.36817
ENSMUSG00000046062	Ppp1r15b	5.36593
ENSMUSG00000015478	Rnf5	5.3607	Rnf5
ENSMUSG00000058290	Espl1	5.3584
ENSMUSG00000021143	Pacs2	5.3578	Pacs2
ENSMUSG00000034269	Setd5	5.35593
ENSMUSG00000026790	Odf2	5.3534
ENSMUSG00000041685	Fcho2	5.3488
ENSMUSG00000022206	Npr3	5.3473
ENSMUSG00000031907	Zfp90	5.34723
ENSMUSG00000020777	Acox1	5.34193	Acox1
ENSMUSG00000028277	Ube2j1	5.34153
ENSMUSG00000022292	Rrm2b	5.33993	Rrm2b
ENSMUSG00000044072	Eml6	5.33973
ENSMUSG00000059674	Cdh24	5.3349
ENSMUSG00000029701	Rbm28	5.33423
ENSMUSG00000028245	Nsmaf	5.32793
ENSMUSG00000052949	Rnf157	5.32793
ENSMUSG00000108523	4933430L12Rik	5.32517
ENSMUSG00000034593	Myo5a	5.32443
ENSMUSG00000002147	Stat6	5.3229
ENSMUSG00000033577	Myo6	5.32083
ENSMUSG00000033039	Micall1	5.3208
ENSMUSG00000029064	Gnb1	5.3203
ENSMUSG00000028409	Smu1	5.3203
ENSMUSG00000028410	Dnaja1	5.31927	Dnaja1
ENSMUSG00000047492	Inhbe	5.31877
ENSMUSG00000071645	Tut1	5.31827
ENSMUSG00000022477	Aco2	5.31717	Aco2
ENSMUSG00000112344	Gm32141	5.31543
ENSMUSG00000025409	Mbd6	5.31367
ENSMUSG00000032058	Ppp2r1b	5.31157
ENSMUSG00000040359	Ufl1	5.3105	Ufl1
ENSMUSG00000040296	Ddx58	5.3086
ENSMUSG00000027610	Gss	5.30747
ENSMUSG00000048222	Mfap1b	5.30717
ENSMUSG00000042410	Agps	5.30717	Agps
ENSMUSG00000040562	Gstm2	5.30567
ENSMUSG00000040270	Bach2	5.3033
ENSMUSG00000061462	Obscn	5.29833
ENSMUSG00000026812	Tsc1	5.29353
ENSMUSG00000030577	Cd22	5.29287
ENSMUSG00000003154	Foxj2	5.2916
ENSMUSG00000041124	Msantd4	5.2896
ENSMUSG00000048445	Ccdc57	5.2875
ENSMUSG00000004568	Arhgef18	5.2871
ENSMUSG00000024998	Plce1	5.2855
ENSMUSG00000038816	Ctnnal1	5.28143
ENSMUSG00000024927	Rela	5.2793
ENSMUSG00000036986	Pml	5.27697
ENSMUSG00000032883	Acsl3	5.27557	Acsl3
ENSMUSG00000018378	Cuedc1	5.27557
ENSMUSG00000054256	Msi1	5.2755
ENSMUSG00000035247	Hectd1	5.27237
ENSMUSG00000024921	Smarca2	5.27227
ENSMUSG00000048485	Zbtb8b	5.26873
ENSMUSG00000024330	Col11a2	5.26433
ENSMUSG00000001930	Vwf	5.26133
ENSMUSG00000024926	Kat5	5.25487
ENSMUSG00000045282	Tmem86b	5.25387
ENSMUSG00000039959	Hip1	5.25197
ENSMUSG00000018209	Stk4	5.24893
ENSMUSG00000038538	Ubn2	5.24497
ENSMUSG00000028343	Erp44	5.2382
ENSMUSG00000004535	Tax1bp1	5.23427	Tax1bp1
ENSMUSG00000026200	Glb1l	5.2336
ENSMUSG00000111389	Gm39465	5.23127
ENSMUSG00000067336	Bmpr2	5.22277
ENSMUSG00000033020	Polr2f	5.22277
ENSMUSG00000026077	Npas2	5.22097
ENSMUSG00000029545	Acads	5.22023	Acads
ENSMUSG00000021245	Mlh3	5.22023
ENSMUSG00000085495	Gm16796	5.2143
ENSMUSG00000052253	Zfp622	5.21263
ENSMUSG00000029771	Irf5	5.21097
ENSMUSG00000056342	Usp34	5.20857
ENSMUSG00000106995	Gm33167	5.20743
ENSMUSG00000015748	Prpf3	5.20743
ENSMUSG00000042228	Lyn	5.2064	Lyn
ENSMUSG00000028405	Aco1	5.20563	Aco1
ENSMUSG00000028803	Nipal3	5.20417
ENSMUSG00000020646	Mboat2	5.20293
ENSMUSG00000022416	Cacna1i	5.2015
ENSMUSG00000024773	Atg2a	5.20087
ENSMUSG00000030499	Kctd15	5.19833
ENSMUSG00000027641	Rbl1	5.19687
ENSMUSG00000038034	Igsf8	5.1909
ENSMUSG00000059890	Ube4a	5.18887
ENSMUSG00000003575	Crtc1	5.18457
ENSMUSG00000030162	Olr1	5.18147
ENSMUSG00000026496	Parp1	5.17973	Parp1
ENSMUSG00000028479	Gne	5.17723
ENSMUSG00000013833	Med16	5.17463
ENSMUSG00000024254	Abcg8	5.17307
ENSMUSG00000083043	Gm13433	5.1727
ENSMUSG00000024949	Sf1	5.1725
ENSMUSG00000028445	Enho	5.16867
ENSMUSG00000057738	Sptan1	5.1656
ENSMUSG00000017167	Cntnap1	5.16463	Cntnap1
ENSMUSG00000047822	Angptl8	5.16457
ENSMUSG00000038733	Wdr26	5.1617	Wdr26
ENSMUSG00000048701	Ccdc6	5.1616
ENSMUSG00000079084	Ccdc82	5.1616
ENSMUSG00000042541	Sem1	5.16087
ENSMUSG00000022364	Tbc1d31	5.15887
ENSMUSG00000029708	Gcc1	5.15763
ENSMUSG00000025034	Trim8	5.15663
ENSMUSG00000001583	Tnk1	5.15647
ENSMUSG00000100548	Gm29585	5.15593
ENSMUSG00000026463	Atp2b4	5.1557
ENSMUSG00000033943	Mga	5.1529
ENSMUSG00000035578	Iqcg	5.1529
ENSMUSG00000031788	Kifc3	5.1529
ENSMUSG00000028436	Dcaf12	5.1501
ENSMUSG00000111056	Gm39317	5.1479
ENSMUSG00000029048	Rer1	5.1409
ENSMUSG00000028476	Reck	5.13683
ENSMUSG00000052593	Adam17	5.1362
ENSMUSG00000026237	Nmur1	5.136
ENSMUSG00000007021	Syngr3	5.13307
ENSMUSG00000031883	Car7	5.13257
ENSMUSG00000052296	Ppp6r1	5.1322
ENSMUSG00000036596	Cpz	5.13147
ENSMUSG00000040688	Tbl3	5.1307
ENSMUSG00000054874	Pcnx3	5.13047
ENSMUSG00000029627	Zkscan14	5.13017
ENSMUSG00000035007	Rundc1	5.13017
ENSMUSG00000028455	Stoml2	5.12793	Stoml2
ENSMUSG00000026141	Col19a1	5.12397
ENSMUSG00000108084	Gm7932	5.1205
ENSMUSG00000046280	She	5.11897
ENSMUSG00000021097	Clmn	5.11897
ENSMUSG00000039270	Megf9	5.1158
ENSMUSG00000025085	Ablim1ENSMUSG00000025085	5.1158
ENSMUSG00000026959	Grin1	5.1149
ENSMUSG00000048424	Ranbp3l	5.11147
ENSMUSG00000026289	Atg16l1	5.1094
ENSMUSG00000028274	Rngtt	5.10843
ENSMUSG00000014686	Ceacam16	5.1081
ENSMUSG00000007655	Cav1	5.10613
ENSMUSG00000048503	Tlcd5	5.10227
ENSMUSG00000111250	Gm47818	5.1003
ENSMUSG00000014164	Klhl3	5.09977
ENSMUSG00000022607	Ptk2	5.0995
ENSMUSG00000029055	Plch2	5.0982
ENSMUSG00000026249	Serpine2	5.0981
ENSMUSG00000001151	Pcnt	5.0965
ENSMUSG00000022246	Rai14	5.0965	Rai14
ENSMUSG00000028226	Mmp16	5.09087
ENSMUSG00000041390	Mdfic	5.08853
ENSMUSG00000049643	2310022A10Rik	5.0879
ENSMUSG00000028233	Tgs1	5.08627
ENSMUSG00000071650	Ganab	5.0858
ENSMUSG00000030077	Chl1	5.08547
ENSMUSG00000005374	Tbl2	5.08547
ENSMUSG00000007216	Zfp775	5.08533
ENSMUSG00000028920	Fbxo42	5.0834
ENSMUSG00000090758	Gm17178	5.07713
ENSMUSG00000037463	Fbxo27	5.07587
ENSMUSG00000045482	Trrap	5.07497
ENSMUSG00000033126	Ybey	5.06673	Ybey
ENSMUSG00000032582	Rbm6	5.06653
ENSMUSG00000020481	Ankrd36	5.06653
ENSMUSG00000040351	Ankib1	5.06553
ENSMUSG00000003868	Ruvbl2	5.06463
ENSMUSG00000036372	Tmem258	5.06457
ENSMUSG00000044005	Gls2	5.06383	Gls2
ENSMUSG00000059479	B3gnt8	5.06317
ENSMUSG00000033209	Ttc28	5.06217
ENSMUSG00000020177	9530003J23Rik	5.0583
ENSMUSG00000026074	Map4k4	5.0566
ENSMUSG00000026785	Pkn3	5.05147
ENSMUSG00000038836	Agbl3	5.05147
ENSMUSG00000024201	Kdm4b	5.05137
ENSMUSG00000000787	Ddx3x	5.0506
ENSMUSG00000070369	Itgad	5.04583
ENSMUSG00000010608	Rbm25	5.04227
ENSMUSG00000001211	Agpat3	5.04127
ENSMUSG00000050530	Fam171a1	5.04053
ENSMUSG00000054008	Ndst1	5.04043
ENSMUSG00000020964	Sel1l	5.03827
ENSMUSG00000020198	Ap3d1	5.03797
ENSMUSG00000005320	Fgfr4	5.03787
ENSMUSG00000032598	Nckipsd	5.03737
ENSMUSG00000042909	Olfr648	5.03447
ENSMUSG00000060675	Plaat3	5.0326	Plaat3
ENSMUSG00000051860	Samd7	5.03057
ENSMUSG00000006019	Dhx34	5.03057
ENSMUSG00000030795	Fus	5.03037
ENSMUSG00000078716	Tmem8b	5.03	Tmem8b
ENSMUSG00000022761	Lztr1	5.02993
ENSMUSG00000022261	Sdc2	5.02557
ENSMUSG00000026271	Gpr35	5.0227
ENSMUSG00000001227	Sema6b	5.0223
ENSMUSG00000069565	Dazap1	5.0221
ENSMUSG00000020076	Ddx50	5.0216
ENSMUSG00000035441	Myo1d	5.0215
ENSMUSG00000033671	Cep350	5.01783
ENSMUSG00000066372	Vmn2r65	5.01533
ENSMUSG00000022807	Osbpl11	5.01093
ENSMUSG00000041415	Dicer1	5.0109
ENSMUSG00000059013	Sh2d3c	5.01017
ENSMUSG00000045983	Eif4g1	5.01017
ENSMUSG00000032294	Pkm	5.00947	Pkm
ENSMUSG00000009376	Met	5.00923
ENSMUSG00000111897	Gm19810	5.00633
ENSMUSG00000059316	Slc27a4	5.0033
ENSMUSG00000055799	Tcf7l1	5.00277
ENSMUSG00000034152	Exoc3	5.0018
ENSMUSG00000024936	Kcnk7	5.00157
ENSMUSG00000072494	Ppp1r3e	5.00053
ENSMUSG00000036067	Slc2a6	5.00053
ENSMUSG00000040007	Bahd1	5.00033
ENSMUSG00000019820	Utrn	4.99997
ENSMUSG00000104983	Gm42763	4.99603
ENSMUSG00000026319	Relch	4.99517
ENSMUSG00000035901	Dennd5a	4.9931
ENSMUSG00000062296	Trank1	4.99297
ENSMUSG00000025958	Creb1	4.99223	Creb1
ENSMUSG00000058975	Kcnc1	4.99163
ENSMUSG00000107143	Gm6598	4.99083
ENSMUSG00000028243	Ubxn2b	4.9904
ENSMUSG00000032688	Malt1	4.98777
ENSMUSG00000055632	Hmcn2	4.98757
ENSMUSG00000051747	Ttn	4.98583
ENSMUSG00000085734	Gm11684	4.98583
ENSMUSG00000075184	F930017D23Rik	4.98293
ENSMUSG00000075510	Fam187a	4.9828
ENSMUSG00000020716	Nf1	4.9828
ENSMUSG00000007035	Msh5	4.98223
ENSMUSG00000022721	Trmt2a	4.97907
ENSMUSG00000060938	Rpl26	4.97767
ENSMUSG00000061455	Stx17	4.97767	Stx17
ENSMUSG00000028367	Txn1	4.96683	Txn1
ENSMUSG00000039007	Cpq	4.966
ENSMUSG00000069793	Slfn9	4.9658
ENSMUSG00000030782	Tgfb1i1	4.96467
ENSMUSG00000032077	Bud13	4.9641
ENSMUSG00000021448	Shc3	4.96277
ENSMUSG00000086417	Gm12996	4.9623
ENSMUSG00000036822	Topors	4.9613
ENSMUSG00000074479	Rtraf-ps	4.9611
ENSMUSG00000032946	Rasgrp2	4.95853
ENSMUSG00000027018	Hat1	4.95853	Hat1
ENSMUSG00000103677	Pcdhga4	4.95793
ENSMUSG00000036898	Zfp157	4.9551
ENSMUSG00000026317	Cln8	4.9538	Cln8
ENSMUSG00000022295	Atp6v1c1	4.9532
ENSMUSG00000023009	Nckap5l	4.95273
ENSMUSG00000004631	Sgce	4.95273
ENSMUSG00000070319	Eif3g	4.95247
ENSMUSG00000022526	Zfp251	4.94983
ENSMUSG00000025873	Faf2	4.94807
ENSMUSG00000037474	Dtl	4.94653
ENSMUSG00000039740	Alg2	4.94603
ENSMUSG00000107265	Gm15469	4.94503
ENSMUSG00000068252	Apol7b	4.94417
ENSMUSG00000024130	Abca3	4.9422
ENSMUSG00000023072	Cep89	4.9405	Cep89
ENSMUSG00000017756	Slc12a7	4.9405
ENSMUSG00000023353	Agap3	4.9405
ENSMUSG00000028447	Dctn3	4.9378
ENSMUSG00000029823	Luc7l2	4.9353
ENSMUSG00000030310	Slc6a1	4.93487
ENSMUSG00000028211	Trp53inp1	4.93253
ENSMUSG00000059482	2610301B20Rik	4.93003
ENSMUSG00000017499	Cdc6	4.92727
ENSMUSG00000028330	Ncbp1	4.9136	Ncbp1
ENSMUSG00000036333	Kidins220	4.9113
ENSMUSG00000036218	Pdzrn4	4.90747
ENSMUSG00000014599	Csf1	4.90683
ENSMUSG00000049411	Tmem241	4.90577
ENSMUSG00000040327	Cul9	4.9049
ENSMUSG00000028464	Tpm2	4.90453
ENSMUSG00000052609	Plekhg3	4.90433
ENSMUSG00000038260	Trpm4	4.9033
ENSMUSG00000025241	Fyco1	4.9012
ENSMUSG00000000058	Cav2	4.901	Cav2
ENSMUSG00000024851	Pitpnm1	4.89717
ENSMUSG00000057367	Birc2	4.89543
ENSMUSG00000043286	Pnpla1	4.89207
ENSMUSG00000116657	Gm49774	4.8912
ENSMUSG00000020000	Moxd1	4.8908
ENSMUSG00000074627	Mroh8	4.88823
ENSMUSG00000027326	Knl1	4.888
ENSMUSG00000030213	Atf7ip	4.8875
ENSMUSG00000055128	Cgrrf1	4.8869
ENSMUSG00000081423	Gm12882	4.8837
ENSMUSG00000052915	Msl1	4.88303
ENSMUSG00000036622	Atp13a2	4.88273	Atp13a2
ENSMUSG00000055541	Lair1	4.87767
ENSMUSG00000006576	Slc4a3	4.87767
ENSMUSG00000096151	Olfr477	4.8764
ENSMUSG00000024217	Snrpc	4.8758
ENSMUSG00000049225	Pdp1	4.8748	Pdp1
ENSMUSG00000047810	Ccdc88b	4.8746
ENSMUSG00000028795	Ccdc28b	4.87183
ENSMUSG00000042988	Notum	4.86743
ENSMUSG00000038406	Scaf1	4.86047
ENSMUSG00000003549	Ercc1	4.85887
ENSMUSG00000037996	Slc24a2	4.85817
ENSMUSG00000036904	Fzd8	4.85607
ENSMUSG00000085828	Gm15612	4.85303
ENSMUSG00000117115	Gm9586	4.85303
ENSMUSG00000002345	Borcs8	4.8521
ENSMUSG00000004085	Map3k20	4.8514
ENSMUSG00000074595	Wfdc6a	4.8513
ENSMUSG00000036391	Sec24a	4.85113
ENSMUSG00000024384	Iws1	4.85043
ENSMUSG00000030798	Cd37	4.85043
ENSMUSG00000023224	Serping1	4.85043
ENSMUSG00000003070	Efna2	4.84997
ENSMUSG00000030125	Lrrc23	4.84987
ENSMUSG00000051067	Lingo3	4.84987
ENSMUSG00000004931	Apba3	4.847
ENSMUSG00000063146	Clip2	4.8456
ENSMUSG00000029729	Zkscan1	4.84313
ENSMUSG00000001376	Vps50	4.84313
ENSMUSG00000042650	Alkbh5	4.84187
ENSMUSG00000038717	Atp5l	4.83857
ENSMUSG00000067148	Polr1c	4.83487
ENSMUSG00000059981	Taok2	4.83467
ENSMUSG00000023051	Tarbp2	4.8326
ENSMUSG00000087357	Gm12498	4.8321
ENSMUSG00000020171	Yeats4	4.83207
ENSMUSG00000039563	2210406O10Rik	4.83043
ENSMUSG00000047735	Samd9l	4.82827	Samd9l
ENSMUSG00000029068	Ccnl2	4.8261
ENSMUSG00000041297	Cdk13	4.82387
ENSMUSG00000026941	Mamdc4	4.8196
ENSMUSG00000042246	Tmc7	4.81693
ENSMUSG00000028369	Svep1	4.81393
ENSMUSG00000024962	Vegfb	4.81197
ENSMUSG00000029843	Slc13a4	4.81073
ENSMUSG00000022280	Rnf19a	4.809
ENSMUSG00000014198	Zfp385c	4.80837
ENSMUSG00000081677	Mdk-ps1	4.80713
ENSMUSG00000042460	C1galt1	4.8054
ENSMUSG00000038290	Smg6	4.8054
ENSMUSG00000025369	Smarcc2	4.80497
ENSMUSG00000097275	Gm26648	4.80323
ENSMUSG00000024960	Plcb3	4.80323
ENSMUSG00000032511	Scn5a	4.8023
ENSMUSG00000052512	Nav2	4.8021
ENSMUSG00000024792	Zfpl1	4.80097
ENSMUSG00000026657	Frmd4a	4.79593
ENSMUSG00000036817	Sun1	4.79553
ENSMUSG00000031481	Tpte	4.79513
ENSMUSG00000028459	Cd72	4.79513
ENSMUSG00000032807	Alox12b	4.79343
ENSMUSG00000070385	Ampd1	4.79267
ENSMUSG00000030102	Itpr1	4.79163
ENSMUSG00000030096	Slc6a6	4.78283
ENSMUSG00000022323	Rida	4.78077	Rida
ENSMUSG00000021810	Ecd	4.7803
ENSMUSG00000071646	Mta2	4.7803
ENSMUSG00000024740	Ddb1	4.77847
ENSMUSG00000073664	Nbeal1	4.77733
ENSMUSG00000024654	Asrgl1	4.775
ENSMUSG00000028677	Rnf220	4.77447
ENSMUSG00000015950	Ncf1	4.7742
ENSMUSG00000094336	Gm13693	4.77273
ENSMUSG00000049353	Rd3	4.76963
ENSMUSG00000036591	Arhgap21	4.76883
ENSMUSG00000022257	Laptm4b	4.76703
ENSMUSG00000022205	Sub1	4.7665
ENSMUSG00000034159	Mab21l4	4.7665
ENSMUSG00000005299	Letm1	4.7665	Letm1
ENSMUSG00000053436	Mapk14	4.76637	Mapk14
ENSMUSG00000030064	Frmd4b	4.7659
ENSMUSG00000022353	Mtss1	4.76397
ENSMUSG00000040675	Mthfd1lENSMUSG00000040675	4.76307
ENSMUSG00000035495	Tstd2	4.76183
ENSMUSG00000034832	Tet3	4.76113
ENSMUSG00000031204	Asb12	4.76113
ENSMUSG00000020866	Cacna1g	4.76103
ENSMUSG00000020868	Xylt2	4.7583
ENSMUSG00000017969	Ptgis	4.7583
ENSMUSG00000020395	Itk	4.7583
ENSMUSG00000028466	Creb3	4.7583
ENSMUSG00000030592	Ryr1	4.7577
ENSMUSG00000038013	Wipf2	4.75703
ENSMUSG00000060373	Hnrnpc	4.7568
ENSMUSG00000055024	Ep300	4.7562	Ep300
ENSMUSG00000000028	Cdc45	4.75503
ENSMUSG00000019834	Slc22a16	4.74867
ENSMUSG00000030423	Pop4	4.747
ENSMUSG00000019494	Cops6	4.74637
ENSMUSG00000024797	Vps51	4.74573
ENSMUSG00000003526	Prodh	4.74543	Prodh
ENSMUSG00000028737	Aldh4a1	4.74453	Aldh4a1
ENSMUSG00000028413	B4galt1	4.74453
ENSMUSG00000032604	Qars	4.74103
ENSMUSG00000000826	Dnajc5	4.7399
ENSMUSG00000014313	Cox6c	4.7393	Cox6c
ENSMUSG00000022696	Sidt1	4.73713
ENSMUSG00000025364	Pa2g4	4.73673
ENSMUSG00000025898	Cwf19l2	4.73673
ENSMUSG00000024812	Tjp2	4.73323
ENSMUSG00000030435	U2af2	4.73323
ENSMUSG00000035621	Midn	4.73303
ENSMUSG00000054752	Fsd1l	4.72697
ENSMUSG00000108589	Gm45225ENSMUSG00000108589	4.72287
ENSMUSG00000037458	Azin1	4.72027
ENSMUSG00000022241	Tars	4.71903
ENSMUSG00000070388	Fbxo39	4.71797
ENSMUSG00000085275	Gm14487ENSMUSG00000085275	4.71727
ENSMUSG00000046034	Otulin	4.71727
ENSMUSG00000052698	Tln2	4.7143
ENSMUSG00000020859	Spag9	4.7094
ENSMUSG00000099357	Scgb1b1-ps	4.7087
ENSMUSG00000018425	Dhx40	4.7087
ENSMUSG00000112174	Gm48535	4.7087
ENSMUSG00000079168	Cd209g	4.70803
ENSMUSG00000029675	Eln	4.7056	Eln
ENSMUSG00000032002	Dcun1d5	4.7049
ENSMUSG00000044708	Kcnj10	4.70157
ENSMUSG00000021972	Hmbox1	4.70027
ENSMUSG00000021265	Slc25a29	4.6995	Slc25a29
ENSMUSG00000005360	Slc1a3	4.6995	Slc1a3
ENSMUSG00000075570	Krt26	4.6985
ENSMUSG00000011158	Brf1	4.6985
ENSMUSG00000032105	Pdzd3	4.6985
ENSMUSG00000023143	Nagpa	4.69737
ENSMUSG00000038608	Dock10	4.69713
ENSMUSG00000084851	Gm11267	4.69587
ENSMUSG00000037270	4932438A13Rik	4.69377
ENSMUSG00000086015	4833417C18Rik	4.6921
ENSMUSG00000028826	Maco1	4.6912
ENSMUSG00000039543	Cfap70	4.6902
ENSMUSG00000001157	Gmcl1	4.6902
ENSMUSG00000042599	Kdm7a	4.6902
ENSMUSG00000028057	Rit1	4.6902
ENSMUSG00000066440	Zfyve26	4.69
ENSMUSG00000007107	Atp1a4	4.68937
ENSMUSG00000040511	Pvr	4.6886
ENSMUSG00000057230	Aak1	4.68853
ENSMUSG00000025899	Alkbh8	4.6881
ENSMUSG00000047193	Dync2h1	4.688
ENSMUSG00000048930	Tada3	4.6863
ENSMUSG00000074886	Grk6	4.6856
ENSMUSG00000000326	Comt	4.68517	Comt
ENSMUSG00000007415	Gatad1	4.68437
ENSMUSG00000073418	C4b	4.6822
ENSMUSG00000005089	Slc1a2	4.68173
ENSMUSG00000102509	Gm37368	4.6775
ENSMUSG00000036104	Rab3gap1	4.6763
ENSMUSG00000046562	Unc119b	4.6743
ENSMUSG00000027695	Pld1	4.67097
ENSMUSG00000037822	Smim14	4.6704
ENSMUSG00000037905	Bri3bp	4.66823	Bri3bp
ENSMUSG00000032826	Ank2	4.66823	Ank2
ENSMUSG00000110607	Gm45843	4.66763
ENSMUSG00000097170	Gm16982	4.66763
ENSMUSG00000047804	Akap10	4.66763	Akap10
ENSMUSG00000029547	Ints1	4.66467
ENSMUSG00000037971	1110032A03Rik	4.65847
ENSMUSG00000015714	Cers2	4.6564
ENSMUSG00000029286	Enam	4.65583
ENSMUSG00000019978	Epb41l2	4.6553
ENSMUSG00000104370	Gm37514	4.6553
ENSMUSG00000062661	Ncs1	4.6532
ENSMUSG00000027646	Src	4.65317	Src
ENSMUSG00000003038	Hmgn2	4.65167
ENSMUSG00000024965	Fermt3	4.65167
ENSMUSG00000050912	Tmem123	4.6499
ENSMUSG00000002308	Cd320	4.64607
ENSMUSG00000038497	Tmco3	4.64607
ENSMUSG00000052337	Immt	4.64577	Immt
ENSMUSG00000036620	Mgat4b	4.63783
ENSMUSG00000029632	Ndufa4	4.63763	Ndufa4
ENSMUSG00000020594	Pum2	4.63763	Pum2
ENSMUSG00000045038	Prkce	4.6376	Prkce
ENSMUSG00000061589	Dot1l	4.63597
ENSMUSG00000058440	Nrf1	4.63597	Nrf1
ENSMUSG00000029816	Gpnmb	4.6356
ENSMUSG00000034683	Ppp1r1c	4.6356
ENSMUSG00000060402	Chst8	4.63193
ENSMUSG00000099543	Gm29322	4.63193
ENSMUSG00000052419	2610001J05Rik	4.63113
ENSMUSG00000022329	Stk3	4.62737
ENSMUSG00000026643	Nmt2	4.62737
ENSMUSG00000002210	Smg9	4.62643
ENSMUSG00000020828	Pld2	4.62593
ENSMUSG00000045589	Frrs1l	4.6254
ENSMUSG00000031158	Timm17b	4.62347	Timm17b
ENSMUSG00000030180	Kdm5a	4.62297
ENSMUSG00000019577	Pdk4	4.62297	Pdk4
ENSMUSG00000038295	Atg9b	4.61813
ENSMUSG00000025372	Baiap2	4.61773
ENSMUSG00000039518	Cdsn	4.61773
ENSMUSG00000040594	Ranbp17	4.6152
ENSMUSG00000066149	Cdc26	4.6138
ENSMUSG00000110561	Gm45888	4.61287
ENSMUSG00000053411	Cbx7	4.61197
ENSMUSG00000044813	Shb	4.61197
ENSMUSG00000029490	Mfsd7a	4.61013
ENSMUSG00000028344	Invs	4.61013
ENSMUSG00000049336	Tenm2	4.60703
ENSMUSG00000045777	Ifitm10	4.60703
ENSMUSG00000079627	Rhox2h	4.60487
ENSMUSG00000055334	Snupn	4.59833
ENSMUSG00000075415	Fnbp1	4.59833
ENSMUSG00000040410	Fbxl4	4.59833	Fbxl4
ENSMUSG00000043154	Ppp2r3a	4.59833
ENSMUSG00000022237	Ankrd33b	4.59813
ENSMUSG00000025969	Nrp2	4.59437
ENSMUSG00000033863	Klf9	4.59437
ENSMUSG00000023191	P3h3	4.59053
ENSMUSG00000092172	Gm20523	4.59033
ENSMUSG00000007036	Abhd16a	4.59033
ENSMUSG00000001027	Scn4a	4.59033
ENSMUSG00000020134	Peli1	4.59033
ENSMUSG00000070806	Zmynd12	4.58833
ENSMUSG00000039611	Pgap4	4.58727
ENSMUSG00000032860	P2ry2	4.58433
ENSMUSG00000053477	Tcf4	4.58417
ENSMUSG00000044770	Scml4	4.58327
ENSMUSG00000054199	Gon4l	4.58013
ENSMUSG00000030337	Vamp1	4.5748	Vamp1
ENSMUSG00000030789	Itgax	4.574
ENSMUSG00000070331	Qrich2	4.574
ENSMUSG00000033909	Usp36	4.5735
ENSMUSG00000086486	Ift88os	4.5705
ENSMUSG00000066640	Fbxl18	4.5705
ENSMUSG00000025383	Il23a	4.5684
ENSMUSG00000037254	Itih2	4.565
ENSMUSG00000053317	Sec61b	4.56327
ENSMUSG00000041881	Ndufa7	4.56207	Ndufa7
ENSMUSG00000018659	Pnpo	4.56207
ENSMUSG00000042099	Kank3	4.56037
ENSMUSG00000056394	Lig1	4.5588
ENSMUSG00000030056	Isy1	4.55833
ENSMUSG00000040430	Pitpnc1	4.5553
ENSMUSG00000071078	Nr2c2ap	4.5551
ENSMUSG00000025237	Parp6	4.55307
ENSMUSG00000104351	Gm37125	4.55307
ENSMUSG00000097291	Gm18828	4.55257
ENSMUSG00000060565	Gm5591	4.55257
ENSMUSG00000031552	Adam18	4.5512
ENSMUSG00000027272	Ubr1	4.54933
ENSMUSG00000115813	Gm46447	4.54763
ENSMUSG00000023026	Dip2b	4.54357
ENSMUSG00000020886	Dlg4	4.54087
ENSMUSG00000047417	Rexo1	4.53807
ENSMUSG00000029134	Plb1	4.53757
ENSMUSG00000056602	Fry	4.53723
ENSMUSG00000064302	Clasp1	4.53673
ENSMUSG00000025135	Anapc11	4.53357
ENSMUSG00000047423	AI837181	4.53267
ENSMUSG00000029414	Kntc1	4.53173
ENSMUSG00000039579	Grin3a	4.53153
ENSMUSG00000019254	Ppp1r12c	4.52993
ENSMUSG00000020532	Acaca	4.5277	Acaca
ENSMUSG00000032702	Kank1	4.5277
ENSMUSG00000021767	Kat6b	4.5277
ENSMUSG00000022515	Anks3	4.52437
ENSMUSG00000033498	Strc	4.52343
ENSMUSG00000015176	Nolc1	4.52087
ENSMUSG00000025757	Hspa4l	4.52023
ENSMUSG00000037339	Fam53a	4.5195
ENSMUSG00000022479	Vdr	4.51847
ENSMUSG00000041147	Brca2	4.51807
ENSMUSG00000008035	Mid1ip1	4.51807
ENSMUSG00000022177	Haus4	4.5152
ENSMUSG00000010021	Kif19a	4.5152
ENSMUSG00000037344	Slc12a9	4.51357
ENSMUSG00000026840	Lamc3	4.51357
ENSMUSG00000025145	Lrrc45	4.51173
ENSMUSG00000028991	Mtor	4.50683	Mtor
ENSMUSG00000071644	Eef1g	4.50563
ENSMUSG00000045251	Zfp688	4.50493
ENSMUSG00000066357	Wdr6	4.50493
ENSMUSG00000021236	Entpd5	4.50483
ENSMUSG00000036948	Map11	4.50483
ENSMUSG00000000823	Zfp512b	4.50253
ENSMUSG00000039911	Spsb1	4.49797
ENSMUSG00000004127	Trmt10a	4.49797
ENSMUSG00000050730	Arhgap42	4.4964
ENSMUSG00000039470	Zdhhc2	4.4921
ENSMUSG00000063511	Snrnp70	4.48923
ENSMUSG00000037408	Cnnm4	4.4871
ENSMUSG00000066191	Anks6	4.4871
ENSMUSG00000031990	Jam3	4.4871
ENSMUSG00000040963	Asgr2	4.48613
ENSMUSG00000022773	Ypel1	4.48587
ENSMUSG00000042742	Bmt2	4.48557
ENSMUSG00000028555	Ttc39a	4.48557
ENSMUSG00000038827	Abitram	4.48463
ENSMUSG00000028698	Pik3r3	4.48463
ENSMUSG00000085987	Gm13403	4.48463
ENSMUSG00000074646	6430550D23Rik	4.4837
ENSMUSG00000103569	Gm38067	4.48303
ENSMUSG00000118619	Gm53041	4.48183
ENSMUSG00000054452	Tle5	4.48113
ENSMUSG00000039126	Prune2	4.4808
ENSMUSG00000045438	Cox19	4.48023	Cox19
ENSMUSG00000017999	Ddx27	4.47983
ENSMUSG00000028467	Gba2	4.4797
ENSMUSG00000037247	Pldi	4.47933
ENSMUSG00000037210	Fam193a	4.4786
ENSMUSG00000032228	Tcf12	4.4785
ENSMUSG00000026380	Tfcp2l1	4.47167
ENSMUSG00000026436	Elk4	4.47053
ENSMUSG00000050357	Carmil2	4.47003
ENSMUSG00000027665	Pik3ca	4.4689
ENSMUSG00000041360	Pum3	4.4689
ENSMUSG00000058388	Phtf1	4.46733
ENSMUSG00000047879	Usp14	4.46613
ENSMUSG00000042178	Armc5	4.46613
ENSMUSG00000029299	Abcg3	4.46613
ENSMUSG00000031878	Nae1	4.46613
ENSMUSG00002076209		4.46613
ENSMUSG00000022070	Bora	4.4653
ENSMUSG00000026775	Yme1l1	4.4647	Yme1l1
ENSMUSG00000039841	Zfp800	4.4647
ENSMUSG00000048668	Rhno1	4.4647
ENSMUSG00000085566	A730017L22Rik	4.4617
ENSMUSG00000028470	Hint2	4.45967	Hint2
ENSMUSG00000099966	2810402E24Rik	4.45927
ENSMUSG00000026159	Agfg1	4.45733
ENSMUSG00000024784	Gpha2	4.45563
ENSMUSG00000048796	Cyb561d1	4.45543
ENSMUSG00000039745	Htatip2	4.45543
ENSMUSG00000029625	Cpsf4	4.45543
ENSMUSG00000034781	Gna11	4.45543
ENSMUSG00000054619	Mettl7a1	4.45203
ENSMUSG00000073430	Gm10505	4.45137
ENSMUSG00000022262	Dnah5	4.44957
ENSMUSG00000027655	Dhx35	4.4494
ENSMUSG00000038095	Sbno1	4.4494
ENSMUSG00002075089		4.44817
ENSMUSG00000001120	Pcbp3	4.44817
ENSMUSG00000086389	Gm15998	4.44817
ENSMUSG00000036052	Dnajb5	4.44817
ENSMUSG00000062826	Ces2f	4.44767
ENSMUSG00000024104	Washc2	4.44767
ENSMUSG00000030201	Lrp6	4.44743
ENSMUSG00000052446	Zfp961	4.4413
ENSMUSG00000038074	Fkbp14	4.4413
ENSMUSG00000107203	Gm7542	4.4413
ENSMUSG00000112001	Gm8112	4.4413
ENSMUSG00000096999	Gm26793	4.441
ENSMUSG00000038292	Kash5	4.441
ENSMUSG00000039458	Mtmr12	4.441
ENSMUSG00000030189	Ybx3	4.43863
ENSMUSG00000032915	Adgre4	4.433
ENSMUSG00000024922	Ovol1	4.433
ENSMUSG00000036980	Taf6	4.4322
ENSMUSG00000003068	Stk11	4.43033	Stk11
ENSMUSG00000021891	Mettl6	4.42963
ENSMUSG00000040390	Map3k10	4.4292
ENSMUSG00000051390	Zbtb22	4.4228
ENSMUSG00000031553	Adam3	4.4228
ENSMUSG00000115762	Gm34907	4.4209
ENSMUSG00000038025	Phf2	4.41943
ENSMUSG00000063522	Ly6m	4.41423
ENSMUSG00000108376	Gm44874	4.4135
ENSMUSG00000022822	Abcc5	4.4135
ENSMUSG00000034616	Ssh3	4.4135
ENSMUSG00000026014	Raph1	4.4119
ENSMUSG00000040840	4930579G18Rik	4.41053
ENSMUSG00000040524	Zfp609	4.4096
ENSMUSG00000112991	Gm36635	4.40237
ENSMUSG00000040565	Btaf1	4.40237
ENSMUSG00000032087	Dscaml1	4.40187
ENSMUSG00000031445	Proz	4.40187
ENSMUSG00000026313	Hdac4	4.4006
ENSMUSG00000081657	Gm15466	4.39827
ENSMUSG00000037465	Klf10	4.39797
ENSMUSG00000075419	Dolk	4.39663
ENSMUSG00000033596	Rfwd3	4.39663
ENSMUSG00000026571	Dcaf6	4.39663
ENSMUSG00000005057	Sh2b2	4.39653
ENSMUSG00000045160	Bola3	4.39573	Bola3
ENSMUSG00000039242	B3galnt2	4.3957
ENSMUSG00000006676	Usp19	4.39477
ENSMUSG00000041798	Gck	4.39433	Gck
ENSMUSG00000102448	Gm37101	4.39263
ENSMUSG00000068922	Msto1	4.39223	Msto1
ENSMUSG00000092200	Tnxa	4.3916
ENSMUSG00000071014	Ndufb6	4.38753	Ndufb6
ENSMUSG00000021208	Ifi27l2b	4.38753	Ifi27l2b
ENSMUSG00000071369	Map3k5	4.38677
ENSMUSG00000099008	Gm17976	4.38657
ENSMUSG00000110945	Gm9856	4.3862
ENSMUSG00000113817	Gm21056	4.38497
ENSMUSG00000028329	Xpa	4.38337
ENSMUSG00000019989	Enpp3	4.38337
ENSMUSG00000032757	Bet1	4.37777
ENSMUSG00000041530	Ago1	4.37777
ENSMUSG00000021189	Atxn3	4.37703	Atxn3
ENSMUSG00000019055	Plod1	4.37587
ENSMUSG00000030067	Foxp1	4.3749
ENSMUSG00000116617	Gm49767	4.3742
ENSMUSG00000006958	Chrd	4.3742
ENSMUSG00000103594	A430034D21Rik	4.37087
ENSMUSG00000024664	Fads3	4.37087
ENSMUSG00000045095	Magi1	4.37037
ENSMUSG00000026837	Col5a1	4.37023
ENSMUSG00000098557	Kctd12	4.36997
ENSMUSG00000022558	Mroh1	4.36973
ENSMUSG00000024816	Frmd8	4.3675
ENSMUSG00000086877	A230072C01Rik	4.36657
ENSMUSG00000102577	Gm37969	4.36267
ENSMUSG00000047767	Atg16l2	4.3566
ENSMUSG00000037295	Ldlrap1	4.35623
ENSMUSG00000004266	Ptpn6	4.35623
ENSMUSG00000042678	Myo15	4.35623
ENSMUSG00000029597	Sds	4.35623	Sds
ENSMUSG00000104903	Gm43707	4.35267
ENSMUSG00000072082	Ccnf	4.35103
ENSMUSG00000002107	Celf2	4.35103
ENSMUSG00000030309	Caprin2	4.35103	Caprin2
ENSMUSG00000029106	Add1	4.35073
ENSMUSG00000057236	Rbbp4	4.35073
ENSMUSG00000119001		4.35073
ENSMUSG00000033872	Best4-ps	4.35073
ENSMUSG00000116922	4833419O12Rik	4.34767
ENSMUSG00000036158	Prickle1	4.34027
ENSMUSG00000013787	Ehmt2	4.33827
ENSMUSG00000019066	Rab3d	4.33527	Rab3d
ENSMUSG00000021492	F12	4.33437
ENSMUSG00000028876	Epha10	4.33067
ENSMUSG00000004207	Psap	4.3298	Psap
ENSMUSG00000081543	Gm12733	4.3296
ENSMUSG00000035637	Grhpr	4.32953
ENSMUSG00000020871	Dlx4	4.32953
ENSMUSG00000037705	Tecta	4.32917
ENSMUSG00000027171	Prrg4	4.3274
ENSMUSG00000022677	Cep20	4.3264
ENSMUSG00000028906	Epb41	4.32617
ENSMUSG00000022897	Dyrk1a	4.32457
ENSMUSG00000037106	Fer1l6	4.32027
ENSMUSG00000044798	Olfr923	4.32027
ENSMUSG00000041189	Chrnb1	4.32027
ENSMUSG00000053702	Nebl	4.3201
ENSMUSG00000040888	Gfer	4.31933	Gfer
ENSMUSG00000041130	Zfp598	4.31933
ENSMUSG00000018433	Nol11	4.3188
ENSMUSG00000040102	Klhl42	4.3188
ENSMUSG00000024036	Slc37a1	4.3188
ENSMUSG00000038740	Mvb12b	4.31713
ENSMUSG00000108137	Gm44053	4.31707
ENSMUSG00000036995	Asap3	4.3147
ENSMUSG00000031098	Syt8	4.3143
ENSMUSG00000044224	Dnajc21	4.3132
ENSMUSG00000056153	Socs6	4.31207
ENSMUSG00000047146	Tet1	4.31207
ENSMUSG00000027639	Samhd1	4.31207
ENSMUSG00000020652	Cenpo	4.31207
ENSMUSG00000015757	Ppil4	4.31157
ENSMUSG00000116560	Gm2808	4.30717
ENSMUSG00000038605	Samd10	4.2991
ENSMUSG00000069971	4933402J07Rik	4.2991
ENSMUSG00002075658	U6	4.2991
ENSMUSG00000087082	Gm15423	4.2991
ENSMUSG00000110554	Gm35256	4.2986
ENSMUSG00000103331	Gm37995	4.2986
ENSMUSG00000028688	Toe1	4.2986
ENSMUSG00000021952	Xpo4	4.2983
ENSMUSG00000046378	Asphd1	4.2983
ENSMUSG00000083137	Gm11792	4.2983
ENSMUSG00000028402	Mpdz	4.29723
ENSMUSG00000097315	Gm26568	4.29643
ENSMUSG00000016918	Sulf1	4.29523
ENSMUSG00000021385	Ippk	4.29373
ENSMUSG00000003452	Bicd1	4.29353
ENSMUSG00000056069	Otulinl	4.29227
ENSMUSG00000092482	Gm20531	4.28893
ENSMUSG00000114800	Gm31600	4.28637
ENSMUSG00000055670	Zzef1	4.28547
ENSMUSG00000052783	Grk4	4.2836
ENSMUSG00000074657	Kif5a	4.283
ENSMUSG00000074925	Ptar1	4.283
ENSMUSG00000047123	Ticam1	4.28	Ticam1
ENSMUSG00000062300	Nectin2	4.27763	Nectin2
ENSMUSG00000036617	Etl4	4.27737
ENSMUSG00000074406	Zfp628	4.2767
ENSMUSG00000038764	Ptpn3	4.2767
ENSMUSG00000024646	Cyb5a	4.27593	Cyb5a
ENSMUSG00000079608	Stard6	4.27187
ENSMUSG00000037416	Dmxl1	4.27187
ENSMUSG00000002833	Hdgfl2	4.27073
ENSMUSG00000045098	Kmt5b	4.27073
ENSMUSG00000028411	Aptx	4.26783
ENSMUSG00000034488	Edil3	4.26783
ENSMUSG00000037736	Limch1	4.2669
ENSMUSG00000020806	Rhbdf2	4.2669
ENSMUSG00000073774	Kncn	4.26597
ENSMUSG00000032413	Rasa2	4.26237
ENSMUSG00000061288	Taok3	4.25913
ENSMUSG00000032602	Slc25a20	4.25913	Slc25a20
ENSMUSG00000039728	Slc6a5	4.25753
ENSMUSG00000026848	Tor1b	4.25753
ENSMUSG00000106173	Gm42764	4.25753
ENSMUSG00000031725	Ces1f	4.25753
ENSMUSG00000034949	Zfr2	4.25753
ENSMUSG00000010097	Nxf1	4.25753
ENSMUSG00000035572	Dcaf10	4.25667
ENSMUSG00000036644	Tbc1d9b	4.25597
ENSMUSG00000024897	Apba1	4.2532
ENSMUSG00000024142	Mlst8	4.253
ENSMUSG00000104988	Gm43622	4.25277
ENSMUSG00000050310	Rictor	4.25277
ENSMUSG00000069045	Ddx3y	4.25187
ENSMUSG00000040738	Ints8	4.25187
ENSMUSG00000070471	Erich6	4.25167
ENSMUSG00000018677	Slc25a39	4.25167	Slc25a39
ENSMUSG00000028420	Tmem38b	4.25
ENSMUSG00000036073	Galt	4.25
ENSMUSG00000036412	Arsi	4.24943
ENSMUSG00000038859	Baiap2l1	4.248
ENSMUSG00000042202	Slc35e2	4.248
ENSMUSG00000116851	Gm35576	4.248
ENSMUSG00000030956	Fam53b	4.24727
ENSMUSG00000027546	Atp9a	4.24727
ENSMUSG00000073889	Il11ra1	4.24653
ENSMUSG00000058743	Kcnj14	4.24653
ENSMUSG00000024650	Slc22a6	4.24507
ENSMUSG00000037143	Cfap61	4.24507
ENSMUSG00000037926	Ssh2	4.24503
ENSMUSG00000110070	Gm45619	4.24503
ENSMUSG00000032741	Tpcn1	4.24503
ENSMUSG00000054385	Ceacam2	4.24503
ENSMUSG00000036529	Sbf1	4.24453
ENSMUSG00000002279	Lmf1	4.24453
ENSMUSG00000038296	Galnt18	4.24423
ENSMUSG00000048814	Lonrf2	4.2439
ENSMUSG00000073437	D330041H03Rik	4.2439
ENSMUSG00000018040	Rrp7a	4.24133
ENSMUSG00000031825	Crispld2	4.2409
ENSMUSG00000029569	Tmem168	4.2398
ENSMUSG00000021180	Rps6ka5	4.2398
ENSMUSG00000053617	Sh3pxd2a	4.2398
ENSMUSG00000036667	Tcaf1	4.2398
ENSMUSG00000029730	Mcm7	4.2398
ENSMUSG00000040648	Ppip5k2	4.2395
ENSMUSG00000106961	Gm43128	4.2395
ENSMUSG00000042520	Ubap2l	4.2395
ENSMUSG00000110790	Gm47079	4.2395
ENSMUSG00000078619	Smarcd2	4.23697
ENSMUSG00000039662	Icmt	4.2346
ENSMUSG00000025357	Dgka	4.23373
ENSMUSG00000003779	Kif20a	4.23223
ENSMUSG00000028790	Khdrbs1	4.23187
ENSMUSG00000034908	Sidt2	4.2309
ENSMUSG00000004347	Pde1c	4.2309
ENSMUSG00000090709	Gm17173	4.2307
ENSMUSG00000020640	Itsn2	4.22993
ENSMUSG00000113368	Gm10054	4.22923
ENSMUSG00000030030	1700003E16Rik	4.22407
ENSMUSG00000026383	Epb41l5	4.2219
ENSMUSG00000040865	Ino80d	4.22167
ENSMUSG00000037095	Lrg1	4.22127
ENSMUSG00000022622	Acr	4.22127
ENSMUSG00000000276	Dgke	4.22127
ENSMUSG00000015222	Map2	4.21987
ENSMUSG00000078713	Tomm5	4.21353	Tomm5
ENSMUSG00000041439	Mfsd6	4.21353
ENSMUSG00000056076	Eif3b	4.21353
ENSMUSG00000049657	Zbtb5	4.21353
ENSMUSG00000110529	Gm45694	4.21353
ENSMUSG00000040125	Gpr26	4.21017
ENSMUSG00000010277	2610507B11Rik	4.21017
ENSMUSG00000049969	Plekhf2	4.20973
ENSMUSG00000022358	Fbxo32	4.20973
ENSMUSG00000084897	Gm14226	4.20973
ENSMUSG00000047832	Cdca4	4.20903
ENSMUSG00000051154	Commd3	4.2081
ENSMUSG00000031858	Mau2	4.20703
ENSMUSG00000063480	Snu13	4.20703
ENSMUSG00000021552	Gkap1	4.20557
ENSMUSG00000056978	Hamp2	4.20557
ENSMUSG00000024942	Capn1	4.20557	Capn1
ENSMUSG00000035181	Heatr5a	4.20483
ENSMUSG00000056851	Pcbp2	4.20483
ENSMUSG00000025340	Rabgef1	4.2037
ENSMUSG00000001441	Npepps	4.2037
ENSMUSG00000098505	Gm14496	4.2005
ENSMUSG00000024811	Tnks2	4.19943
ENSMUSG00000030145	Zfp248	4.19943
ENSMUSG00000052180	Serpinb6c	4.19793
ENSMUSG00000029552	Tes	4.19757
ENSMUSG00000048852	Gm12185	4.19677
ENSMUSG00000029669	Tspan12	4.19617
ENSMUSG00000029165	Agbl5	4.19617
ENSMUSG00000026150	Mff	4.19557	Mff
ENSMUSG00000006641	Slc5a6	4.19557
ENSMUSG00000026843	Fubp3	4.19483
ENSMUSG00000029993	Nfu1	4.1812	Nfu1
ENSMUSG00000000711	Rab5b	4.1812
ENSMUSG00000027799	Nbea	4.1812
ENSMUSG00000099032	Tcf24	4.1796
ENSMUSG00000074793	Hspa12b	4.1796
ENSMUSG00000026740	Dnajc1	4.17827
ENSMUSG00000020661	Dnmt3a	4.17807
ENSMUSG00000035596	Mboat7	4.17807	Mboat7
ENSMUSG00000108583	Gm44854	4.17687
ENSMUSG00000021076	Actr10	4.17687
ENSMUSG00000040697	Dnajc16	4.17277
ENSMUSG00000037172	Dennd11	4.17277
ENSMUSG00000025609	Mkln1	4.17247
ENSMUSG00000035649	Zcchc7	4.17247
ENSMUSG00000041241	Mul1	4.17247	Mul1
ENSMUSG00000044475	Ascc1	4.17247
ENSMUSG00000097233	Gm17552	4.1719
ENSMUSG00000052632	Asap2	4.16877
ENSMUSG00000020642	Rnf144a	4.1671
ENSMUSG00000041440	Gk5	4.1671
ENSMUSG00000015291	Gdi1	4.1671
ENSMUSG00000085546	Gm14252	4.1666
ENSMUSG00000038766	Gabpb2	4.1666
ENSMUSG00000029992	Gfpt1	4.1666
ENSMUSG00000026944	Abca2	4.1666
ENSMUSG00000036764	Dnajc12	4.1666
ENSMUSG00000031452	1700029H14Rik	4.1666
ENSMUSG00000037725	Ckap2	4.1666
ENSMUSG00000091407	Vmn2r117	4.164
ENSMUSG00000028224	Nbn	4.164
ENSMUSG00000029163	Emilin1	4.164
ENSMUSG00000044674	Fzd1	4.16253
ENSMUSG00000020080	Hkdc1	4.16253	Hkdc1
ENSMUSG00000022548	Apod	4.1625
ENSMUSG00000061013	Mkx	4.1625
ENSMUSG00000042564	Fam227a	4.16173
ENSMUSG00000035778	Ggta1	4.16147
ENSMUSG00000073728	Tmem51os1	4.16147
ENSMUSG00000087141	Plcxd2	4.16123
ENSMUSG00000110894	Gm48335	4.1603
ENSMUSG00000000631	Myo18a	4.16007
ENSMUSG00000020614	Fam20a	4.15933
ENSMUSG00000037470	Uggt1	4.15883
ENSMUSG00000025887	Casp12	4.15883
ENSMUSG00000093169	Mir3079	4.15863
ENSMUSG00000069049	Eif2s3y	4.15863
ENSMUSG00000024077	Strn	4.15863
ENSMUSG00000084936	Gm11583	4.15863
ENSMUSG00000021488	Nsd1	4.15473
ENSMUSG00000038437	Mllt6	4.14973
ENSMUSG00000024789	Jak2	4.142
ENSMUSG00000056629	Fkbp2	4.14107
ENSMUSG00000013822	Elof1	4.14107
ENSMUSG00000032803	Cdv3	4.14107
ENSMUSG00000085915	Gm8091	4.14063
ENSMUSG00000037469	Acp7	4.14063
ENSMUSG00000028282	Casp8ap2	4.14013	Casp8ap2
ENSMUSG00000087675	Gm11762	4.1392
ENSMUSG00000020883	Fbxl20	4.1369
ENSMUSG00000060450	Rnf14	4.13677
ENSMUSG00000033257	Ttll4	4.13677
ENSMUSG00000090213	Tmem189	4.13677
ENSMUSG00000042207	Kdm5b	4.1362
ENSMUSG00000033502	Cdc14a	4.13603
ENSMUSG00000033295	Ptprf	4.13603
ENSMUSG00000036737	Oxsr1	4.13603
ENSMUSG00000054434	Tmem120b	4.13603
ENSMUSG00000042073	Abhd14b	4.13493
ENSMUSG00000046591	Ticrr	4.13493
ENSMUSG00000055114	Anxa13	4.13493
ENSMUSG00000024948	Map4k2	4.13463
ENSMUSG00000115283	Gm49252	4.1329
ENSMUSG00000089984	Fbxo24	4.12717
ENSMUSG00000038665	Dgki	4.1269
ENSMUSG00000025404	R3hdm2	4.1269
ENSMUSG00000029670	Ing3	4.1269
ENSMUSG00000024483	Ankhd1	4.12587
ENSMUSG00000082562	Gm11726	4.12577
ENSMUSG00000087067	Gm11532	4.12363
ENSMUSG00000042502	Cd2bp2	4.12197
ENSMUSG00000030847	Bag3	4.1208	Bag3
ENSMUSG00000012609	Ttll5	4.1208
ENSMUSG00000032306	Mpi	4.11677
ENSMUSG00000022442	Ttll1	4.11677
ENSMUSG00000064043	Trerf1	4.11543
ENSMUSG00000038980	Rbbp8nl	4.1153
ENSMUSG00000031505	Naxd	4.11473	Naxd
ENSMUSG00000022247	Brix1	4.11227
ENSMUSG00000049811	Fam161a	4.1105
ENSMUSG00000001520	Nrip2	4.1105
ENSMUSG00000021481	Zfp346	4.11007
ENSMUSG00000029190	D5Ertd579e	4.11007
ENSMUSG00000068245	Phf11d	4.11007
ENSMUSG00000060084	Olfr748	4.11007
ENSMUSG00000031196	F8	4.11007
ENSMUSG00000060121	Gemin2	4.11007
ENSMUSG00000092274	Neat1	4.1067
ENSMUSG00000000753	Serpinf1	4.1067
ENSMUSG00000029287	Tgfbr3	4.1062
ENSMUSG00000020962	Gtf2a1	4.10187
ENSMUSG00000030779	Rbbp6	4.10187
ENSMUSG00000023274	Cd4	4.101
ENSMUSG00000003123	Lipe	4.09893	Lipe
ENSMUSG00000044471	Lncpint	4.09483
ENSMUSG00000034112	Atp2c2	4.09483
ENSMUSG00000038774	Ascc3	4.09483
ENSMUSG00000050022	Amz1	4.09483
ENSMUSG00000062638	Btnl1	4.09483
ENSMUSG00000030104	Edem1	4.09453
ENSMUSG00000020780	Srp68	4.09453
ENSMUSG00000047420	Fam180a	4.09453
ENSMUSG00000087231	E230016M11Rik	4.09453
ENSMUSG00000024924	Vldlr	4.09453
ENSMUSG00000027247	Arhgap1	4.09447
ENSMUSG00000110442	Gm45804	4.09373
ENSMUSG00000034751	Mast4	4.0894
ENSMUSG00000030270	Cpne9	4.0877
ENSMUSG00000031812	Map1lc3b	4.08657	Map1lc3b
ENSMUSG00000034656	Cacna1a	4.08657
ENSMUSG00000055116	Arntl	4.08657
ENSMUSG00000065952	Rps23rg1	4.08657
ENSMUSG00000038544	Inip	4.0824
ENSMUSG00000005465	Il27ra	4.08127
ENSMUSG00000055323	Gm9967	4.07893
ENSMUSG00000062782	Olfr527	4.0778
ENSMUSG00000025224	Gbf1	4.0778
ENSMUSG00000033707	Lrrc24	4.0778
ENSMUSG00000030257	Srgap3	4.0778
ENSMUSG00000117158	Gm49866	4.0778
ENSMUSG00000021111	Papola	4.07777
ENSMUSG00000064900	Gm25402	4.07777
ENSMUSG00000033102	Cdc14b	4.07777
ENSMUSG00000069456	Rdh16	4.07697
ENSMUSG00000043468	Adam30	4.07617
ENSMUSG00000037577	Ephx3	4.07407
ENSMUSG00000001521	Tulp3	4.07407
ENSMUSG00000048997	Atxn7l2	4.07357
ENSMUSG00000040455	Usp45	4.07357
ENSMUSG00000029614	Rpl6	4.07357
ENSMUSG00000027652	Ralgapb	4.07357
ENSMUSG00000037606	Osbpl5	4.07173
ENSMUSG00000028738	Tas1r2	4.07173
ENSMUSG00000042447	Mios	4.07073
ENSMUSG00000031154	Otud5	4.07073
ENSMUSG00000100075	1700018L02Rik	4.06973
ENSMUSG00000003360	Ddx23	4.06973
ENSMUSG00000106951	5930430L01Rik	4.06973
ENSMUSG00000003228	Grk5	4.06973
ENSMUSG00000030527	Crtc3	4.069
ENSMUSG00000024726	Carnmt1	4.069
ENSMUSG00000031862	Atp13a1	4.06887
ENSMUSG00000064325	Hhip	4.06887
ENSMUSG00000018543	1700001P01Rik	4.0654
ENSMUSG00000104113	Gm37292	4.06433
ENSMUSG00000053441	Adamts19	4.06433
ENSMUSG00000037537	H2-M11	4.06433
ENSMUSG00000060860	Ube2s	4.06313
ENSMUSG00000049553	Polr1a	4.06313
ENSMUSG00000035435	Abca17	4.06313
ENSMUSG00000098211	Gm27045	4.06287
ENSMUSG00000013663	Pten	4.05947
ENSMUSG00000116862	Gm49607	4.05947
ENSMUSG00000042109	Csdc2	4.05947
ENSMUSG00000059248	Septin9	4.05947
ENSMUSG00000038060	Dlec1	4.0587
ENSMUSG00000110750	Gm48702	4.058
ENSMUSG00000039936	Pik3cd	4.058
ENSMUSG00000081578	Gm12611	4.0531
ENSMUSG00000023830	Igf2r	4.0521
ENSMUSG00000018500	Adora2b	4.0521
ENSMUSG00000078517	Emc1	4.0517
ENSMUSG00000040021	Lats1	4.0517
ENSMUSG00000002475	Abhd3	4.0517
ENSMUSG00000085151	1110018N20Rik	4.0517
ENSMUSG00000024120	Lrpprc	4.05127	Lrpprc
ENSMUSG00000011263	Exoc3l2	4.05127
ENSMUSG00000049939	Lrrc4	4.05127
ENSMUSG00000019518	Ap4m1	4.05127
ENSMUSG00000005493	Msh4	4.04337
ENSMUSG00000037363	Letm2	4.04337	Letm2
ENSMUSG00000029062	Cdk11b	4.04337
ENSMUSG00000068854	H2bc21	4.04317
ENSMUSG00000056673	Kdm5d	4.04317
ENSMUSG00000029563	Foxp2	4.04317
ENSMUSG00000099719	Gm28802	4.03457
ENSMUSG00000030016	Zfp638	4.03387
ENSMUSG00000061689	Dlgap4	4.03273
ENSMUSG00000005640	Insrr	4.03273
ENSMUSG00000104698	Gm42602	4.03273
ENSMUSG00000025978	Rftn2	4.03053
ENSMUSG00000024542	Cep192	4.02603
ENSMUSG00000042608	Stk40	4.02373
ENSMUSG00000004709	Cd244a	4.02307
ENSMUSG00000031026	Trim66	4.02143
ENSMUSG00000044364	Tmem74b	4.02143
ENSMUSG00000038765	Lmx1b	4.0185
ENSMUSG00000085095	Gm15635	4.0183
ENSMUSG00000043556	Fbxl7	4.01777
ENSMUSG00000031816	Mthfsd	4.01777
ENSMUSG00000006920	Ezh1	4.01777
ENSMUSG00000055065	Ddx17	4.01777
ENSMUSG00000042790	Rnf214	4.01503
ENSMUSG00000056121	Fez2	4.01503
ENSMUSG00000028945	Rheb	4.0148
ENSMUSG00000017561	Crlf3	4.01077
ENSMUSG00000110278	Gm5608	4.01077
ENSMUSG00000054889	Dsp	4.00977
ENSMUSG00000021188	Trip11	4.00977
ENSMUSG00000017639	Rab11fip4	4.00977
ENSMUSG00000063663	Brwd3	4.00977
ENSMUSG00000037101	Ttc29	4.00977
ENSMUSG00000058620	Adra2b	4.00977
ENSMUSG00000017631	Abr	4.0095
ENSMUSG00000022598	Psca	4.0091
ENSMUSG00000024241	Sos1	4.0091
ENSMUSG00000040883	Tmem205	4.0091
ENSMUSG00000117204	C330011F03Rik	4.0079
ENSMUSG00000021485	Mxd3	4.0079
ENSMUSG00000067201	H2-M9	4.00703
ENSMUSG00000034528	Hsd17b13	4.00703
ENSMUSG00000032000	Birc3ENSMUSG00000032000	4.00703
ENSMUSG00000037608	Bclaf1	4.00553
ENSMUSG00000095139	Pou3f2	4.00553
ENSMUSG00000078494	Gm13201	4.00553
ENSMUSG00000028494	Plin2	4.00487
ENSMUSG00000030538	Cib1	4.00407
ENSMUSG00000021913	Ogdhl	4.00407	Ogdhl
ENSMUSG00000040407	Akap9	4.0018
ENSMUSG00000042302	Ehbp1	4.0018
ENSMUSG00000045314	Sowahb	4.0015
ENSMUSG00000028431	Elp1	4.0015
ENSMUSG00000062604	Srpk2	4.0015
ENSMUSG00000029705	Cux1	4.0015
ENSMUSG00000017774	Myo1c	4.0015
ENSMUSG00000023067	Cdkn1a	4.0015
ENSMUSG00000026858	Miga2	4.0015	Miga2
ENSMUSG00000028919	Arhgef19	4.0015
ENSMUSG00000019214	Chtf18	3.99567
ENSMUSG00000027551	Zfp64	3.9938
ENSMUSG00000069020	Urm1	3.9938
ENSMUSG00000052384	Nrros	3.9938
ENSMUSG00000044749	Abca6	3.9918
ENSMUSG00000035949	Fbxw2	3.9918
ENSMUSG00000078776	9530053A07Rik	3.9918
ENSMUSG00000056999	Ide	3.9918	Ide
ENSMUSG00000048249	Crebrf	3.9918
ENSMUSG00000032187	Smarca4	3.9918
ENSMUSG00000021068	Nin	3.99107
ENSMUSG00000057179	Olfr747	3.99107
ENSMUSG00000009093	Gstt4	3.99107
ENSMUSG00000032323	Cyp11a1	3.99107	Cyp11a1
ENSMUSG00000052331	Ankrd44	3.98467
ENSMUSG00000085433	Gm16001	3.98467
ENSMUSG00000028556	Dock7	3.98467
ENSMUSG00000019027	Dnah1	3.98467
ENSMUSG00000028312	Smc2	3.98467
ENSMUSG00000062075	Lmnb2	3.98467
ENSMUSG00000033009	Ogfod1	3.98467
ENSMUSG00000032740	Ccdc88a	3.98423
ENSMUSG00000085385	Snhg17	3.98423
ENSMUSG00000041992	Rapgef5	3.98423
ENSMUSG00000062785	Kcnc3	3.98423
ENSMUSG00000074405	Zfp865	3.98423
ENSMUSG00000045631	Tmprss12	3.98423
ENSMUSG00000086255	Gm11534	3.98287
ENSMUSG00000089542	Gm25835	3.97927
ENSMUSG00000021814	Anxa7	3.97927
ENSMUSG00000110877	Gm47427	3.97927
ENSMUSG00000025188	Hps1	3.9781
ENSMUSG00000057342	Sphk2	3.9781	Sphk2
ENSMUSG00000029175	Slc35f6	3.9781	Slc35f6
ENSMUSG00000032468	Armc8	3.9781
ENSMUSG00000038002	Cramp1l	3.9778
ENSMUSG00000048058	Ldlrad3	3.97663
ENSMUSG00000039116	Adgrg6	3.97547	Adgrg6
ENSMUSG00000049062	Gm9244	3.97547
ENSMUSG00000085747	Slc13a2os	3.97547
ENSMUSG00000090873	Gm17112	3.97473
ENSMUSG00000046337	Fam178b	3.97473
ENSMUSG00000020576	Nbas	3.9727
ENSMUSG00000036097	Slf2	3.9727
ENSMUSG00000025964	Adam23	3.9711
ENSMUSG00000117286	Gm1043	3.97103
ENSMUSG00000047888	Tnrc6b	3.9701
ENSMUSG00000062908	Acadm	3.9701	Acadm
ENSMUSG00000037731	Themis2	3.9701
ENSMUSG00000061559	Wdr61	3.9652
ENSMUSG00000028525	Pde4b	3.9632
ENSMUSG00000030084	Plxna1	3.9632
ENSMUSG00000105568	Gm42971	3.9586
ENSMUSG00000024231	Cul2	3.9586
ENSMUSG00000008153	Clstn3	3.9586
ENSMUSG00000072653	Zfp783	3.95817
ENSMUSG00000022708	Zbtb20	3.9581
ENSMUSG00000035285	Nat14	3.9581
ENSMUSG00000076614	Ighg1	3.95787
ENSMUSG00000040536	Necab1	3.95547
ENSMUSG00000018166	Erbb3	3.95547
ENSMUSG00000046338	Gpat2	3.94467	Gpat2
ENSMUSG00000096929	A330023F24Rik	3.9385
ENSMUSG00000042303	Sgsm3	3.9385
ENSMUSG00000087451	Gm12970	3.9385
ENSMUSG00000011306	Sugp1	3.9383
ENSMUSG00000100147	1700047M11Rik	3.93703
ENSMUSG00000097455	Gm26891	3.93563
ENSMUSG00000041237	Pklr	3.93563
ENSMUSG00000037525	Bcdin3d	3.93283
ENSMUSG00000086596	Susd5	3.93283
ENSMUSG00000097886	Gsg1l2	3.93283
ENSMUSG00000068114	Ccdc134	3.9328
ENSMUSG00000047126	Cltc	3.93117	Cltc
ENSMUSG00000118667	Ahnak2	3.93117
ENSMUSG00000034342	Cbl	3.93117
ENSMUSG00000056025	Clca3a1	3.93117
ENSMUSG00002075125		3.93113
ENSMUSG00000057722	Lepr	3.92823
ENSMUSG00000021182	Ccdc88c	3.92823
ENSMUSG00000078247	Airn	3.92823
ENSMUSG00000055485	Soga1	3.92823
ENSMUSG00000022195	6030458C11Rik	3.92823
ENSMUSG00000102950	Gm37018	3.92823
ENSMUSG00000021279	Cdc42bpb	3.9275
ENSMUSG00000030203	Dusp16	3.9275
ENSMUSG00000118748		3.92603
ENSMUSG00000020546	Stxbp4	3.92393
ENSMUSG00000021140	Pcnx	3.92257
ENSMUSG00000026718	Stam	3.92047
ENSMUSG00000029104	Htt	3.92047	Htt
ENSMUSG00000025207	Sema4g	3.92047
ENSMUSG00000025016	Tm9sf3	3.92047
ENSMUSG00000022999	Lmbr1l	3.92047
ENSMUSG00000023805	Synj2	3.92047
ENSMUSG00000006586	Runx1t1	3.92047
ENSMUSG00000024887	Asah2	3.92047	Asah2
ENSMUSG00000055681	Cope	3.9193
ENSMUSG00000099579	1700120K04Rik	3.9193
ENSMUSG00000044308	Ubr3	3.9193
ENSMUSG00000039981	Zc3h12d	3.9193
ENSMUSG00000042810	Krba1	3.9184
ENSMUSG00000028661	Epha8	3.9184
ENSMUSG00000021003	Galc	3.91727	Galc
ENSMUSG00000105018	Gm43546	3.91727
ENSMUSG00000034164	Emid1	3.91673
ENSMUSG00000106798	Gm43275	3.91673
ENSMUSG00000096370	Gm21992	3.91673
ENSMUSG00000024759	Atl3	3.91673
ENSMUSG00000026842	Abl1	3.91673	Abl1
ENSMUSG00000058398	Prss43	3.91333
ENSMUSG00000024219	Anks1	3.9132
ENSMUSG00000019845	Tube1	3.90673
ENSMUSG00000040048	Ndufb10	3.90673	Ndufb10
ENSMUSG00000019715	Gle1	3.90673
ENSMUSG00000024515	Smad4	3.90673
ENSMUSG00000085600	E330012B07Rik	3.90673
ENSMUSG00000003226	Ranbp2	3.90673
ENSMUSG00000030172	Erc1	3.90673
ENSMUSG00000089188	Gm22942	3.9063
ENSMUSG00000037652	Phc3	3.9063
ENSMUSG00000087345	Gm13746	3.9063
ENSMUSG00000029422	Rsrc2	3.9063
ENSMUSG00000027589	Pcmtd2	3.9063
ENSMUSG00000024039	Cbs	3.9063
ENSMUSG00000041341	Atg2b	3.9063
ENSMUSG00000051427	Ccdc157	3.9063
ENSMUSG00000032561	Acpp	3.90077
ENSMUSG00000026670	Uap1	3.90077
ENSMUSG00000032485	Scap	3.90077
ENSMUSG00000046230	Vps13a	3.89877	Vps13a
ENSMUSG00000026928	Card9	3.89877
ENSMUSG00000024687	Osbp	3.89877
ENSMUSG00000005893	Nr2c2	3.89803
ENSMUSG00000004934	Pias4	3.89803
ENSMUSG00000048108	Tmem72	3.89667
ENSMUSG00000028223	Decr1	3.89527	Decr1
ENSMUSG00000020143	Dock2	3.8925
ENSMUSG00000001507	Itga3	3.89247
ENSMUSG00000066652	Lefty2	3.89113
ENSMUSG00000031537	Ikbkb	3.89113
ENSMUSG00000042272	Sestd1	3.89093
ENSMUSG00000106734	Gm20559	3.89093
ENSMUSG00000060538	Tmem219	3.89093
ENSMUSG00000032482	Cspg5	3.89043
ENSMUSG00000047495	Dlgap2	3.88923
ENSMUSG00000074469	Gm15348	3.88653
ENSMUSG00000036078	Sigmar1	3.88653
ENSMUSG00000035615	Frmpd1	3.88633
ENSMUSG00000066306	Numa1	3.88633
ENSMUSG00000098649	Gm27199	3.88603
ENSMUSG00000039048	Foxred1	3.88603	Foxred1
ENSMUSG00000041570	Camsap2	3.88603
ENSMUSG00000038539	Atf5	3.8832
ENSMUSG00000035024	Ncapd3	3.8832
ENSMUSG00000052921	Arhgef15	3.8832
ENSMUSG00000023089	Ndufa5	3.8812	Ndufa5
ENSMUSG00000043940	Wdfy3	3.8812
ENSMUSG00000116994	Gm49684	3.8812
ENSMUSG00000030306	Tmtc1	3.8812	Tmtc1
ENSMUSG00000033705	Stard9	3.8812
ENSMUSG00000024665	Fads2	3.8812
ENSMUSG00000024176	Sox8	3.8812
ENSMUSG00000027763	Mbnl1	3.88037
ENSMUSG00000006906	Stambp	3.88037
ENSMUSG00000024140	Epas1	3.88037	Epas1
ENSMUSG00000026655	Fam107b	3.87687
ENSMUSG00000027340	Slc23a2	3.8758
ENSMUSG00000027206	Cops2	3.87507
ENSMUSG00000118400	Gm6336	3.8715
ENSMUSG00000030509	Asb7	3.8692
ENSMUSG00000029053	Prkcz	3.8692
ENSMUSG00000038630	Zkscan16	3.86843
ENSMUSG00000116766	Gm49702	3.86057
ENSMUSG00000029815	Malsu1	3.86057	Malsu1
ENSMUSG00000036768	Kif15	3.86057
ENSMUSG00000108353	Gm45205	3.86057
ENSMUSG00000025401	Myo1a	3.8591
ENSMUSG00000030451	Herc2	3.8591	Herc2
ENSMUSG00000024234	Mtpap	3.8591	Mtpap
ENSMUSG00000021156	Zmynd11	3.8591
ENSMUSG00000097534	Gm16675	3.8591
ENSMUSG00000053819	Camk2d	3.85557
ENSMUSG00000103469	Gm9910	3.85557
ENSMUSG00000035342	Lzts2	3.85463
ENSMUSG00000033420	Antxr1	3.85463
ENSMUSG00000109482	Gm4756	3.85343
ENSMUSG00000004952	Rasa4	3.85343
ENSMUSG00000039774	Galnt12	3.85343
ENSMUSG00000056211	R3hdm1	3.85227
ENSMUSG00000027288	Zfp106	3.85227
ENSMUSG00000002984	Tomm40	3.85227	Tomm40
ENSMUSG00000020783	Ncbp3	3.85227
ENSMUSG00000071655	Ubxn1	3.85227
ENSMUSG00000070327	Rnf213	3.85057
ENSMUSG00000086513	Gvin-ps1	3.85057
ENSMUSG00000003410	Elavl3	3.85057
ENSMUSG00000075480	Gm10840	3.85057
ENSMUSG00000038086	Hspb2	3.84803
ENSMUSG00000041977	Arhgef11	3.8435
ENSMUSG00000035831	Krt25	3.8435
ENSMUSG00000086487	Gm11638	3.8435
ENSMUSG00000084387	Olfr379-ps1	3.84073
ENSMUSG00000070738	Dgkd	3.8398
ENSMUSG00000015697	Setdb1	3.8398
ENSMUSG00000104418	Gm37070	3.8398
ENSMUSG00000116081	Gm49593	3.83813
ENSMUSG00000040339	Fam102b	3.83737
ENSMUSG00000074415	Mir100hg	3.83687
ENSMUSG00000025894	Aasdhppt	3.83527
ENSMUSG00000029710	Ephb4	3.83527
ENSMUSG00000027433	Xrn2	3.83527
ENSMUSG00000016520	Lnx2	3.82963
ENSMUSG00000078816	Prkcg	3.8266
ENSMUSG00000046085	4931422A03Rik	3.8266
ENSMUSG00000048967	Yjefn3	3.8244
ENSMUSG00000033722	BC034090	3.824
ENSMUSG00000052387	Trpm3	3.82047
ENSMUSG00000027968	Larp7	3.82047
ENSMUSG00000023010	Tmbim6	3.81887	Tmbim6
ENSMUSG00000070337	Gpr179	3.81703
ENSMUSG00000026042	Col5a2	3.817
ENSMUSG00000063651	Cnfn	3.817
ENSMUSG00000085972	1110028F11Rik	3.817
ENSMUSG00000048442	Smim5	3.817
ENSMUSG00000029686	Cul1	3.8137
ENSMUSG00000035390	Brsk1	3.8137
ENSMUSG00000111546	Gm47050	3.8137
ENSMUSG00000029202	Pds5a	3.81327
ENSMUSG00000076913	Traj16	3.81327
ENSMUSG00000032112	Trappc4	3.81327
ENSMUSG00000053641	Dennd4a	3.81327
ENSMUSG00000021234	Fam161b	3.81327
ENSMUSG00000082956	Naip3	3.8113
ENSMUSG00000022412	Mief1	3.80637	Mief1
ENSMUSG00000050896	Rtn4rl2	3.80637
ENSMUSG00000057561	Eif1a	3.80327
ENSMUSG00000027204	Fbn1	3.80327
ENSMUSG00000054514	Atad3aos	3.80327
ENSMUSG00000052819	Best2	3.80327
ENSMUSG00000041870	Ankrd13a	3.80327
ENSMUSG00000015189	Casd1	3.80327
ENSMUSG00000002222	Rmnd5a	3.80327
ENSMUSG00000043857	Mgat5b	3.80327
ENSMUSG00000070348	Ccnd1	3.80327
ENSMUSG00000030801	Kat8	3.80327
ENSMUSG00000030225	Dera	3.80327
ENSMUSG00000020124	Usp15	3.80327	Usp15
ENSMUSG00000030058	Copg1	3.80327
ENSMUSG00000026748	Plxdc2	3.80127
ENSMUSG00000028565	Nfia	3.80127
ENSMUSG00000118353	Nsa2-ps1	3.80127
ENSMUSG00000060716	Plekhh1	3.80127
ENSMUSG00000021109	Hif1a	3.80127	Hif1a
ENSMUSG00000036923	Stox1	3.79813	Stox1
ENSMUSG00000015474	Ppt2	3.79813
ENSMUSG00000045348	Nyap1	3.79813
ENSMUSG00000030357	Fkbp4	3.79627	Fkbp4
ENSMUSG00000002968	Med25	3.79627
ENSMUSG00000020152	Actr2	3.7956
ENSMUSG00000030788	Rnf141	3.7956
ENSMUSG00000022885	St6gal1	3.7956
ENSMUSG00000101464	Gm7436	3.7956
ENSMUSG00000040506	Ambra1	3.7956	Ambra1
ENSMUSG00000069830	Nlrp1a	3.7956
ENSMUSG00000047098	Rnf31	3.7956
ENSMUSG00000039130	Zc3hc1	3.7956
ENSMUSG00000085748	Gm12280	3.79223
ENSMUSG00000025047	Pdcd11	3.78717
ENSMUSG00000116482	Gm34152	3.7853
ENSMUSG00000037533	Rapgef6	3.78497
ENSMUSG00000109154	Gm44822	3.78497
ENSMUSG00000029381	Shroom3	3.78497
ENSMUSG00000086228	Ubap1l	3.78497
ENSMUSG00002075231		3.7833
ENSMUSG00000028107	Tars2	3.7833	Tars2
ENSMUSG00000027229	Terb2	3.7833
ENSMUSG00000040520	Manea	3.78287
ENSMUSG00000020788	Atp2a3	3.78257
ENSMUSG00000098934	Gvin-ps4	3.78257
ENSMUSG00000115264	Gm49260	3.78257
ENSMUSG00000074196	Clca4c-ps	3.78257
ENSMUSG00000026229	Psmd1	3.78257
ENSMUSG00000106415	Gm42893	3.78257
ENSMUSG00000036114	Rpp25l	3.78257
ENSMUSG00000028759	Hp1bp3	3.78257
ENSMUSG00000030720	Cln3	3.78257
ENSMUSG00000039982	Dtx4	3.78217
ENSMUSG00000066613	Zfp932	3.77703
ENSMUSG00000021893	Capn7	3.7755
ENSMUSG00000039206	Daglb	3.7755
ENSMUSG00000022092	Ppp3cc	3.7755	Ppp3cc
ENSMUSG00000026207	Speg	3.7755
ENSMUSG00000009731	Kcnd1	3.7755
ENSMUSG00000039987	Phtf2	3.7755
ENSMUSG00000035954	Dock4	3.77433
ENSMUSG00000028322	Exosc3	3.77433
ENSMUSG00000032334	Loxl1	3.77433
ENSMUSG00000034161	Scx	3.77433
ENSMUSG00000032332	Col12a1	3.77433
ENSMUSG00000062210	Tnfaip8	3.77433
ENSMUSG00000029722	Agfg2	3.77433
ENSMUSG00000022438	Parvb	3.77433
ENSMUSG00000021285	Ppp1r13b	3.7737
ENSMUSG00000034645	Zyg11a	3.77143
ENSMUSG00000082848	Gm16066	3.76753
ENSMUSG00000001855	Nup214	3.76753
ENSMUSG00000066113	Adamtsl1	3.76753
ENSMUSG00000054051	Ercc6	3.76753
[truncated: 21,559 more rows]

## Sheet: Fig10F
Gene	log2FoldChange	padj
Gnai3	-0.372828	0.470136
Cdc45	-0.985005	0.182478
Scml2	0.301656	0.766454
Cav2	0.809889	0.201777
Tbx4	0.129729	0.940205
Xpo6	1.76405	0.093115
Slc22a18	0.450541	0.347821
Ccnd2	0.146785	0.783742
Glra1	-0.482611	0.173026
Dgke	0.402759	0.633214
Cdh1	0.941865	0.426069
Ckmt1	1.6069	0.228178
Comt	-0.421153	0.539706
Fap	0.93691	0.289931
Ndufa9	-1.4757	0.165422
Cttnbp2	-0.482047	0.416983
Clcn4	0.652768	0.158576
Hk2	0.125559	0.94178
Myo18a	0.766542	0.246127
Sez6	-0.509158	0.36446
Rab5b	0.50318	0.549071
Serpinf1	0.720714	0.297388
Polr3d	0.17338	0.906825
Ddx3x	1.10326	0.0390901
Kcnn3	1.22036	0.206739
Usp32	-0.535044	0.588819
Zfp512b	0.164678	0.86383
Dnajc5	-0.82982	0.315347
Smarcb1	-0.2904	0.811808
Slc7a7	-0.322893	0.572906
Chtop	1.49009	0.206739
Scn4a	0.443202	0.517635
Vps9d1	0.393634	0.724301
Pcbp3	-0.354702	0.66086
Araf	-0.191022	0.762738
Pcnt	0.378757	0.513588
Gmcl1	-1.01979	0.116543
Oas1c	0.36046	0.726454
Agpat3	-0.435239	0.481811
Sema6b	0.439924	0.539621
Itgb7	-0.610014	0.581658
Sync	0.255202	0.871077
Cnn1	-1.33038	0.00774184
Vps50	0.336533	0.595129
Cct3	0.098684	0.952444
Snd1	0.240548	0.57896
Npepps	-1.05075	0.278003
Nrip2	-0.787657	0.369945
Tulp3	0.303276	0.755947
Nom1	1.46575	0.163262
Tnk1	1.14921	0.0217666
Tat	-0.601937	0.480104
Smo	-0.0412592	0.952444
Tspan33	0.247018	0.824147
Fbxo7	1.11571	0.347322
Clpb	-0.228734	0.884418
Zdhhc4	-0.381765	0.721494
Kcnh6	1.53639	0.110004
Vwf	0.787721	0.196256
Fam50a	1.06723	0.303906
Ltbp2	-0.477601	0.683403
Kmt2a	-0.349775	0.317526
Tmem25	-0.540748	0.456584
Hsf2bp	1.24558	0.369647
Mybpc3	1.63003	0.198414
Celf2	1.0534	0.0902275
Ddb2	-0.190113	0.890969
Stat6	-0.78197	0.211329
Smg9	-0.774225	0.260614
Rmnd5a	0.0860184	0.949815
Peg3	-0.0141185	0.98303
Metrn	1.1381	0.381867
Lmf1	-0.756338	0.391036
Angptl4	0.0658976	0.886025
Cd320	-0.66604	0.54043
Borcs8	-0.342631	0.645262
Snx9	-0.42449	0.754676
Ranbp3	-0.0828248	0.955015
Braf	0.761978	0.407191
Ndufb2	0.415646	0.787999
Rgs20	0.132438	0.944264
Abhd3	-0.13958	0.900165
Snrpd1	0.0527776	0.969292
Golga2	-0.380041	0.554528
Clpp	1.28345	0.230388
Baz1b	-0.255264	0.655554
Tmem143	0.631313	0.666104
Pdxk-ps	0.318714	0.816265
Plin4	0.13711	0.816265
Hdgfl2	-0.0931152	0.947906
Chaf1a	1.27012	0.296218
Il17ra	-0.674975	0.52267
Lamb1	0.84026	0.51916
Med25	0.131151	0.906825
Tomm40	-0.678141	0.494874
Klf4	-0.566444	0.442225
Hmgn2	0.00594494	0.99603
Stk11	-0.737205	0.301272
Efna2	-0.978742	0.135444
Lipe	-1.39856	0.134471
Pafah1b2	0.497166	0.706805
Foxj2	-0.964897	0.176735
Dgcr2	1.28943	0.33823
Ebi3	0.764559	0.491962
Ranbp2	0.0749978	0.956952
Grk5	-0.520348	0.553246
Cyth2	-0.442407	0.480424
Sult2b1	-0.421011	0.503258
Keap1	-0.853837	0.0570875
Abhd17a	1.34365	0.279732
Ddx23	0.785084	0.28522
Elavl3	-0.347027	0.744821
St8sia6	0.647626	0.62426
Bicd1	0.447563	0.636603
Impdh1	-0.00345567	0.99745
Prodh	-0.217141	0.783699
Ddr1	-0.0760859	0.961674
Klc4	1.17613	0.395003
Ercc1	0.283778	0.688382
Crtc1	-0.467534	0.474044
Aven	1.37157	0.113366
Snrnp200	-0.067733	0.961674
Kif20a	-1.35402	0.0959021
Ppfia3	-0.844451	0.112454
Ruvbl2	-0.71322	0.323549
Stat3	0.67658	0.453818
Map3k11	-1.13084	0.00730139
Map3k20	0.0269781	0.97586
Trmt10a	-0.0433828	0.968117
Etv1	0.392377	0.752896
Psap	0.0988652	0.918252
Ikbkg	0.076206	0.907098
Ptpn6	-0.75304	0.302007
Eno2	-0.412671	0.310938
Atp6v1f	-0.358109	0.641035
Pde1c	-0.771911	0.322345
Tax1bp1	0.0326831	0.967708
Arhgef18	-0.422056	0.504979
Sgce	1.02776	0.0680106
Chn2	2.66064	0.0335322
Cd244a	-0.428617	0.604228
Apba3	-0.405262	0.638861
Pias4	-1.10288	0.353576
Nmrk2	1.04618	0.3795
Rasa4	0.0768269	0.953418
Mri1	-0.299286	0.607715
Prkacb	-1.2831	0.183815
Sh2b2	-0.144035	0.872138
Slc1a2	0.355093	0.624581
Ndrg1	1.37685	0.321084
Corin	-0.371589	0.793913
Plekha8	1.08471	0.433958
Dnah2	-0.998288	0.0213023
Zfp287	-0.0492013	0.975823
Letm1	-0.847945	0.195322
Fgfr4	0.80353	0.110004
Txn2	-0.0650726	0.905169
Slc1a3	1.16891	0.0648222
Mlxipl	0.232225	0.844051
Tbl2	-0.692812	0.297388
Nid1	1.23494	0.165422
Mprip	-0.594312	0.59532
Pafah1b3	-0.0219916	0.987051
Il27ra	-0.403786	0.769521
Msh4	0.432826	0.766454
Kbtbd4	0.358332	0.793913
Celf1	1.05473	0.3014
Insr	1.94094	0.0484616
Atp4a	-0.331292	0.639973
Pcyt1a	0.630902	0.620048
Insrr	0.0112796	0.992735
Rfx5	2.21378	0.0683846
Ncoa2	1.68907	0.15368
Nr2c2	0.668325	0.446457
Tuft1	1.19597	0.312702
Ankrd13d	1.62715	0.0691231
Dhx34	0.242984	0.714397
Eps8l1	-0.893944	0.433958
5430419D17Rik	1.00456	0.405978
Zbtb17	0.967228	0.474044
Hspb7	-0.359405	0.767315
Mob1b	0.581992	0.7007
Eps15l1	0.313683	0.799806
Actn3	0.515896	0.633721
Sfmbt1	1.00957	0.401209
Rundc3a	0.0962792	0.948687
Slc4a3	-0.457437	0.488725
Runx1t1	-0.187478	0.87071
Slc5a6	0.512485	0.497856
Nphs1	0.0426374	0.979908
Usp19	0.481358	0.443629
Kif5b	-0.792073	0.197808
Stambp	-0.567364	0.566444
Ezh1	0.587784	0.428708
Chrd	0.0532738	0.959395
Syngr3	-0.173045	0.811637
Vwa7	0.306915	0.593874
Slc44a4	-0.281252	0.554528
Msh5	-1.13796	0.211329
Abhd16a	-1.21128	0.116157
Atp1a4	0.872234	0.176181
Zfp775	0.155257	0.834562
Dennd2c	-0.509538	0.310938
Mark3	0.361879	0.735841
Gatad1	0.688103	0.322345
Tgfbr1	1.35255	0.0100651
Cav1	0.383931	0.553393
Cpt1c	-1.05453	0.0651282
Zfp655	-0.175159	0.887759
Zmiz1	-0.0139637	0.979213
Ankrd26	-0.26357	0.830495
Hnrnpa0	-0.275687	0.844425
Ift43	0.284725	0.824147
Mid1ip1	-0.205759	0.803273
Clstn3	-0.863289	0.321084
Prpf31	0.491139	0.570158
Rdh13	1.8737	0.152048
Rnf151	1.04542	0.340775
Nfib	0.604308	0.641035
Ncaph2	1.22569	0.297388
Man1a2	0.00810167	0.991906
Nf2	-0.114853	0.938184
Gstt4	-0.121843	0.916558
Tbx1	-0.61606	0.545794
Met	0.230884	0.740839
Nav1	-0.449914	0.206739
Otog	0.367734	0.750027
Kcnd1	-0.182057	0.879679
Tfcp2	0.685269	0.444778
Kdsr	1.72005	0.134471
Vps4b	1.1051	0.197975
Kif19a	0.536409	0.452986
Aldh3a2	1.82952	0.0828696
Rnf112	0.556033	0.629696
Nxf1	0.585722	0.464203
Stx5a	-1.13995	0.317128
Slc47a1	0.291382	0.787444
2610507B11Rik	0.399251	0.600118
Mettl16	-0.0232239	0.987051
Rbm25	0.340687	0.589856
Adssl1	-0.58242	0.407191
Brf1	-0.869708	0.19107
Exoc3l2	-0.200703	0.845751
Plin5	0.268148	0.633721
Sugp1	-0.770272	0.502128
Gm5893	-0.458195	0.737281
Dhdh	-0.411521	0.539706
Evi5l	-0.928638	0.0720218
Git1	2.38981	0.0784004
Gltp	0.506793	0.735043
Dhdds	1.55065	0.242197
Tex22	-0.565575	0.199454
Tnpo3	0.0845731	0.871077
Ttll5	0.147987	0.894901
Etv5	-0.455251	0.678129
Sh3bp5l	2.03751	0.0591526
Atad1	-0.380079	0.769521
Pten	1.02467	0.132893
Ehmt2	-0.224099	0.808153
Elof1	-0.477675	0.652016
Med16	-1.05208	0.199435
Myl2	0.525824	0.598232
Klhl3	-1.31582	0.0339276
Dnajc7	-0.160557	0.798868
Zfp385c	0.74832	0.203745
Cox6c	-0.442343	0.522899
Piezo1	0.734778	0.469837
Rbsn	0.822227	0.297388
Camta1	-1.23327	0.301902
Csf1	0.106164	0.897613
Ceacam16	-1.13281	0.206444
Tbp	0.630507	0.521861
Plekhg4	1.62141	0.0648222
Slc9a5	-0.115829	0.952455
Msh3	-1.16722	0.297388
Ppp1cb	0.945427	0.436963
Edf1	0.453346	0.284183
Clic3	0.752279	0.455078
Slc25a13	0.695187	0.427802
Actn1	0.478021	0.752131
Nolc1	-0.654084	0.399087
Casd1	1.36854	0.061977
Map2	0.679126	0.268717
Abca1	0.734609	0.0980481
Nipsnap3b	1.0783	0.226972
Gdi1	0.631901	0.387385
Ppt2	-0.614074	0.58394
Rnf5	-0.443087	0.563585
Fam163a	1.01511	0.282931
Cacfd1	-0.272018	0.749672
Hivep2	1.11472	0.251403
Itga2	0.901933	0.493223
Zfp318	-0.509891	0.387632
Ttbk1	0.614857	0.56651
Setdb1	-0.384327	0.721494
Anxa9	0.492655	0.714397
Cers2	-1.13321	0.107247
Capza2	0.0152817	0.982768
Plekho1	-0.0275321	0.983953
Prpf3	-0.0858699	0.900165
Ppil4	-0.316564	0.716985
Eps8	-0.411212	0.718856
Tnr	0.911358	0.517765
Lcorl	0.781276	0.568117
Ncf1	0.206602	0.778225
Mtrex	0.0644904	0.965793
Tenm1	0.251131	0.866211
Ppfibp1	-0.154206	0.904015
Lnx2	-0.287774	0.783574
Dyrk3	-0.690464	0.15368
Foxred2	0.135935	0.926046
Scube1	0.70873	0.587626
Sulf1	0.501887	0.496511
Nbr1	-0.417475	0.537201
Brca1	-0.220187	0.861485
Cntnap1	-0.0833811	0.906825
Glod4	0.519251	0.693757
Mpp2	-0.881741	0.17417
Nlk	1.59028	0.187767
Arl5b	1.12371	0.295109
Timp2	-0.679649	0.233619
Zc3h18	-0.662243	0.364283
Cdc6	-0.608619	0.325192
Atad5	1.2106	0.243195
Crlf3	-0.914958	0.307877
Abr	-0.0623263	0.963922
Rab11fip4	0.702898	0.367789
Wsb1	0.765569	0.533654
Rhot1	1.27758	0.199499
Rhbdl3	0.100632	0.953685
Serinc3	0.374913	0.735841
Afmid	-0.0786394	0.963922
Eppin	-0.762939	0.0548516
Mmp9	0.8169	0.366579
Slc12a5	0.298275	0.501896
Slc12a7	-0.223117	0.749453
Myo1c	1.36819	0.0723855
Crk	0.0648204	0.969484
Pitpna	1.18304	0.100629
Dhx58	0.451393	0.731503
Ppp2r5c	1.26949	0.368921
Ptgis	0.295676	0.673509
Cadps2	-0.786151	0.0526855
Ddx27	0.505102	0.455491
Rrp7a	-0.305817	0.748855
Baiap2l2	-0.195189	0.729835
Med1	0.152583	0.920987
Erbb3	0.0919876	0.93551
Vmp1	-0.704328	0.577668
Ro60	0.548447	0.561941
Stk4	-1.2174	0.0184176
Cuedc1	-0.160446	0.794115
Shroom1	0.828882	0.577935
Myo1b	0.916023	0.487881
Dhx40	0.925655	0.103948
Nol11	0.583311	0.428873
Slc13a3	0.818705	0.427802
Appbp2	0.906383	0.505048
Adora2b	-1.3765	0.0899335
Ncor1	1.65355	0.222047
Slc2a4	-0.603888	0.375446
Ikzf1	1.72763	0.179588
Pnpo	-0.772678	0.35245
Slc25a39	-0.325656	0.723058
Dync1h1	0.45835	0.126618
Cd68	0.321021	0.198414
Abca5	2.04771	0.0398663
Zfyve27	0.392594	0.737281
Fndc8	-0.199941	0.89511
Unc45b	1.0349	0.317128
Alox15	-0.943994	0.0929343
E2f2	-0.275597	0.660724
Dnah1	1.01049	0.151253
Fis1	0.484765	0.397689
Plod1	1.30891	0.0269671
Rab3d	-0.089032	0.940674
Slc25a22	-0.296055	0.513625
Atp6v1e1	0.819892	0.509737
Chtf18	-0.749921	0.428873
Ppp1r12c	0.129587	0.89511
Map1s	-0.583335	0.151192
Sec14l4	-0.331454	0.622049
Cops6	-0.551452	0.432935
Ap4m1	-0.366187	0.705736
Pdk4	0.367197	0.57896
Sema6a	-0.391635	0.718945
Gle1	-1.28973	0.195072
Tmc4	1.42766	0.0708273
Rmnd1	-0.357679	0.748855
Stxbp5	1.01918	0.386857
Aig1	0.458391	0.754929
Utrn	0.329467	0.583668
Slc22a16	0.354709	0.546076
Traf3ip2	0.478243	0.616572
Tube1	0.529931	0.563585
Echdc1	0.346599	0.771784
Ptprk	0.651185	0.513078
Slc17a8	1.09884	0.406956
Epyc	0.283681	0.690229
Psen1	0.832357	0.382332
Ikbip	-0.146537	0.915307
Epb41l2	0.365951	0.794115
Enpp3	-0.0207075	0.983953
Pde7b	-0.47724	0.726809
Mtfr2	-0.258385	0.742574
Moxd1	-0.110743	0.887759
Tmcc3	0.666175	0.600118
Cep83	-0.303964	0.54043
Slc5a8	0.434875	0.76586
Ccar1	-0.79748	0.115109
Ddx50	-0.770823	0.181112
Vps26a	0.227645	0.832845
Supv3l1	-0.292107	0.831144
Hkdc1	-0.0766329	0.947304
Tbk1	-1.19517	0.250813
Srgap1	0.46417	0.763211
Egfr	2.1343	0.0568819
Usp15	0.666807	0.457803
Vps54	1.10059	0.315347
Peli1	-0.325139	0.663045
Apc2	-0.998015	0.0264328
Thap2	1.68461	0.103948
Lgr5	-0.360706	0.405503
Dock2	0.0843447	0.950815
Actr2	0.154081	0.90195
Frs2	0.13774	0.915825
Yeats4	0.134459	0.884418
9530003J23Rik	-0.914737	0.132773
Cabin1	-0.188591	0.871106
Ap3d1	-0.385045	0.640389
Sf3a2	-0.647123	0.195322
Jsrp1	0.224108	0.843531
Fzr1	-0.620297	0.548153
Col6a2	-0.653156	0.579774
Txnrd1	-0.4779	0.721494
Slc36a1	0.207421	0.756545
Lyrm7	1.94579	0.0729724
Cpeb4	0.0672428	0.972902
Sptbn1	-0.0968411	0.834562
Zfp354b	-0.331535	0.766454
Cyfip2	1.8	0.0850018
Canx	-0.390126	0.427802
Rasgef1c	2.28503	0.0584628
Rufy1	0.0226571	0.969292
Jade2	0.850202	0.317128
Cdkl3	0.401527	0.78725
Kremen1	-0.00841968	0.99603
Itk	-0.347652	0.663468
Tns3	-0.00997867	0.996199
Myo1g	-0.462891	0.425349
Arf5	-0.621956	0.233221
Limk2	0.481587	0.723605
Patz1	0.635315	0.57896
Trim11	0.481644	0.687861
Ogdh	0.942737	0.315347
Rtn4	-0.895493	0.0232907
Mtif2	1.91855	0.132893
Clhc1	0.495919	0.635113
Ppp4r3b	0.0525904	0.976434
Ankrd36	0.00610237	0.993953
Prr11	0.0881846	0.965793
Smg8	1.00149	0.33823
Cnot8	-1.46523	0.213901
Gria1	0.211149	0.855952
Acaca	0.60293	0.422178
Stxbp4	-0.263647	0.811742
Nbas	0.17291	0.89511
Pum2	-0.398131	0.572887
Nrcam	-0.152665	0.928957
Arsg	0.0411832	0.979213
Prkar1a	0.857227	0.59029
Fam20a	-1.37996	0.0723855
1700012B07Rik	-1.20259	0.294489
Fkbp1b	1.56861	0.236162
Pfn4	0.393135	0.687861
Itsn2	-0.00173661	0.998294
Rnf144a	-0.206442	0.843972
Mboat2	0.516525	0.375103
Ncoa1	0.916763	0.451374
Cenpo	0.184236	0.850027
Efr3b	0.650778	0.662705
Dnmt3a	0.0876598	0.94146
Kif3c	0.277467	0.838426
Rab10	0.358005	0.825578
Ace	0.793611	0.549071
Cdc27	2.37392	0.0470284
Mrc2	0.324296	0.778559
Map3k3	1.3697	0.243864
Psmc5	1.27055	0.304362
Nf1	0.955238	0.0701203
Helz	0.322288	0.793913
Recql5	0.205526	0.887759
Unk	1.29515	0.299161
Mrpl38	-0.489782	0.407191
Acox1	-0.272336	0.63509
Srp68	-0.211505	0.852938
Ncbp3	-0.373369	0.721886
Camkk1	1.11022	0.344375
P2rx1	2.0445	0.116157
Atp2a3	0.542912	0.56651
Ankfy1	1.68183	0.203341
Exoc7	0.254089	0.629696
Ube2o	0.19781	0.906825
Rhbdf2	-1.29901	0.104468
Cygb	0.265807	0.852938
Kif1c	1.43828	0.276568
Nos2	0.499151	0.714397
Pld2	-0.151165	0.85366
Coro6	0.492872	0.744821
Ywhae	0.498515	0.686489
Prpf8	0.778729	0.521059
Spag9	-0.352275	0.620813
Cacna1g	0.160044	0.84776
Xylt2	-0.964915	0.145527
Dlx4	-0.50815	0.52267
Fbxl20	-0.794115	0.432935
Dlg4	-0.323619	0.683325
Dvl2	0.0583175	0.974215
Aloxe3	1.60559	0.17987
Ntn1	0.898261	0.501896
Acly	0.234089	0.670577
Kat2a	0.890964	0.315347
Ubtf	-0.460776	0.303906
Ccdc103	-0.386195	0.665712
Dcakd	-0.319209	0.54043
Map3k14	0.495716	0.686023
Scfd1	1.23947	0.333223
Strn3	0.325847	0.794077
Gtf2a1	0.198049	0.855952
Sel1l	0.517781	0.428873
Nemf	-1.39464	0.0793223
Sec23a	0.335023	0.818887
Cdkl1	1.1784	0.206739
Mia2	1.90671	0.183815
Galc	1.11591	0.108238
Ptpn21	1.65495	0.163262
Npas3	1.23109	0.436963
Zc3h14	0.140724	0.925152
Polr2h	-0.284691	0.660724
Ralgapa1	1.80341	0.0842727
Sptlc2	0.937227	0.349979
Sav1	0.419126	0.761456
Nin	0.203673	0.850553
Pygl	0.393603	0.774452
Actr10	-0.11738	0.90195
Lrrc9	0.287005	0.839607
Clmn	-0.0803496	0.92211
Hif1a	-0.208448	0.852938
Papola	-0.701225	0.413689
Mpp5	0.872351	0.29865
Galnt16	0.30529	0.82007
Smoc1	0.640228	0.622797
Pcnx	-0.0435075	0.971498
Pacs2	0.104693	0.912473
Mta1	-0.522931	0.312702
Wdr37	-0.726227	0.474044
Zmynd11	0.533601	0.542127
Esyt2	1.51443	0.0991979
Rps6ka5	-0.724611	0.455642
Ccdc88c	-1.08757	0.301902
Trip11	0.149937	0.900611
Atxn3	0.455244	0.522899
Pfkp	1.00666	0.4166
Ifi27l2b	-0.158126	0.858647
Numb	0.559532	0.687561
Fam161b	0.263314	0.801267
Coq6	0.865944	0.450668
Entpd5	0.126833	0.900015
Fcf1	0.191196	0.869145
Ylpm1	0.172356	0.896083
Mlh3	-0.163501	0.796677
Gpatch2l	0.170128	0.900165
Cyp46a1	-0.882906	0.423831
Evl	0.0937394	0.942145
Slc25a29	-1.71267	0.0857545
Wars	0.0581485	0.965793
Tecpr2	0.484221	0.678923
Amn	0.963812	0.426069
Cdc42bpb	-0.0275402	0.982344
Ppp1r13b	-0.063563	0.961674
Zfyve21	-0.690174	0.185991
Klc1	-0.556865	0.435835
Kif26a	0.194366	0.900627
Mtr	0.262796	0.861623
Elovl2	1.67254	0.197975
Nup153	2.20825	0.0956149
Kif13a	-0.0857826	0.962051
Ippk	0.272917	0.79351
Riok1	0.176037	0.902826
Snrnp48	1.59878	0.116157
Shc3	1.5269	0.00110301
Fancc	1.11554	0.29715
Ror2	-0.647527	0.624581
Zfp346	0.176375	0.8634
Lman2	-0.305962	0.657587
Mxd3	-0.629064	0.485634
Prelid1	-1.5697	0.189381
Nsd1	0.119126	0.912473
F12	-0.433548	0.663045
Gkap1	0.27953	0.749742
Golm1	0.245714	0.813073
Cep72	0.673861	0.46762
Rhobtb3	-0.229438	0.851531
Tert	0.493595	0.641035
Gtf2h2	-0.200897	0.87121
Ankra2	-0.313723	0.825484
Polk	1.11309	0.180638
Serinc5	0.822319	0.491078
Nln	-0.265572	0.844051
Kat6b	0.236141	0.769045
Samd8	0.303913	0.586953
Dlg5	0.261419	0.893527
Sftpd	1.39109	0.18879
Rtraf	0.462119	0.762208
Nudt13	0.72073	0.560119
Ecd	-0.481735	0.52267
Anxa7	-0.368005	0.709099
Ppp3cb	0.717266	0.136189
Vcl	1.13973	0.319696
Samd4	-0.444042	0.733959
Peli2	0.458622	0.678923
Anxa11	-0.650418	0.516651
Ppif	-0.0137244	0.992735
Dnah12	1.43233	0.255425
Mettl6	0.674291	0.361602
Capn7	0.187191	0.87071
Asb14	-0.472299	0.70208
Ogdhl	0.968208	0.174983
Kpna3	1.65861	0.197808
Rnaseh2b	0.0389668	0.979908
Mapk8	1.73473	0.18087
Cryl1	0.162804	0.934281
Xpo4	0.529013	0.513078
Lats2	1.19913	0.387385
Hmbox1	0.651338	0.309153
Tnfsf11	0.126761	0.912769
Scara5	0.209907	0.474044
Dpysl2	2.33766	0.0651282
Bora	-0.599274	0.408348
Sorbs3	1.82238	0.195322
Ppp3cc	-0.237811	0.853761
Nipbl	1.36941	0.120382
Nup155	0.962104	0.271732
Osmr	0.941461	0.324985
Haus4	-0.664563	0.365969
Acin1	-1.17686	0.00774184
Drosha	-0.0879431	0.89511
6030458C11Rik	0.603742	0.444778
Pdzd2	-0.14469	0.819528
Golph3	-0.572237	0.272252
Zfr	-0.0284761	0.961674
Sub1	-0.0633728	0.953418
Npr3	-0.44206	0.513588
Cpne6	-0.247323	0.834562
Atp12a	0.0052838	0.996962
Sema5a	0.535331	0.238822
Cct5	-0.40677	0.430984
Cmbl	-0.0282595	0.982144
Ankrd33b	-0.727269	0.279107
Ctnnd2	-0.518664	0.14255
Tars	0.10309	0.903899
Amacr	0.829015	0.545282
Rai14	0.177521	0.790872
Brix1	-0.577985	0.449507
Rad1	1.14749	0.372799
Nadk2	-0.814288	0.0164809
Mtdh	-0.000515814	0.998664
Laptm4b	0.596952	0.344375
Sdc2	0.829712	0.21094
Dnah5	0.167839	0.845751
Trio	-0.263034	0.52267
Ank	0.488853	0.080167
Retreg1	-0.136631	0.760852
Myo10	-0.603946	0.0339707
Rnf19a	0.620118	0.301201
Pabpc1	-0.600975	0.169471
Ywhaz	0.166147	0.754929
Rrm2b	-0.31378	0.63049
Atp6v1c1	0.247906	0.692734
Cdh10	0.965078	0.233221
Rida	-0.55296	0.430794
Matn2	1.29671	0.110004
Pop1	-0.174659	0.905169
Stk3	-0.63729	0.387632
Mtss1	0.0696909	0.935364
Klhl38	-2.01126	0.000844037
Fbxo32	-0.209181	0.824147
Tbc1d31	-0.238378	0.689505
Lrrc6	-0.654728	0.652229
Asap1	2.28596	0.0296456
Ppara	0.996069	0.428873
Zc3h7b	0.556775	0.677217
Adsl	0.873584	0.51916
Mief1	0.314059	0.767297
Cacna1i	0.0813776	0.903415
Smc1b	-0.385019	0.278003
Csnk1e	0.777932	0.509068
Fam118a	1.26882	0.209633
Parvb	-0.532458	0.581658
Ttll1	0.159231	0.863342
45538	0.111316	0.811386
Slc38a2	0.332203	0.545282
Xrcc6	-0.121347	0.811808
Hdac7	0.249603	0.869821
Aco2	-0.473376	0.405503
Vdr	-0.0735414	0.952455
Anks3	0.474466	0.469624
Srl	0.598037	0.57311
Crebbp	-0.838804	0.420139
Zfp251	-0.259842	0.763211
Tmem44	1.55437	0.0691231
Lsg1	-0.0902415	0.951019
Apod	0.520113	0.502183
Adck5	-0.005841	0.996962
Sharpin	0.161089	0.896083
Mroh1	0.281854	0.71661
Slc52a2	1.44255	0.197975
Oplah	-1.06671	0.0283424
Plec	-0.56528	0.114338
Scrib	-0.672792	0.581658
Psca	-0.839238	0.442225
Ptk2	0.211934	0.738152
Rabl2	-0.377264	0.759821
Acr	-1.59205	0.0902275
Kif21a	1.24864	0.344375
Zcrb1	-0.928776	0.336594
Alcam	1.15679	0.198414
Fopnl	0.166341	0.850043
Pdxdc1	1.97956	0.0833065
Sidt1	0.124658	0.886025
Drd3	0.130149	0.795626
Zbtb20	1.3841	0.0910573
Dgcr8	-0.16393	0.900611
Trmt2a	-0.663514	0.353576
Lrrc74b	0.15211	0.921139
Thap7	1.3687	0.26706
Lztr1	0.299465	0.70208
Ncam2	1.90029	0.119926
Dlg1	0.56628	0.53449
Ypel1	-0.861634	0.235046
Meltf	2.23972	0.100187
B4galt4	-0.418316	0.785042
Arhgap31	0.174078	0.885565
Lmln	2.14714	0.12516
Osbpl11	0.158605	0.866211
Itgb5	0.373111	0.373328
Abcc5	-0.31134	0.696361
Dgkg	0.0184896	0.990644
Robo1	1.4536	0.173026
St6gal1	0.314646	0.735043
Dyrk1a	0.0286131	0.979213
Runx1	-0.511213	0.640389
Itsn1	0.540827	0.206739
Lmbr1l	0.442048	0.597653
Tuba1b	0.779435	0.539706
Nckap5l	-0.650328	0.347821
Tmbim6	0.575783	0.543482
Lima1	0.792855	0.428873
Dip2b	0.274261	0.787999
Atf1	2.0238	0.0573123
Cela1	0.215477	0.87121
Tarbp2	-0.205736	0.769521
Calcoco1	1.10241	0.406956
Rttn	0.623775	0.648323
Cdkn1a	0.260177	0.805817
Cep89	-0.740455	0.253629
Gtf2ird1	0.321717	0.782807
Ndufa5	0.0497902	0.970979
Nagpa	-0.181355	0.817439
Tmem52	-0.0130646	0.987051
Psg29	-0.566243	0.372799
P3h3	0.0499851	0.960213
Epb42	0.753886	0.57896
Serping1	0.122358	0.87528
Slc26a6	-0.232091	0.870201
Cd4	-0.406829	0.66086
Ache	-0.757775	0.562985
Poc1a	1.72879	0.192258
Trip6	-0.234937	0.866211
Agap3	-0.570852	0.325192
Gnb3	-0.207996	0.652229
Celsr3	-0.625098	0.620813
Cdca3	0.101495	0.94178
Synj2	0.795907	0.319175
Slc22a3	0.118994	0.931356
Igf2r	-0.221964	0.811105
Zscan10	-0.61125	0.297885
Tbc1d5	0.935754	0.520327
Polh	0.393861	0.783742
Rrp36	1.44046	0.279653
Guca1b	-1.27304	0.24781
Slc37a1	0.161222	0.850043
Cbs	0.178733	0.894901
Xdh	0.881743	0.351309
Spast	0.517879	0.525997
Strn	-0.0357009	0.975823
Washc2	0.308722	0.693684
Prss41	1.35844	0.271732
Lrpprc	0.534836	0.523395
Abca3	1.11551	0.0566124
Epas1	0.825544	0.244231
Mlst8	-1.26906	0.0936893
Msh2	1.98613	0.0562356
Pot1b	-0.545976	0.688747
Sox8	0.227263	0.817557
Kdm4b	-0.383675	0.607893
Rfx2	0.038527	0.983953
Mllt1	0.342293	0.579569
Snrpc	-0.925148	0.173026
Anks1	-0.31908	0.763211
Cul2	0.630225	0.424162
Bambi	-0.155109	0.920987
Mtpap	-0.198833	0.864344
Map3k8	1.23291	0.3014
Svil	-0.0336065	0.955015
Zeb1	-0.710085	0.198753
Epc1	0.221066	0.696361
Sos1	-0.546006	0.600118
Thada	1.06658	0.423162
Abcg8	-0.490518	0.385503
Sap130	1.07853	0.17987
Wac	-0.352691	0.311194
Ccny	-0.371224	0.424162
Thoc1	0.752376	0.418286
Rock1	-0.0287629	0.953418
Esco1	1.60806	0.0929343
Mib1	-0.407427	0.21029
Dtna	-0.41581	0.803232
Tapbp	-0.491008	0.652016
Wdr46	0.324143	0.857387
Col11a2	-0.144591	0.884778
H2-Oa	0.686481	0.537968
Ercc3	0.412047	0.816475
Iws1	0.639777	0.289931
Lims2	0.999647	0.459585
Lama3	0.535257	0.716579
Diaph1	0.257986	0.849864
Lvrn	0.53645	0.709099
Ankhd1	0.368574	0.644527
Slc4a9	0.187719	0.903415
Smad4	0.131415	0.906163
Afg3l2	-0.106202	0.953467
Psmg2	-0.43858	0.677028
Cep192	0.541891	0.513078
Me2	-0.655388	0.159559
Atp9b	1.31934	0.140883
Nedd4l	1.2062	0.313039
Megf10	1.13107	0.321835
Tmx3	0.215401	0.900165
Camk2a	0.755683	0.0955004
Gnaq	0.243786	0.886025
Cyb5a	-0.659823	0.406956
Slc22a6	0.418692	0.56334
Asrgl1	-0.210519	0.774051
Fads3	0.404603	0.572168
Fads2	-0.207933	0.85092
Osbp	0.289464	0.765131
Carnmt1	-0.388446	0.705736
Trpm6	0.286897	0.844425
Ddb1	0.120539	0.875539
Syt7	-0.145482	0.940205
Cemip2	-0.535124	0.663045
Rtn3	-0.304243	0.491078
Atl3	0.937687	0.198414
Naa40	-0.264769	0.628328
Cdc42bpg	-0.461005	0.271154
Ehd1	-0.669133	0.545282
Atg2a	-0.168466	0.794115
Cdc37l1	-0.00116533	0.997781
Lipa	1.43878	0.207778
Gpha2	-0.676819	0.392357
Jak2	0.474139	0.596835
Zfpl1	-1.03905	0.0723855
Vps51	-0.366297	0.594608
Pcgf5	0.407175	0.749672
Il33	0.634719	0.692179
Tnks2	0.976255	0.119166
Tjp2	0.734541	0.206739
Frmd8	0.502738	0.477055
Uhrf2	1.24289	0.197975
Dpf2	0.917743	0.514699
Pola2	0.207822	0.843202
Chka	0.658044	0.236133
Aip	0.126827	0.886025
Pitpnm1	0.800988	0.10656
Cdk2ap2	-0.434504	0.68792
Cabp2	0.698467	0.606602
Grk2	0.181842	0.912473
Asah2	-0.296241	0.773361
Apba1	-0.711809	0.517916
Cpt1a	0.674982	0.581658
Ppp6r3	1.28635	0.204357
Fibp	-1.37147	0.0824974
Lrp5	0.084849	0.961674
Smarca2	-0.0446022	0.961674
Ovol1	-1.04739	0.153035
Vldlr	0.308433	0.757674
Kat5	-0.720423	0.206739
Rela	-0.963601	0.132893
Kcnk7	-0.179853	0.806416
Ehbp1l1	-0.395576	0.469624
Ltbp3	-0.917247	0.386857
Capn1	-1.78818	0.0487933
Men1	0.218045	0.84776
Map4k2	-0.309078	0.705736
Sf1	-0.368196	0.677028
Gpr137	0.0941354	0.960213
Plcb3	0.0691385	0.935364
Vegfb	-0.878516	0.151253
Dnajc4	0.520743	0.679123
Fermt3	-0.422587	0.576007
Stip1	0.804381	0.436963
Smc3	0.362633	0.716566
Gpam	1.44712	0.188923
Acsl5	0.455465	0.783079
Zdhhc6	-0.110138	0.94178
Tcf7l2	0.554935	0.656027
Eif3a	-0.521966	0.358085
Plce1	0.0685203	0.923477
Sorbs1	-0.390927	0.165422
Tctn3	0.428322	0.735841
Tll2	1.32894	0.182718
Tm9sf3	1.04935	0.132893
Pik3ap1	0.0202104	0.988801
Lcor	1.454	0.204616
Mxi1	0.704705	0.596958
Add3	0.207368	0.663468
Xpnpep1	0.303738	0.766454
Trim8	-1.16459	0.082643
Arl3	1.00331	0.405503
Nt5c2	0.468234	0.656211
Pdcd11	0.403943	0.675759
Slk	0.949226	0.369647
Gsto2	0.226635	0.858638
Nhlrc2	0.407214	0.695426
Afap1l2	-0.522712	0.660475
Ablim1	0.178387	0.773361
Hspa12a	0.502168	0.598394
Ints4	1.93972	0.0686103
Anapc11	-0.262036	0.749672
Lrrc45	-0.512618	0.4971
Cbr2	0.340207	0.783742
Fasn	-1.25393	0.178733
Gps1	0.925383	0.458759
Mms19	0.709374	0.418431
Pi4k2a	0.817538	0.491909
Hps1	-0.480018	0.643576
Chuk	1.52023	0.180638
Cwf19l1	0.775686	0.469624
Scd2	0.854296	0.0288332
Sema4g	0.84021	0.268694
Btrc	1.49839	0.197975
Oga	0.116679	0.833656
Kcnip2	-0.729377	0.265485
Ldb1	-0.327462	0.786575
Gbf1	1.04027	0.126757
Actr1a	0.893666	0.312702
Sufu	-0.105266	0.954764
Arih1	0.061442	0.968279
Parp6	0.460994	0.522899
Fyco1	0.691489	0.333223
Itgb8	1.06953	0.213901
Rabgef1	0.903676	0.206739
Gdf11	0.413803	0.750027
Dgka	0.898149	0.128214
Pa2g4	-0.966266	0.195322
Smarcc2	-0.468017	0.466921
Baiap2	0.0544316	0.960317
Rnf41	0.944572	0.300372
Il23a	-0.265468	0.739222
Myo1a	-0.911531	0.495975
R3hdm2	-0.466427	0.652016
Inhbc	-0.577963	0.401758
Mbd6	-0.242006	0.695426
Pias2	0.0768455	0.957654
Atp5a1	0.780029	0.477055
Pstpip2	-0.0461718	0.976182
Tubgcp2	-1.06616	0.00446123
Adgra1	1.47617	0.317389
Cdhr5	0.185866	0.871077
Gusb	-0.186629	0.911886
Cant1	0.797939	0.0487933
Rbfox3	0.140396	0.831176
Rptor	0.48549	0.677217
Copg2	0.284916	0.766454
Mkln1	0.831004	0.30662
Col7a1	-0.342377	0.539706
Arhgef9	0.81026	0.356508
45359	0.61609	0.636603
Mcrip2	-0.565001	0.664119
Hspa4l	-0.94987	0.235046
Plk4	1.90764	0.0651282
Larp1b	0.520581	0.636821
Itih5	0.567132	0.211329
Sec61a2	0.353119	0.737735
Zfp282	1.19641	0.253629
Fam20c	0.868306	0.430984
Get4	-0.00408311	0.99745
Thoc3	-1.01272	0.0899335
Faf2	-0.396638	0.539706
Casp12	0.816253	0.229947
Casp1	1.2073	0.347322
Gria4	0.292889	0.63509
Kbtbd3	0.917855	0.456584
Aasdhppt	-0.296131	0.763211
Cwf19l2	0.283545	0.663468
Alkbh8	-0.120291	0.890969
Mybl1	1.11448	0.400732
Sgk3	0.840081	0.350933
Pikfyve	2.15546	0.0184176
Creb1	-0.43335	0.522899
Klf7	0.63587	0.59029
Adam23	0.904545	0.311194
Nrp2	-0.178257	0.844425
Rftn2	-0.46834	0.59532
Slc39a10	-0.0184492	0.992273
Ikzf2	-0.516446	0.663045
Kansl1l	0.726046	0.523395
Raph1	-0.501927	0.562985
Carf	0.875647	0.333341
Als2	0.795019	0.501896
Trak2	-1.03904	0.307692
Cflar	-0.569788	0.237767
Sgo2a	-0.20368	0.886025
Col5a2	0.775186	0.329956
Map4k4	-0.26553	0.745095
Npas2	-1.05812	0.163262
Rev1	1.37445	0.297388
Eif5b	-0.878764	0.404676
Gls	2.55676	0.0288332
Stat1	2.3926	0.0217831
Tmeff2	0.917132	0.430703
Mgat4a	0.535614	0.646212
Coa5	-0.418548	0.764541
Inpp4a	1.41043	0.301902
Tmem131	2.43915	0.0223674
Dst	-0.275945	0.513078
Col19a1	-2.10077	0.103925
Mff	0.646729	0.416328
Fam135a	1.60816	0.16334
Agfg1	-0.0440341	0.965793
Pnkd	-1.34249	0.0135451
Fn1	-0.14383	0.787444
Zfand2b	0.420315	0.453818
Ankzf1	0.28507	0.852938
Glb1l	-0.133393	0.893324
Tuba4a	0.999284	0.416328
Dnajb2	-0.0872058	0.952455
Speg	-0.095835	0.943404
Obsl1	-0.532628	0.297388
Trip12	0.240291	0.565149
Sp100	-0.10091	0.957125
Itm2c	0.942265	0.310406
Psmd1	-0.124833	0.926504
Epha4	0.657864	0.573986
Nmur1	-0.740822	0.341675
Cops7b	-0.570217	0.405503
Farsb	0.564679	0.616572
Serpine2	0.457673	0.506732
Efhd1	0.214928	0.87121
Gpr35	-0.927389	0.223899
Ppp1r7	-0.268162	0.636603
Inpp5d	-0.243064	0.871077
Atg16l1	0.0532932	0.952444
Klhl30	1.07753	0.306184
Hdac4	0.215814	0.793913
Cln8	0.279513	0.748855
Relch	-0.544454	0.428873
Tnfrsf11a	1.22458	0.347322
Pam	1.38841	0.205894
Ubxn4	2.2288	0.0991979
Cfh	2.01214	0.09028
F13b	1.03027	0.456584
Tfcp2l1	0.929123	0.0910573
Epb41l5	-0.153055	0.868326
Ptpn4	1.18494	0.163262
Ptprc	1.55831	0.206739
Cacna1s	1.05948	0.361889
Tnnt2	-0.630091	0.116398
Srgap2	0.00675831	0.996962
Nucks1	0.540876	0.681262
Elk4	-0.0729434	0.947906
Nfasc	0.537885	0.268694
Klhl12	-0.212681	0.865978
Ppfia4	-0.712238	0.660475
Atp2b4	0.831263	0.110004
Tor1aip1	0.0787101	0.954583
Xpr1	-0.45291	0.713356
Fam129a	-0.535633	0.700083
Cdc42bpa	1.57114	0.213106
Parp1	-0.208698	0.783079
Acbd3	-0.0275089	0.987051
Capn2	0.699436	0.446781
Pycr2	0.371016	0.748855
Ifi211	0.147787	0.912717
Cfap45	0.772356	0.0784004
Pou2f1	0.582432	0.545794
Mpzl1	0.31501	0.835528
Dcaf6	0.944896	0.144188
Scyl3	-0.49048	0.696608
Ralgps2	0.918984	0.274481
Cenpf	0.558745	0.586953
Nmt2	-0.571084	0.427886
Dclre1c	0.419673	0.700446
Fam107b	0.231752	0.79594
Fcgr2b	1.7068	0.135297
Frmd4a	0.493195	0.562685
Dusp12	0.967743	0.297388
Uap1	0.590589	0.505048
Optn	-0.560034	0.625222
Cenpl	-0.757126	0.562678
Stam	0.53628	0.520327
Vim	-0.348138	0.0154718
Pip4k2a	-0.813481	0.0562356
Bmi1	0.555122	0.68391
Dnajc1	0.505551	0.558734
Mllt10	0.831457	0.423831
Plxdc2	2.04817	0.00303482
Mindy3	0.415802	0.763211
Pfkfb3	1.30133	0.100817
Yme1l1	-0.708432	0.346066
Prkcq	-0.657984	0.553393
Mastl	0.416448	0.748855
Abi2	1.57136	0.0217666
Pdss1	1.65861	0.206739
Pkn3	0.273283	0.656211
Zbtb43	-0.117959	0.942766
Odf2	0.407248	0.432856
Stxbp1	-0.183896	0.88472
Tsc1	0.33934	0.52869
Eng	0.0741584	0.898821
Slc25a25	-0.556549	0.663468
Cytip	0.0124377	0.988897
Col5a1	-0.153064	0.88472
Lamc3	0.434269	0.58826
Abl1	-0.197709	0.852938
Fubp3	-0.844366	0.289859
Tor1b	-0.869677	0.363526
Miga2	-0.0637813	0.959534
Cutal	0.262627	0.600184
Zeb2	-0.415663	0.406956
Phf19	-0.697742	0.613264
Strbp	0.293986	0.816895
Brd3	1.11682	0.424162
Agpat2	0.619209	0.62426
Notch1	-0.228641	0.718945
Card9	-1.09171	0.321084
Nacc2	0.447363	0.748537
Lhx3	-0.890964	0.113366
Mamdc4	-0.195561	0.811367
Abca2	0.270454	0.766845
Sapcd2	-0.413802	0.526118
Uap1l1	0.176932	0.895993
Dpp7	0.141539	0.933299
Grin1	-0.388979	0.471129
Arl6ip6	-0.716664	0.303906
Arrdc1	-0.477317	0.726454
Baz2b	-0.235835	0.838426
Pkp4	2.06706	0.0889997
Dync1i2	0.340566	0.766234
Hat1	-0.0084517	0.992735
Slc43a1	-0.21762	0.875539
Smtnl1	0.10092	0.957654
Prrg4	1.14946	0.061927
Sema6d	0.447825	0.774883
Fbn1	-0.359339	0.744302
Terb2	-0.937829	0.321325
Harbi1	0.275797	0.844819
Arhgap1	0.0349305	0.978018
Arfgap2	-0.527864	0.649702
Adal	0.641788	0.591955
Tubgcp4	0.558384	0.554628
Ubr1	0.113419	0.89511
Mtch2	0.402858	0.687473
Cdan1	0.998553	0.428873
Zfp106	0.892459	0.276445
Vps39	0.236993	0.87071
4930402H24Rik	-0.141964	0.916558
Rpusd2	0.245072	0.857387
Knl1	-0.956745	0.116366
Cdc25b	1.12467	0.197737
Tmem230	0.219261	0.886025
Pcna	0.370752	0.793112
4921508D12Rik	0.477673	0.665712
Gpcpd1	0.776678	0.566444
Trpm7	0.817841	0.504979
Bub1	-0.0152413	0.992735
Fbln7	1.62867	0.192502
Lpin3	1.63404	0.093115
Polr3f	-0.310403	0.816475
Sec23b	0.0799389	0.965323
Xrn2	-0.598426	0.489469
Defb22	-0.506548	0.647128
Tpx2	-0.370584	0.508486
Tpd52	0.342247	0.842993
Pag1	2.30155	0.0934247
Fabp12	0.576858	0.643027
Atp9a	-0.38073	0.689276
Zfp64	-1.53232	0.0934247
Col9a3	-0.878313	0.114338
Arfgap1	0.528229	0.620048
Chrna4	1.29187	0.206444
Pcmtd2	-1.03984	0.301202
Raly	-0.44087	0.43409
Gss	0.345899	0.538647
Eif6	0.239498	0.875486
Tbl1xr1	0.590219	0.649489
Samhd1	0.29571	0.726383
Rbl1	0.710711	0.198484
Src	0.86933	0.140756
Ralgapb	0.642644	0.473091
Dhx35	-0.516212	0.707321
Skil	0.452174	0.116366
Pik3ca	0.328757	0.646185
Zfp639	0.681773	0.402525
Pex5l	-0.972106	0.00507445
Slc2a2	0.456769	0.744821
Tnik	0.128006	0.914748
Pld1	-0.289622	0.700083
Nceh1	1.73421	0.217077
Dcun1d1	0.467268	0.663468
Slc7a11	0.531611	0.456615
Mbnl1	1.6359	0.0164809
Ift80	0.875175	0.474044
Sohlh2	-0.375945	0.513078
Smad9	-0.243416	0.874931
Dclk1	2.72527	0.0421618
Nbea	0.375856	0.663045
Etfdh	1.15947	0.424162
Eif2a	2.22278	0.0409203
Vmn2r1	0.372703	0.717282
Ssr3	-0.0451172	0.977713
Reg4	1.12817	0.276995
Notch2	0.205058	0.894901
Prpf38b	1.07903	0.26706
Stxbp3	0.123527	0.943977
Clcc1	-1.94531	0.0723855
Ampd2	0.200144	0.869821
Nup210l	-0.131357	0.788112
Il6ra	-1.02647	0.297388
Slc35a3	0.254936	0.857936
Larp7	-0.219571	0.895394
Trim2	0.361076	0.470125
Ints12	0.380021	0.774452
Ash1l	0.230845	0.607288
Rit1	0.556722	0.381643
Arhgef2	-1.08984	0.369945
Lmna	1.04355	0.339811
Lrba	1.34989	0.279653
Sh3d19	0.213965	0.890969
Rprd2	-0.533622	0.239655
Hormad1	1.49095	0.276995
Mettl14	0.459579	0.76086
Celf3	-0.216847	0.886025
Asph	0.498072	0.251504
Trp53inp1	0.607616	0.325192
Gem	-0.463781	0.731503
Fam92a	0.488044	0.57035
Pip4p2	0.834397	0.319696
Decr1	0.581792	0.46095
Nbn	0.200298	0.824543
Mmp16	-0.322837	0.602912
Cpne3	0.380377	0.559369
Rmdn1	0.695451	0.57311
Tmem68	0.750937	0.470136
Tgs1	-0.313079	0.620048
Rps20	-0.987052	0.11169
Ubxn2b	-0.40764	0.586164
Nsmaf	0.245458	0.683651
Faxc	-0.604071	0.375446
Coq3	1.4236	0.250813
Pnisr	-0.20538	0.726454
Sdcbp	0.573679	0.285481
Tstd3	-0.897199	0.492321
Ccnc	0.506549	0.591409
Clca1	-0.331772	0.795431
Ndufaf4	-0.0719423	0.961674
Rngtt	-0.62891	0.296832
Ube2j1	0.0891503	0.907906
Rragd	-1.00722	0.0422746
Casp8ap2	0.286207	0.703709
Map3k7	-0.517717	0.176929
Akirin2	-0.0958657	0.886025
Rars2	0.943127	0.405978
Slc35a1	0.801443	0.408348
Smim8	0.329103	0.817336
C9orf72	1.016	0.276995
Rnf20	-0.445777	0.204671
Smc2	0.510724	0.566444
Exosc3	-0.560386	0.573647
Tmod1	0.245642	0.622536
Xpa	-1.14335	0.140756
Ncbp1	0.118866	0.876554
Anp32b	-1.19288	0.0413958
Nans	0.663106	0.447301
Coro2a	0.0936739	0.954623
Col15a1	-0.335714	0.52179
Nr4a3	-0.0442694	0.979213
Erp44	0.112632	0.875486
Invs	0.502767	0.450841
Tex10	0.790674	0.369945
Tmeff1	-0.388069	0.474044
Txn1	-0.168963	0.824147
Svep1	0.160622	0.854462
Ptgr1	0.572717	0.663045
Ugcg	1.298	0.0882126
Ptbp3	0.913879	0.0978625
Hsdl2	-0.541786	0.323208
Snx30	-0.218824	0.518057
Ptprd	1.61273	0.197975
Mpdz	0.0215426	0.983764
Aco1	0.668666	0.148279
Smim27	-2.32218	0.0554962
Smu1	-0.322318	0.587912
Dnaja1	-0.0737327	0.907906
Aptx	0.399703	0.598142
Slc44a1	0.575915	0.0882126
B4galt1	0.747206	0.216432
Fktn	0.499403	0.271732
Bag1	-0.628542	0.437587
Chmp5	-1.03713	0.0860778
Tmem38b	-0.334459	0.70208
Nfx1	-0.153267	0.766454
Rad23b	-0.138148	0.769045
Nol6	0.173882	0.758916
Elp1	1.67479	0.0213486
Ubap2	-0.74168	0.0890419
Epb41l4b	-0.156692	0.80899
Dcaf12	0.0979975	0.894841
Ubap1	-0.0860277	0.894841
Fam219a	-0.635186	0.205428
Nudt2	-0.556412	0.604345
Cntfr	-0.909448	0.0683846
Enho	-0.0446495	0.965793
Dctn3	-0.635925	0.368921
Vcp	0.253262	0.469624
Fancg	0.0316531	0.981682
Pigo	1.17817	0.177461
Stoml2	-0.559998	0.368921
Unc13b	0.208191	0.662133
Atp8b5	-0.488786	0.734807
Tesk1	-0.595213	0.372387
Cd72	0.288285	0.716985
Ccdc107	-0.651508	0.585028
Tpm2	-0.903567	0.232704
Tln1	-0.235301	0.368921
Creb3	-0.208898	0.796332
Gba2	-0.0314723	0.976704
Rgp1	-0.431341	0.284844
Npr2	0.426666	0.30991
Hint2	-1.61008	0.0335322
Reck	0.195586	0.766454
Clta	-0.529233	0.324985
Gne	0.100264	0.887759
Glipr2	-0.463057	0.330422
Plin2	-0.852201	0.4971
Pde4b	1.0857	0.422674
St3gal3	0.449477	0.70208
Angptl3	-0.608211	0.583113
Ttc39a	-0.358617	0.672469
Dock7	-0.43255	0.678129
Nfia	1.00712	0.21573
Tmem59	-0.407841	0.757326
Cyb5rl	-0.38379	0.773082
Hivep3	0.334673	0.834562
Ppcs	-0.680901	0.279203
Macf1	0.307339	0.433958
Epha8	-0.460197	0.636603
Rnf220	-0.0721946	0.94146
Plk3	-0.0519708	0.977009
Toe1	0.364617	0.679123
Ccdc163	0.887608	0.477707
Prdx1	0.568404	0.677418
Pik3r3	0.254146	0.737281
Aldh4a1	0.934322	0.121329
Tas1r2	0.44311	0.636607
Vwa5b1	-1.12725	0.0824974
Kif17	-0.437602	0.783742
Hp1bp3	0.296847	0.777331
Eif4g3	-0.351773	0.744821
Hspg2	-0.615719	0.21573
Pef1	-0.0104523	0.993953
Spocd1	-0.642914	0.313039
Khdrbs1	-0.706425	0.387632
Ccdc28b	-0.565055	0.400988
Nipal3	0.0773126	0.925481
Csmd2	-0.0852369	0.964959
Maco1	0.594596	0.306205
Zfp593	0.560132	0.54043
Cnksr1	0.532883	0.644527
Ago3	-1.19077	0.0457162
Slc9a1	0.28014	0.867833
Gnl2	1.02891	0.466921
Fgr	-0.412108	0.733517
Epha10	-0.623193	0.424162
Mtf1	0.803205	0.494562
Sesn2	0.643115	0.644428
Epb41	-1.0279	0.234335
Arhgef19	0.657035	0.39225
Fbxo42	-0.280205	0.735841
Cdk14	1.13362	0.432935
Acot7	1.14756	0.415403
Prkag2	0.83862	0.54043
Rheb	-0.74116	0.463578
Smarcd3	0.565261	0.569106
Ube4b	0.104975	0.955015
Pgd	0.606248	0.198414
Pex14	0.257881	0.640389
Nos3	1.33166	0.206739
Ctnnbip1	0.517086	0.581658
Mtor	0.635358	0.338117
Mthfr	-0.616363	0.570905
Ints11	-0.338518	0.789546
Ssu72	2.11317	0.0978625
Rer1	-0.506527	0.470125
Prkcz	0.0970034	0.933299
Plch2	0.165865	0.808007
Mib2	0.00295361	0.997696
Cdk11b	-0.190387	0.847644
Nadk	-0.618364	0.56317
Gnb1	-0.98081	0.0971699
Mrpl20	-0.563365	0.575191
Ccnl2	-0.287778	0.729371
Ablim2	0.390675	0.730324
Acox3	0.460931	0.750027
Htt	0.412035	0.700083
Add1	-1.06698	0.195322
Man2b2	0.74229	0.514699
Plb1	0.365858	0.571679
Emilin1	-0.539616	0.522899
Agbl5	0.0377879	0.971498
Slc35f6	-1.76106	0.0634478
D5Ertd579e	0.229487	0.817557
Rfc1	-0.248172	0.689505
Klb	-0.298763	0.833381
Lias	0.458553	0.663468
Apbb2	1.4967	0.29416
Pigg	0.289973	0.849864
Glmn	0.835596	0.53449
Brdt	0.760524	0.504979
Enam	0.223512	0.76586
Tgfbr3	0.0780276	0.945537
Abcg3	-0.467558	0.545282
Klhl8	0.275834	0.793913
Nos1	0.268983	0.829338
Shroom3	-0.125749	0.916558
Gtf2h3	1.38508	0.0684804
Pitpnm2	0.62335	0.460261
Kntc1	-0.561904	0.427802
Sdad1	0.480161	0.250813
Ajm1	-0.458985	0.303164
Rsrc2	0.14447	0.904015
Diablo	1.16857	0.387031
Wdr66	1.27214	0.332223
Tmem116	-0.193846	0.871077
Brap	0.627602	0.545282
Vps29	-1.03849	0.373328
Atp2a2	0.162139	0.914103
Ift81	0.494603	0.695426
P2rx4	-0.0579231	0.965793
Camkk2	0.293761	0.788112
Ncor2	-0.479922	0.51916
Mfsd7a	-0.319247	0.717391
Ep400	-0.751002	0.522899
Chek2	1.42311	0.289931
Pla2g1b	0.62646	0.545282
St7	1.52029	0.12516
Acads	-0.0882593	0.90195
Ints1	0.133613	0.894901
Tes	0.0755443	0.94178
2210016L21Rik	1.04793	0.405978
Foxp2	0.335271	0.701104
Tmem168	0.984676	0.18879
Tmem106b	1.1152	0.0288332
Wipi2	0.0487132	0.970512
Sds	-0.488746	0.53449
Rita1	-0.00426412	0.99745
Rpl6	-0.511901	0.607996
Erp29	0.230037	0.68391
Cpsf4	0.0526512	0.961674
Zkscan14	-1.07886	0.0584628
Phf14	0.239097	0.658541
Ndufa4	-0.0449704	0.965793
Cdk8	-0.175733	0.900165
Glcci1	-0.299073	0.825578
Pan3	0.924375	0.325192
Flt1	0.780813	0.494568
N4bp2l2	0.355982	0.783574
Col1a2	-0.441744	0.211329
Tspan12	-0.220873	0.817336
Ing3	-0.569434	0.503324
Fam3c	-0.14357	0.855952
Auts2	-0.222637	0.88472
Eln	-0.417592	0.56416
Pot1a	1.35326	0.106658
Bcl7b	1.30874	0.370877
Wasl	-0.599269	0.13204
Cul1	0.729419	0.378981
Aass	1.15619	0.323178
Rbm28	0.0781261	0.905169
Lrwd1	1.55101	0.271732
Cux1	0.624994	0.514944
Gcc1	-0.0247867	0.977009
Ephb4	-0.556989	0.545282
Gnb2	-0.0669644	0.89343
Gigyf1	-0.950962	0.093115
Pcolce	-0.215136	0.698604
Agfg2	0.000641978	0.999305
Tsc22d4	-0.259997	0.57071
Mepce	-1.21156	0.0202948
Zkscan1	1.02759	0.0684804
Mcm7	-0.257591	0.771784
Asns	-0.144203	0.938184
Dync1i1	-0.483839	0.705736
Pon3	1.66595	0.0899335
Cald1	-0.574671	0.256878
Exoc4	2.11634	0.0683846
Calu	0.0282356	0.964959
Ccdc136	-0.278966	0.620813
Irf5	-0.741154	0.15775
Ahcyl2	-0.348574	0.387031
Klhdc10	0.205911	0.739222
Gars	0.601518	0.589856
Adcyap1r1	1.32585	0.330002
Fkbp9	0.566191	0.598086
Tmem209	1.97201	0.00774184
Avl9	2.10172	0.0573123
Cep41	1.26232	0.233014
Herc6	0.641793	0.6284
Abcg2	1.07	0.346261
Herc3	-0.269625	0.844425
Malsu1	1.2112	0.109919
Gpnmb	0.243972	0.746585
Luc7l2	-0.0194444	0.982321
Zc3hav1	0.520811	0.68391
Trim24	0.67764	0.628328
Cbx3	0.976912	0.373508
Slc13a4	0.060451	0.957654
Clcn1	-0.07666	0.965793
Smarcad1	1.77498	0.0934247
Slc37a3	1.19351	0.325192
Gfpt1	0.111688	0.907098
Nfu1	0.37041	0.656027
Anxa4	1.32447	0.285481
Cct7	0.120138	0.938624
Zfp638	1.13812	0.095906
Prickle2	1.08702	0.522899
Adamts9	0.953249	0.470125
Lrig1	1.66924	0.191045
1700003E16Rik	-0.17671	0.86097
Isy1	0.0806885	0.929244
Cnbp	0.769182	0.585412
Copg1	-0.0649076	0.961674
Tmf1	0.901617	0.46666
Hmces	0.666332	0.453818
Uba3	-0.128921	0.844425
Frmd4b	1.12688	0.0470284
Foxp1	0.49287	0.502183
Chl1	0.8522	0.15179
Plxna1	0.916305	0.215344
Aldh1l1	1.14219	0.318321
Nup210	0.507879	0.620048
Slc6a6	0.147188	0.886025
Itpr1	0.631563	0.244917
Edem1	1.5305	0.0164809
Arl8b	1.15618	0.418047
Slc6a12	-0.0341893	0.965793
Ret	0.693307	0.455555
A2m	0.963026	0.33823
Gdf3	2.20885	0.0978625
Plxnd1	0.428061	0.676019
Lrrc23	-0.765114	0.269788
Tmcc1	1.32616	0.180638
Bms1	-1.06878	0.301902
Zfp248	-0.286136	0.754929
Olr1	0.145211	0.87071
Wnt5b	0.322692	0.783742
Erc1	0.751824	0.368921
Kdm5a	0.16489	0.843972
Ybx3	-0.409974	0.587626
Lrp6	0.17001	0.844425
Dusp16	0.51838	0.513625
Fam234b	0.345483	0.709099
Atf7ip	0.341284	0.63509
Art4	0.396002	0.675759
Dera	0.0860542	0.947304
Plekha5	1.29125	0.301202
Aebp2	-0.734538	0.241819
Srgap3	0.428096	0.633721
Rassf8	1.58761	0.205428
Cpne9	-0.295467	0.774051
Ttll3	-0.0532565	0.965323
C2cd5	0.0125793	0.992735
Itpr2	0.825361	0.465011
Tmtc1	-0.110419	0.92246
Caprin2	0.0374359	0.971498
Slc6a1	-0.341313	0.701003
Atg7	0.420645	0.760824
Ift122	1.37853	0.222273
Rho	1.11014	0.322345
Vamp1	0.186291	0.815859
Fkbp4	-0.613423	0.539706
Pop4	-0.901208	0.143061
Ttyh1	-0.0193199	0.974852
U2af2	-0.304222	0.685348
Oca2	1.20323	0.183815
Herc2	1.38543	0.0612692
Kctd15	-1.06889	0.0548516
Prmt3	0.617419	0.695426
Asb7	0.334054	0.735043
Crtc3	-0.89193	0.368921
Iqgap1	-0.33014	0.325192
Cib1	0.543337	0.517635
Plin1	-0.542715	0.60711
Lrrc28	3.29226	0.00396539
Cd22	-0.644072	0.398859
Ryr1	-1.04261	0.139905
Sytl2	0.721007	0.429495
Zfand6	-0.389748	0.453305
Fah	-0.105093	0.835528
Coq7	-0.578476	0.232828
Pik3c2a	1.3117	0.319696
Ipo5	0.909558	0.474429
Maz	-0.599491	0.210246
Fchsd2	0.959851	0.0191142
Cln3	-0.554879	0.586953
Eif3c	2.27614	0.0971699
Lcmt1	0.979637	0.450563
Rbbp6	-0.156775	0.884418
Tgfb1i1	-0.495263	0.484798
Cox6a2	-0.929522	0.33823
Lyve1	-0.38872	0.721494
Rnf141	0.418123	0.633721
Itgax	-0.494356	0.636603
Fus	-0.295043	0.639654
Cd37	-1.25891	0.132893
Kat8	-0.343712	0.769717
Stx1b	-0.453839	0.716985
Nucb1	-0.573071	0.546021
Nomo1	-0.472557	0.423162
Bag3	-0.0950328	0.940242
Ptpn5	0.0530001	0.974387
Fam24a	0.257742	0.819528
Ndufab1	1.46853	0.297388
Ears2	0.172962	0.78929
Mettl9	-1.08047	0.321167
Rrp8	0.378833	0.750027
Fam53b	-0.0676741	0.957654
Ctbp2	1.25928	0.233619
Stim1	0.735307	0.554528
Cask	0.325089	0.827855
Trim66	-0.721037	0.433958
Syt8	-1.43187	0.108467
Ccdc120	0.16614	0.91241
Otud5	-0.417338	0.620813
Timm17b	-0.113556	0.900165
F8	-0.578051	0.488725
Fundc2	-0.0573533	0.968149
Asb12	-0.0860023	0.917637
Pgr15l	0.483089	0.788516
Col4a5	0.757076	0.54283
Phka2	0.386524	0.718856
Adgrg2	2.46151	0.0684804
Itgb1bp2	-0.473491	0.68792
Atp11a	0.685672	0.370893
F10	0.0646507	0.965793
Proz	-0.222651	0.832918
Cul4a	0.252307	0.519006
Grk1	0.928742	0.432856
1700029H14Rik	-0.264725	0.788112
Rasa3	0.684969	0.663468
Angpt2	1.22833	0.310938
Nek3	-0.386186	0.807083
Tpte	0.630178	0.278003
Col4a2	1.44617	0.206739
Naxd	-0.721568	0.345054
Arhgef7	-0.383631	0.763211
Spata4	0.584936	0.598232
Mrps31	0.618041	0.600118
Ikbkb	0.893844	0.216906
Ido2	-0.15841	0.895394
Adam18	0.489456	0.457803
Adam3	0.497915	0.465423
Slit2	0.751359	0.553393
Wwc2	0.944878	0.337483
Gsr	1.59178	0.100187
Slc7a2	0.273763	0.851531
Sorbs2	0.116297	0.925287
Cbr4	0.378632	0.805245
Mfap3l	1.01706	0.501549
Adcy7	0.982455	0.33823
Eif2ak3	0.485465	0.693643
Orc6	-0.737494	0.524193
Tbc1d9	-1.23011	0.00860672
Ces1f	0.726162	0.3014
Phlpp2	1.28004	0.384957
Gnao1	0.56333	0.648323
Cog4	0.767307	0.586953
Slc12a3	-0.483579	0.663468
Nudt7	0.388989	0.801605
Fam192a	0.0538896	0.971063
Kifc3	-0.138857	0.863342
Jak3	-0.65938	0.271154
Map1lc3b	-1.55238	0.128214
Mthfsd	-1.78188	0.0390683
Crispld2	0.047953	0.965793
Usp10	-0.0379029	0.965793
Cdh13	0.370763	0.519769
Mau2	-0.0436513	0.971498
Pbx4	-0.158611	0.90803
Atp13a1	0.0532178	0.965793
Dctn1	0.593624	0.576007
Nae1	-0.27722	0.727416
Car7	-0.765695	0.18087
Zfp90	-0.350593	0.587912
Mtmr2	0.66913	0.505048
Maml2	0.771163	0.387385
Abcb10	-0.218713	0.856591
Jam3	-0.060123	0.953418
Trpc6	-1.30016	0.236508
Birc3	0.11136	0.912717
Dcun1d5	-0.404246	0.561941
Pdgfd	1.37376	0.123726
Pou2f3	1.52571	0.273799
Tirap	0.650493	0.57458
Acat1	1.17719	0.401209
Ppp2r1b	-0.37124	0.568136
Alg9	-0.429773	0.424162
Dixdc1	-0.52515	0.62004
Cadm1	2.13326	0.0927154
Bud13	0.202413	0.846986
Zpr1	0.954795	0.470136
Apoa5	0.0363323	0.983953
Bace1	0.830772	0.549071
Dscaml1	-0.290608	0.855952
Pus3	0.314348	0.84662
Pdzd3	0.186649	0.808153
Nlrx1	0.586811	0.54043
Trappc4	0.204934	0.861638
C2cd2l	1.43556	0.322345
Slc37a2	0.488068	0.750512
Hmbs	0.630441	0.620813
Vps11	-0.980158	0.358085
Abcg4	0.290203	0.8634
Mcam	0.553875	0.586953
Scg3	-0.35225	0.442724
Carm1	-0.433844	0.440548
Tmod2	0.0616476	0.965793
Smarca4	0.361979	0.711698
Gnb5	-0.123719	0.920987
Ldlr	-0.436455	0.469624
Nedd4	0.68743	0.54043
Myo1e	1.7057	0.195322
Mns1	0.79885	0.609555
Tcf12	0.248814	0.747026
Anxa2	0.346794	0.787444
Cgnl1	-0.831562	0.123536
Ice2	1.14985	0.369945
Rora	0.502281	0.662022
Pkm	-0.351045	0.624581
Mpi	0.0355039	0.977009
Cyp11a1	-0.513607	0.59532
Tmem30a	0.436217	0.683403
Col12a1	0.45358	0.641035
Loxl1	0.737978	0.4203
Ctsh	0.794112	0.569624
Adamts7	0.133272	0.820496
Lactb	0.44523	0.717391
Plod2	0.684479	0.570135
Dapk2	-0.617549	0.213106
Trip4	1.46862	0.313178
Parp16	0.213539	0.868201
Dpp8	0.943476	0.407191
Dis3l	-0.466593	0.368921
Pias1	0.889442	0.484767
Xrn1	0.921822	0.421606
Tfdp2	-0.486898	0.636603
Rasa2	-0.496862	0.584778
Cmtm7	0.756083	0.561941
Armc8	0.86432	0.21029
Smarcc1	-0.989642	0.103948
Cspg5	-0.19436	0.88055
Scap	0.436202	0.609872
Kif9	1.18587	0.235804
Scn5a	-0.987732	0.205428
Slco2a1	0.873233	0.39536
Topbp1	-0.469262	0.514699
Acpp	0.798042	0.315347
Rbm5	-0.734191	0.0217666
Rbm6	0.177093	0.816265
Bsn	0.358363	0.802325
Nckipsd	-1.57865	0.0135683
Slc25a20	0.388449	0.609872
Qars	0.258006	0.700083
Nt5m	-0.270471	0.620048
Srek1	1.74032	0.13589
Eml4	1.05743	0.319696
Thsd7a	0.523408	0.15368
Atxn2l	0.912974	0.35501
Crebl2	-0.790455	0.406301
Oas3	0.641143	0.514699
Pon2	0.335105	0.543905
6820408C15Rik	1.69486	0.132893
Malt1	0.509167	0.56334
Kank1	-0.424654	0.581809
Exd2	-0.604478	0.663468
Ccdc88a	0.0386379	0.979213
Tpcn1	-1.3709	0.159368
Gab3	0.471581	0.620048
Bet1	-0.154506	0.874928
Gng11	-0.434047	0.420139
Pdxk	0.411793	0.255126
Cdv3	-0.140694	0.905169
Alox12b	-0.944832	0.206739
Fanca	0.675843	0.562678
Igdcc4	-0.161958	0.796677
Ank2	1.61662	0.0135451
Ppp1r9a	-0.0852855	0.860488
Abcc10	-0.151803	0.915875
Zswim6	1.69105	0.117367
P2ry2	-0.902682	0.307692
Acsl3	-0.419815	0.550724
Adgre4	-0.738965	0.430984
Rasgrp2	-0.499743	0.581809
Ogfod1	0.299613	0.742574
Nfatc1	0.597618	0.629885
Polr2f	-0.0957679	0.912717
Micall1	-0.933266	0.170604
Gas7	0.507186	0.63509
Senp1	-0.105551	0.951982
Triobp	-0.348333	0.474044
Cdc14b	1.13361	0.0936893
Ybey	0.55516	0.404811
Tmed7	1.63458	0.22772
Myh2	-0.228748	0.878339
Ttc28	-0.639672	0.296832
Arid2	1.03526	0.355223
Szt2	0.623265	0.331484
Ttll4	1.59617	0.0154718
Duox1	-0.291701	0.803232
Stk36	0.586847	0.663045
Noc4l	0.441062	0.788112
Ptprf	0.119151	0.929244
Lpp	1.70795	0.173026
Tnxb	-0.675141	0.116366
Dnm2	0.509263	0.644619
Usp37	0.310848	0.787444
Palmd	-0.315861	0.792898
Cacul1	0.556769	0.634475
Antxr1	0.783064	0.321084
Upb1	-0.303024	0.568046
Specc1l	0.283898	0.817304
Catsper2	1.27661	0.271732
Strc	0.0961838	0.905835
Larp4b	-0.0695362	0.972179
Cdc14a	0.77	0.305574
Ppip5k1	0.388952	0.680829
Ttc7b	1.05329	0.370729
Myo6	-0.278452	0.647091
Myo5c	-0.0490048	0.951019
Spata2l	0.0212109	0.990817
Rfwd3	0.269602	0.738947
Caskin1	-0.376862	0.614661
Vps8	1.30604	0.367789
Ddx19b	0.479024	0.695426
Cep350	0.569105	0.30991
Acbd6	-1.05527	0.306694
Stard9	-0.288	0.793913
Lrrc24	0.38539	0.659082
Foxn3	1.02369	0.501896
Adra2a	-0.518905	0.688382
Sfxn5	0.651969	0.574843
BC034090	-0.518156	0.670577
Tmem131l	-0.473766	0.696608
Nrxn2	-0.904923	0.0306008
Exoc6b	0.747436	0.578694
Clcnka	-0.524839	0.312262
Dnah8	0.299127	0.783742
Klf9	0.204818	0.80945
Best4-ps	-0.258032	0.767893
Mapkbp1	0.095309	0.94913
Zdhhc15	0.622772	0.63295
Usp36	0.673469	0.405191
Mga	-0.70893	0.231509
Jcad	-0.462396	0.344148
Scaper	0.928775	0.51139
Rxfp1	0.767443	0.55137
Pds5b	1.84316	0.15368
4930590J08Rik	0.922996	0.544341
Farp2	0.013798	0.985402
Hdlbp	-0.00527069	0.996962
Tpst1	0.731138	0.522899
Pomt2	1.84314	0.0971699
Sik3	0.0901339	0.924913
Exoc3	-0.299253	0.636607
Tspoap1	1.7074	0.165422
Mab21l4	0.6149	0.322345
Scx	-0.712313	0.494568
Emid1	1.32287	0.0882126
Polq	-0.271916	0.595544
Mrps17	0.624268	0.596958
Usp54	2.29672	0.110004
Arhgap27	-0.558002	0.640389
Flvcr2	0.617258	0.656027
Ints14	1.54703	0.0899335
Setd5	0.90103	0.093115
Nek9	1.00837	0.474044
Iqsec1	0.308357	0.663468
Cbl	0.388529	0.676977
Gtf2h5	1.13828	0.369945
Tkfc	-0.113406	0.952455
Tulp4	0.780138	0.501896
AI661453	-0.593695	0.661619
Lif	0.760962	0.493223
Pkd1l2	-2.19662	0.0326936
Myo15b	-0.00490729	0.997232
Scara3	-0.165976	0.894809
Caskin2	0.312459	0.820962
Edil3	1.35954	0.0487933
Hsd17b13	-0.0403203	0.972902
Zfyve9	0.524422	0.679123
Washc4	1.4874	0.278003
Ptpn13	1.67068	0.191348
Daam1	-0.338216	0.501896
Myo5a	-0.270656	0.636603
Chst11	1.28207	0.358085
Ppm1h	0.829368	0.517635
Pik3ip1	-0.477767	0.627289
Ssh3	1.24233	0.0213486
Zyg11b	0.765838	0.563088
Zyg11a	-0.885658	0.271732
Cacna1a	0.767211	0.39225
Xpot	0.32579	0.829338
Gpr142	1.6766	0.0183416
Rnps1	0.607918	0.714397
Ppp1r1c	0.0741175	0.940205
Fras1	1.28838	0.325192
Mrps10	0.774234	0.398369
Mast4	1.11422	0.301902
Map4k5	1.87814	0.0698236
Gna11	-0.066639	0.951044
Gna15	-1.07382	0.416328
Sos2	0.77122	0.433958
Tet3	-0.751905	0.439453
Cog3	1.23062	0.367789
Pip5k1c	-0.363142	0.418047
Cobll1	0.620789	0.678686
Sidt2	0.578965	0.416328
Dhcr24	1.59376	0.199784
Zfr2	-0.0312206	0.977009
Atcay	0.428606	0.688747
Otoa	1.62545	0.157385
Rundc1	-1.06725	0.0574319
Ncapd3	-0.758607	0.409222
Tbr1	1.10874	0.410246
Rrp12	0.736825	0.587912
Dhx57	0.177499	0.904015
Becn1	0.888466	0.310406
Mitf	1.13591	0.416777
Tanc1	0.456987	0.71661
Ccdc186	0.324055	0.755631
Heatr5a	0.341544	0.678129
Tubg1	1.08565	0.378254
Epn1	-0.962829	0.0701203
Sppl2b	0.24867	0.832918
Ccdc106	0.172217	0.905169
Hectd1	0.548821	0.244231
Raver2	0.945135	0.460043
Ssc5d	0.120563	0.94178
Vps13c	1.73109	0.0409203
Nat14	-1.03897	0.319696
G2e3	2.35611	0.0806542
Lzts2	-0.374774	0.752896
Pdzrn3	0.20093	0.887759
Pcsk7	-0.537222	0.325192
Brsk1	0.00671921	0.99603
Dennd1a	0.824824	0.56334
Klf16	-1.10359	0.0232907
Emsy	1.51326	0.17329
Abca17	-0.304698	0.757326
Myo1d	0.0171503	0.983553
Stab2	0.757966	0.0899335
Tstd2	0.302746	0.641035
Reep6	-0.394416	0.429495
Cox18	-0.213973	0.89511
Slc12a8	-0.438896	0.744821
Tdrd7	-0.37731	0.325192
Leng8	-0.221238	0.774883
Igfbpl1	-0.266732	0.633721
Dcaf10	0.149974	0.87121
Iqcg	-0.590957	0.35245
Chrna5	0.382063	0.70208
Mboat7	0.1195	0.900785
Prpf39	0.697762	0.56651
Trmt10b	-0.181812	0.884418
Togaram1	0.782242	0.428873
Frmpd1	-0.378481	0.714397
Midn	-0.101609	0.905169
Rsf1	-0.722344	0.158299
[truncated: 2,012 more rows]

## Sheet: Fig10G
Gene	log2FoldChange	padj
Vim	-0.601499	1.13e-05
Oplah	-2.04257	1.39e-05
Dnm3	3.64169	2.06e-05
4930478E11Rik	1.74131	2.06e-05
Ago3	-2.34808	2.06e-05
Gm50334	1.96571	2.1e-05
Rtn4	-1.59326	2.1e-05
Prtn3	-1.91258	2.1e-05
Rpl26	-2.94643	2.1e-05
Nemf	-2.99178	2.1e-05
Cnn1	-2.0117	2.32e-05
Anp32b	-2.25462	2.32e-05
Herc1	2.93073	4.27e-05
Pnkd	-2.08063	4.27e-05
Acin1	-1.70686	4.58e-05
Klhl38	-2.30294	4.58e-05
Ceacam3	-2.69492	0.000108123
Cpt1c	-2.02393	0.000124722
Gm11770	-2.02308	0.000129458
Ccdc187	-1.34593	0.000147529
Tmem241	1.81341	0.000168418
BC049715	-1.7253	0.000189983
Dync2h1	1.82968	0.000223401
Apc2	-1.5717	0.000223401
Plxdc2	2.30615	0.000238175
Lrrc28	3.71825	0.000263881
Mbnl1	2.19644	0.000263881
Nrxn2	-1.43811	0.000263881
Dnah2	-1.4893	0.000263881
Nckipsd	-2.27391	0.000263881
Kif1b	1.51619	0.00028458
Klf16	-1.67711	0.00028458
Slc23a2	-4.45631	0.000340911
Ecpas	1.13821	0.000349929
Cchcr1	-1.47689	0.000403945
Ank2	2.09666	0.000405721
Tmem245	1.69759	0.000405721
Tbc1d9	-1.5768	0.000405721
Stx5a	-3.38971	0.000405721
Tmem209	2.31377	0.000445897
Tle5	-3.29765	0.000511364
Thoc3	-1.89329	0.000589996
Atp8a1	2.44061	0.000622545
Zfp629	-1.47223	0.000677665
Grin3b	-1.77836	0.000677665
Prmt1	-1.87778	0.000677665
Zmynd12	-3.13895	0.000706081
Rbm5	-1.02715	0.000741134
Gm45888	-3.98575	0.000759207
Shc3	1.48505	0.000886964
Mllt6	-3.6507	0.000886964
Tgfbr1	1.6639	0.000927379
C330011F03Rik	-3.79703	0.000927379
Smarcc1	-1.87349	0.00093354
Gm13696	1.9435	0.000972651
Cenps	1.28561	0.000972651
Fchsd2	1.25257	0.00114195
Basp1	-2.172	0.00116382
Pex5l	-1.07927	0.00120198
Tns1	-0.962865	0.00123714
Map3k11	-1.29046	0.00126806
Gm20637	-2.64857	0.00126806
Catsperg2	-1.81866	0.00128739
Rapgefl1	-1.61478	0.00139923
Vwa5b1	-1.90317	0.00169568
Ptafr	-2.03764	0.00169568
F730016J06Rik	-2.60964	0.00169568
Slc24a2	1.85725	0.00174636
Micall1	-1.98184	0.00174636
4833419O12Rik	-2.59988	0.00174636
Hist1h1d	-1.45239	0.0018039
Mbp	-2.60053	0.00197788
Gm22942	1.97602	0.00201098
Mob3b	1.3224	0.00202059
Cdc27	3.19387	0.00205229
Usf2	-1.64008	0.00205229
Apol7b	-2.18249	0.00205229
Rragd	-1.43518	0.00210445
Gm47818	-1.73874	0.00210445
Nadk2	-0.974526	0.00223425
Mdn1	1.2742	0.00230332
Plekhg1	3.51855	0.00232167
Dclk1	3.56154	0.00235023
Mfap1b	-2.94356	0.00245355
Nectin2	-2.46641	0.00256727
Abca5	2.62076	0.00257239
Tnnt2	-1.11641	0.00258377
Pcnx2	-1.45158	0.00258377
Gm37127	-1.67219	0.00270464
Setd5	1.43428	0.00275862
Gm20681	-2.02538	0.00283463
Cltc	2.07527	0.00332144
Adgrv1	2.64845	0.00341396
Plod1	1.58319	0.00341396
Cep89	-1.77842	0.00341396
Scn5a	-2.16946	0.00341396
Cbx7	-2.46655	0.00342251
Capn1	-2.62415	0.00342251
Gpr142	1.88037	0.0034784
Col1a2	-0.957502	0.00350171
Tubgcp2	-1.05621	0.00350171
Gm44752	2.86275	0.003538
Gm6185	-1.87784	0.00358504
Zbtb20	2.11164	0.00365936
Gck	-3.1494	0.00365936
Myo10	-0.782801	0.00373862
Kif5b	-1.63359	0.00373862
Gls	3.06199	0.00376246
Gm11967	-1.39475	0.00376246
Gm5173	-1.51546	0.003871
Rps20	-1.69244	0.00390794
Ttll4	1.72688	0.00408245
Skil	0.751957	0.00408245
Ankrd6	-1.27152	0.00408245
Ttbk2	-2.14962	0.00408245
Gm6913	-2.81507	0.00408245
Mib1	-0.851557	0.00417806
Atp13a4	3.17896	0.00448087
4932438A13Rik	1.88164	0.00448087
Eml6	-2.12784	0.00448087
Pkp4	3.00245	0.00449933
Tmem35b	-1.64818	0.00449933
Gm48702	-3.62494	0.00449933
Map1s	-1.05087	0.00457639
Tmem44	2.11336	0.00459162
Gm38569	-1.27359	0.00459162
Nphs1os	-1.59597	0.00459162
Gm47115	-1.79553	0.00459162
Gm15612	-1.81074	0.00459162
Ttc36	-2.20367	0.00459162
Ldlrap1	-2.88284	0.00459162
Cnot8	-3.04843	0.00494597
Ctnnd2	-0.911801	0.00501964
Rfx5	2.94566	0.00504437
Vmn2r66	3.21382	0.00505499
Zdhhc2	1.55963	0.00506417
Gm44433	3.24458	0.00510941
Cadm1	3.05311	0.00517767
Tnrc18	-1.4614	0.00526267
Gm26876	-1.61128	0.00526267
Gm17112	-3.04934	0.00544323
Ptprd	2.89711	0.00554042
Dazap1	-1.33817	0.00554042
Rsf1	-1.30419	0.00559128
Klrg2	-3.55198	0.00574312
Slc2a4	-1.64356	0.00605684
Ccdc107	-2.67949	0.00605684
Lonrf2	-2.51623	0.00623948
Gm42885	-1.43724	0.00644674
Cdh24	-1.47028	0.00659971
Pcdh9	3.39096	0.00675238
Gm37728	3.09258	0.00710856
Elp1	1.8395	0.00710856
Herc2	1.76465	0.00710856
Gm14252	1.67473	0.00710856
Rad9b	1.20238	0.00710856
Ap2a1	-1.05935	0.00710856
Mepce	-1.34891	0.00710856
Tesk1	-1.58446	0.00710856
Casd1	1.73093	0.00719319
Src	1.3735	0.00728777
Ptprz1	1.12836	0.00733879
Atp2b4	1.23804	0.00735936
Kcnj10	-2.3705	0.00735936
Insr	2.36899	0.00740546
Scd2	1.03617	0.00756754
Yap1	-0.858532	0.00756754
Pag1	3.17152	0.00760993
Dpysl2	2.9783	0.00760993
Asap1	2.58366	0.00760993
Zcchc7	1.84644	0.00760993
Tmem106b	1.31771	0.00760993
Cadps2	-1.01224	0.00760993
Epn1	-1.34098	0.00760993
Kctd15	-1.38585	0.00760993
Slc1a3	1.51201	0.00784321
Vps29	-2.70976	0.00788474
Adgrg2	3.12366	0.00811746
Nfia	1.83096	0.00811746
Npas2	-1.87765	0.00811746
Col9a3	-1.39544	0.00816791
Apol9a	3.05625	0.00828999
Klc1	-1.63435	0.00871623
Palb2	-1.54612	0.0090379
Zc3h18	-1.68595	0.0090379
Gm45843	-1.79588	0.0090379
Polr1c	-2.27931	0.00911898
Dgka	1.34444	0.00912476
Sf3a2	-1.19125	0.00922837
Ints4	2.43659	0.00925162
Kdm2a	2.61172	0.00967097
Nup153	3.04006	0.00970851
Gigyf1	-1.3977	0.00970851
Polr3k	2.71374	0.00985248
Ric1	2.1973	0.0104731
Rictor	1.39603	0.0104731
Mtln	0.937245	0.0104731
Gm25569	-3.57514	0.0107829
Me2	-1.09409	0.0110908
Scd1	-1.53379	0.0112958
Med16	-1.95657	0.0113196
Etv6	3.0628	0.0115994
Nbeal1	1.23028	0.0115994
Klhl3	-1.51324	0.011643
Eif2a	2.48217	0.0116532
Pikfyve	2.14461	0.0117347
Foxj2	-1.68234	0.0117497
Taf2	2.98943	0.0118759
Ces2g	-3.11644	0.0119158
Gm39465	-1.4345	0.011948
Map3k10	-2.34136	0.0121958
Zfyve21	-1.21666	0.0121994
Rhox2b	-1.26526	0.0123688
Chn2	2.85722	0.0123953
Raly	-1.23691	0.0124731
Itgax	-2.25282	0.0127864
Heatr1	2.86524	0.0129981
Lpin3	2.16483	0.0130594
Dap	-1.52836	0.0130594
Phf21a	2.80056	0.0130664
Xrcc3	-3.17564	0.0131723
Alox12b	-1.76385	0.0132496
Ankrd55	1.11379	0.0133366
Cebpd	2.97744	0.0133528
Glra1	-0.819656	0.0133869
Kidins220	1.30676	0.0136455
Tln1	-0.571187	0.0136455
Chd4	-1.2021	0.0136455
G2e3	2.93532	0.013652
Gsr	2.11272	0.013913
Map4k5	2.27475	0.0140983
Tmem123	1.49453	0.0143914
Frmd4b	1.27824	0.0143914
4933404O12Rik	-1.26565	0.0144545
Gm44438	3.03746	0.0149006
Gm9198	2.64381	0.0149006
Cnnm4	-2.50636	0.0149292
Vps13c	1.89644	0.0150713
Gm15469	-1.50523	0.0152427
Gm45225	-1.51157	0.0156486
Meltf	2.93711	0.0157146
Rnf216	3.04589	0.0160215
Tg	2.81428	0.0160215
Ncoa2	2.52724	0.0160215
Uty	2.39192	0.0160215
Ndufab1	2.81528	0.0163239
Gm37488	2.43674	0.0167054
Tmem131	2.40302	0.0171003
Gm7804	-2.97256	0.0171003
Ctnna2	2.73477	0.0174109
Btnl4	-3.06207	0.0174109
4930523C07Rik	2.55427	0.0174937
Chmp5	-1.39007	0.0174937
Gm36944	2.79854	0.0176005
Gpr179	1.47855	0.0176059
Eml3	1.03872	0.0176059
Fam171a1	1.02375	0.0176059
Gm37292	-2.38995	0.0176059
Dhx9	-1.06965	0.0177016
Gm8546	2.39873	0.01798
Cops7b	-1.43402	0.018164
Cflar	-1.05925	0.0185158
Tnxa	-1.59554	0.0185158
Abi2	1.52199	0.0189417
Pde4dip	2.85719	0.0190907
Srek1	2.5433	0.0190907
Pfkfb3	1.69893	0.0190907
Gm13693	1.33381	0.0190907
Abhd16a	-1.75741	0.0190907
Commd3	-1.9917	0.0190907
Gm42972	2.79313	0.01913
Gm47882	2.97208	0.0191679
Dock10	1.5719	0.0191679
Abhd14b	-1.81915	0.0191679
Gm44428	-3.06031	0.0191679
Ubap2	-0.967971	0.0191679
Gm17606	-2.72576	0.0193091
Emid1	1.64079	0.0195212
4930425P05Rik	3.00238	0.0200269
Pldi	1.25197	0.0200269
Gm15653	1.91172	0.020114
Ccdc71	-1.05524	0.020114
Upk1b	2.54726	0.0201231
Kdsr	2.38094	0.0201231
Itpa	1.83679	0.0201231
Fam227a	1.74191	0.0201231
Nf1	1.12616	0.0201231
F930017D23Rik	-1.44355	0.0201231
Scgb1b1-ps	-1.60124	0.0201231
Slc25a29	-2.21622	0.0201361
Rpp40	2.92909	0.0202293
Slc44a1	0.759022	0.0202293
Bag1	-1.66683	0.0204488
Clta	-1.13908	0.0211375
1810049J17Rik	-2.44123	0.0211375
Ssh3	1.18254	0.0211481
Cdc45	-1.61639	0.0211481
Galnt6os	-2.28782	0.0211481
Gm42971	1.58443	0.021405
Sbf2	-1.0022	0.021405
Ppp3cb	1.02874	0.0215145
Ints5	-1.61761	0.0215145
Adcy9	2.99743	0.0215306
Gm27045	-2.61886	0.0215694
Fut9	1.90161	0.0217652
Zswim6	2.25118	0.0218469
Gpr37	0.743444	0.0218469
Eppin	-0.851882	0.0220894
Kcna1	2.47601	0.0221199
Eif3c	2.81993	0.0221303
Cdk19	2.74133	0.0226203
Bscl2	-1.20015	0.0226203
Ankfy1	2.59046	0.0228815
Lad1	-1.08883	0.0229137
Rnf183	2.73491	0.0229734
Ncapd2	-0.903524	0.0230309
Foxi2	2.97322	0.0232811
Flnc	-0.888514	0.0232811
Adgre4	-1.95038	0.0232811
Zzef1	1.28145	0.0234177
Mri1	-1.11415	0.0234177
Aloxe3	2.3411	0.0235443
Knl1	-1.31936	0.0235443
Hivep2	1.89788	0.0237377
Zcchc24	-1.07304	0.0237377
Faxc	-1.38573	0.0237909
Trim8	-1.44304	0.0238541
Smarcad1	2.15773	0.0239073
Zkscan14	-1.22514	0.0239073
Git1	2.74155	0.024393
Fbxw2	1.39434	0.0245546
Myo1c	1.58039	0.0246237
Gm13003	-1.19295	0.0246541
Zfpl1	-1.23243	0.0247705
Nr2c2ap	-1.73293	0.0247705
Pds5a	-2.625	0.0249296
Brf1	-1.40334	0.025036
Nkain2	2.86936	0.0251969
Smc5	2.7159	0.0254507
Ube2r2	-1.16147	0.0254507
Exoc4	2.35842	0.0255241
Pip4k2a	-0.903811	0.0258182
Jak3	-1.22135	0.0263654
Ralgapa1	2.11191	0.0265042
Nom1	2.05053	0.0265042
Ace3	2.70444	0.026532
Gm36969	2.90329	0.0265775
Usp54	2.89072	0.0265775
Wrn	2.75126	0.0265775
Clcc1	-2.31771	0.0265775
Tmem120b	-1.90758	0.0267931
Tmeff1	-1.05682	0.0268892
1700025A08Rik	1.6062	0.026905
Slc44a4	-0.893913	0.0269875
Kat5	-1.19	0.0269875
Piezo2	2.36433	0.0270255
9530003J23Rik	-1.27694	0.0270255
Gm11942	-2.26551	0.0270255
Slc38a9	2.64	0.0271208
Gm37382	2.93159	0.0272011
Tspoap1	2.39294	0.0272011
Rbm44	2.34291	0.0272578
Wdr90	-1.41928	0.027298
Ubtf	-0.900137	0.0273667
Xdh	1.73521	0.027445
Edem1	1.33608	0.027608
Esyt2	1.84148	0.0279781
Rab7b	2.66143	0.0283766
Ncam2	2.44545	0.0286076
Cdk6	1.65823	0.0286076
Fras1	2.4014	0.0286463
Plec	-0.762594	0.0286468
Hspg2	-1.01579	0.0286468
Sez6	-1.10493	0.0286468
Mapk8	2.4485	0.0287025
AI413582	2.90526	0.0287033
Ppp2r5d	2.82334	0.0287033
Sephs2	-1.36386	0.0287033
Xpo4	1.40096	0.0293077
Msh5	-1.88939	0.0302594
Gm42992	2.71646	0.0303677
Gm30238	-0.981073	0.0307524
Frmpd2	2.7108	0.0311131
Hba-ps4	2.3813	0.0311131
Cers2	-1.46021	0.031365
Gm44186	-2.41118	0.0313982
Gm37004	-2.48519	0.0315096
A630081D01Rik	2.85784	0.0318946
Gm28322	2.51148	0.0322407
Tatdn1	2.4349	0.0322407
Ugcg	1.47429	0.0322407
Alox15	-1.15143	0.0322407
Mpp2	-1.31935	0.0322407
Gm44053	-1.53952	0.0322407
Zkscan16	-1.82702	0.0322407
Obsl1	-0.988083	0.0324677
Ttc24	-2.93496	0.0326264
Ppp2r2b	2.67933	0.0327643
Zfp638	1.33869	0.0327643
Arf5	-1.04345	0.0331351
Mapk4	2.75475	0.03324
Lrrc1	2.63434	0.03324
E430018J23Rik	-0.864812	0.03324
Vps13b	0.981173	0.0333216
Tmc7	1.09831	0.0333844
Rpl30	-1.32941	0.0333844
Ncoa6	2.73923	0.033735
Lamb2	1.49961	0.0337746
Tnks2	1.20935	0.0337746
Gtf2h4	-2.32661	0.0337746
Zfp704	2.62082	0.0342084
Celf2	1.20607	0.0342084
Gm25880	-2.46848	0.0342214
Atp9b	1.69476	0.0342329
Inhbe	-1.05442	0.0342329
Mphosph8	2.07118	0.0342831
Ints14	1.74555	0.0343742
Gm46411	1.01928	0.0346163
Gm28100	-2.72766	0.0348291
Sh3bp4	2.72591	0.0352314
Pick1	-0.803049	0.0352314
Icmt	-1.58523	0.0352314
Cops2	-2.15027	0.0352314
Serbp1	-1.00012	0.0357154
Tet1	1.16885	0.0358199
Meis1	2.76987	0.0362072
Lyrm7	2.07867	0.0362072
Sphk2	-2.00201	0.0362072
4732471J01Rik	-2.40482	0.0362072
Zfp647	2.81955	0.0362226
Samd12	2.09406	0.0362226
Manea	1.42155	0.0362226
Ccdc134	-1.7107	0.0362226
Gm18283	-2.47093	0.0362226
Sem1	-1.19359	0.0364753
Ahcyl2	-0.754297	0.0365016
Epb41	-1.7332	0.0365016
Slc35f6	-1.88886	0.0365921
Gm15682	-3.06602	0.0374786
Zfp526	-0.959857	0.0375379
Gm16159	2.62205	0.0377579
Commd1	2.61275	0.0377579
Myo1e	2.43201	0.0377579
Gm10603	2.34925	0.0377579
Pomt2	2.09536	0.0377579
Chuk	2.07604	0.0377579
Lifr	2.04364	0.0377579
Pot1a	1.58631	0.0377579
Dyrk3	-0.939204	0.0377579
Evi5l	-1.02491	0.0377579
Gm43679	-1.13277	0.0377579
Gm43622	-3.12045	0.0377579
Gm44250	2.13064	0.0378555
Tex22	-0.858583	0.0378555
Tmcc1	1.85322	0.0382118
Ppp6r3	1.85142	0.038463
Ruvbl2	-1.38556	0.038463
Skp1a	-1.82977	0.038463
Gm49794	-3.01414	0.0386098
Chd6	1.68321	0.038757
Gm37066	-3.01579	0.038757
Mir99ahg	1.98544	0.0390082
Sox30	1.67562	0.0390082
Kmt2d	-0.789209	0.0390082
Zeb1	-1.09692	0.0390082
1700023H06Rik	-2.40791	0.0390082
Ubp1	2.66711	0.0390548
Kmt2a	-0.665923	0.0391142
Exosc5	-0.803812	0.0391142
Gm45765	-1.15024	0.0391142
4930579K19Rik	-2.94102	0.0391142
Smyd3	2.69166	0.0394891
Gm47087	2.14718	0.0394891
Fam219a	-0.982737	0.0396019
Kcnip2	-1.23857	0.0401316
Gm30132	-2.7196	0.0403266
Cdc25b	1.60041	0.040499
Gm1070	2.58337	0.0405608
Fmnl2	2.32958	0.0405608
Gm37523	1.68901	0.0405608
Aldh4a1	1.1453	0.0405608
Ift46	-2.80701	0.0407023
Calcoco1	2.22849	0.0408164
Zc3h6	2.18051	0.0408164
Lhx3	-1.10763	0.0408164
Acap1	-2.77307	0.0412654
Bpifb3	-1.09637	0.0413981
Pdss1	2.3455	0.0415502
Dlgap2	1.30259	0.0415502
Ptbp3	1.07778	0.0415502
Zfp622	-1.10361	0.0415502
Nbr1	-1.18887	0.0415502
Myo16	2.64875	0.0416823
Ubxn4	2.51497	0.0416823
Kcnh6	1.78217	0.0416823
5730460C07Rik	2.68693	0.0420848
Ppcs	-1.18341	0.0420848
Pabpc1	-0.854088	0.0422063
Lmln	2.56853	0.0426499
Orm2	-3.01679	0.0427598
Myo9a	1.96022	0.0427789
Dhx40	1.06429	0.0432044
Creb5	1.87457	0.0433599
Aven	1.60218	0.0436484
Gm42820	2.53789	0.0436525
Tnrc6b	1.71619	0.043676
Srrt	-0.90216	0.043676
Gm13835	2.63973	0.0437358
Jcad	-0.906696	0.0437358
Cdc14b	1.26615	0.0437728
1700001P01Rik	-2.96572	0.0438211
Gm46430	2.43874	0.0438547
Mybpc3	2.27639	0.0438547
Rhox8	-2.3596	0.0438547
Abcc6	-2.41786	0.0438547
Lipe	-1.81616	0.0439991
2610301B20Rik	-1.13258	0.0440013
Gm19696	2.4755	0.0440689
Trpt1	-2.18967	0.0440765
Trmt2a	-1.31028	0.0442334
Tbcd	1.96551	0.0447001
Gm47093	-1.17878	0.0447999
Lefty2	-1.82917	0.0447999
Tmeff2	1.98539	0.0448795
Otoa	2.03877	0.0448977
Gm8894	-1.78027	0.0448977
Fam83c	2.25821	0.0450548
Gm44027	2.28701	0.045219
Gm20523	1.21843	0.045219
Gm5921	2.54125	0.045352
BC034090	-2.07161	0.045352
Btrc	2.05377	0.04553
Stk4	-0.993304	0.04553
Tgfb1i1	-1.24534	0.0456376
Adam10	2.369	0.04585
Lrig1	2.25632	0.04585
Reep5	2.65269	0.0462064
Tead1	2.27179	0.0462064
Gm48737	2.27098	0.0462064
Plk4	1.89329	0.0462064
Nipbl	1.62221	0.0462064
Olfr922	1.33097	0.0462064
Fam214b	-0.758901	0.0462064
Enho	-1.28557	0.0462064
Zbtb38	1.61348	0.0462431
Tbp	1.54661	0.0462657
Lhfpl3	1.73858	0.0463035
Gm18828	-1.35759	0.0463035
Rarg	-2.43177	0.0463035
Bag2	2.48941	0.0464301
Aldh3a2	1.91096	0.0464301
Sgms1	1.78344	0.0464301
Asxl2	1.46782	0.0464301
Edil3	1.29919	0.0464301
Ppp1r3e	-1.36443	0.0464301
Wipf2	-1.66059	0.0464301
Agtrap	-2.44587	0.0464301
Olfr2	1.92425	0.0466169
Gm48225	2.55458	0.0466577
Slc35d1	2.51903	0.0466577
Tatdn2	2.46685	0.0466577
Fbln7	2.17939	0.0466577
Lcor	2.00471	0.0466577
1500009L16Rik	1.74274	0.0466577
Celf1	1.70438	0.0466577
Gtf2h3	1.38822	0.0466577
Camk2a	0.854541	0.0470442
Tecta	1.1199	0.0471767
Chka	1.00571	0.047357
Thap2	1.86691	0.0474962
Synpo	1.83812	0.0474962
Gm48752	1.75066	0.0474962
Wdfy3	1.50396	0.0474962
Leng9	-2.04029	0.0474962
Dusp12	1.55236	0.0475197
Themis2	-1.92205	0.0480264
Dnajc18	-2.82073	0.0480264
Prkca	2.58336	0.0482288
Plin2	-2.19429	0.0482288
Dnah12	2.13152	0.0483428
Pcgf1	-0.692373	0.0483558
Pnrc1	-1.00416	0.0486631
Gm28802	-2.0721	0.0486631
Lrrn4cl	-1.01435	0.0487818
Avl9	2.00072	0.0489783
Ppp4r3a	1.85002	0.0490794
4930547M16Rik	2.46346	0.0492041
Sh3bp5l	1.95551	0.0497522
St7	1.75143	0.0498457
Gm15348	-2.14183	0.0500431
Rnf14	1.12468	0.0503688
Zkscan1	1.03668	0.0503688
Spocd1	-1.15272	0.0503688
Ctbp2	1.80024	0.0505477
Uggt1	1.35264	0.0505477
Sgce	1.02929	0.0505477
Gm11639	2.51858	0.0505492
Prr36	1.45962	0.0506545
Ankub1	-0.876264	0.050724
Dnah10	-1.06895	0.050724
Gm42963	2.41442	0.0508704
Osmr	1.58517	0.0508704
Cd302	2.60944	0.0508739
BC021767	2.5751	0.0508739
Spi1	2.56887	0.0508739
A230081H15Rik	2.56493	0.0508739
Rph3a	2.55757	0.0508739
Kcne2	2.29815	0.0508739
Stat1	1.96531	0.0508739
Col20a1	-2.52407	0.0508739
Ackr2	1.88019	0.0508997
Smg8	1.75423	0.0508997
Myo3b	2.18412	0.0509395
Wwc1	-2.04088	0.0509934
4930579G18Rik	-1.37338	0.0513588
Cfap47	2.64782	0.0515144
Rtp1	2.56066	0.0515144
Ppp1r2	1.75472	0.0515144
Gm13832	-1.11998	0.0518077
Cyp2j5	2.34691	0.0519178
Hmgb1-rs16	2.5211	0.0520699
Samd5	2.50385	0.0521731
Atad5	1.73666	0.0524877
Gm18891	2.35312	0.0526675
Commd7	2.52759	0.0526936
Sugp1	-1.97435	0.0528508
Car7	-1.02921	0.0530384
Ccdc6	0.962661	0.0533462
Ppp6r2	-2.66979	0.0540481
Smc1b	-0.621848	0.0541971
Robo1	1.83783	0.0548036
Dock8	1.78843	0.0548036
Cdh10	1.36789	0.0548036
Myo18a	1.12039	0.0548036
Rundc1	-1.02204	0.0548036
Prickle1	-1.6748	0.0549624
Kdm4c	2.42839	0.0552692
Gm11725	2.40237	0.0552692
Prex2	2.32651	0.0552692
Chek2	2.17264	0.0552692
Airn	-1.75786	0.0552967
6330415B21Rik	2.55588	0.0555067
Cdc42bpa	2.15987	0.0556301
C130012C08Rik	2.36638	0.0556764
9330182L06Rik	2.23505	0.0556764
Itga3	-2.55094	0.0559723
Ccar1	-0.923847	0.0562413
Coq7	-0.865718	0.0564758
Tpm2	-1.35585	0.0566015
Gm11970	-1.78216	0.057069
Stab2	0.824995	0.0572052
Zfp292	0.794008	0.0572052
Bcl2	2.47489	0.0573748
Ahnak	-0.510694	0.0573848
Psrc1	2.5405	0.0574277
Greb1	2.31928	0.0574277
Cfap45	0.785296	0.0574277
B3galt1	2.55474	0.0575121
Ift88os	-1.39743	0.0575121
Csmd3	2.4369	0.0575172
Rdh18-ps	2.30924	0.0575172
Orc3	1.31159	0.0575172
Atpaf2	2.56584	0.0577622
Cyth2	-1.05642	0.0577936
Npepps	-1.70788	0.0578043
Keap1	-0.818276	0.0578089
Gm26568	-1.75636	0.0578089
Gm38062	2.57756	0.0579004
Gm9902	1.81247	0.0579004
Pon3	1.71604	0.0579004
Prss43	-1.64682	0.0579004
Anxa13	-1.48407	0.0580151
Dpy19l1	1.41154	0.0585982
Etfdh	2.25276	0.0586843
Kcnk6	2.24913	0.0586843
Skap2	2.24484	0.0586843
Mkx	-1.47925	0.0586843
Gm2871	2.52428	0.0588123
B3gat3	2.46211	0.0588123
Gm41392	2.43458	0.0588123
Eno1	2.37308	0.0588123
Dhdds	2.19594	0.0588123
Zfp106	1.33221	0.0588123
Sema4g	1.23032	0.0588123
Pvr	1.14074	0.0588123
Ccdc88b	-1.04763	0.0588123
Gm16675	1.25979	0.0588798
Bclaf1	1.99505	0.05902
Zfp780b	-1.20554	0.0590357
Emsy	1.87132	0.0591616
Sema5a	0.798926	0.0591796
Adamts19	-1.6094	0.0592023
Gm44441	2.49478	0.0595117
Vps54	1.76509	0.0595117
Trak2	-1.75974	0.0595117
Lpar1	-1.0364	0.0599291
Psg29	-1.07572	0.0602334
Ntn4	2.32147	0.0604586
Plekha5	2.03231	0.0605061
Rev1	2.09674	0.0605204
Bahd1	-1.01397	0.0605882
Tnk1	0.930454	0.060591
Pcdh1	2.3445	0.060834
Ikzf1	2.1512	0.060834
Cdk5rap2	1.70591	0.060834
Nfasc	0.843612	0.0610187
Arntl	1.19296	0.0615404
Myo15	-1.50062	0.0615939
Col4a6	2.3381	0.0617509
Pten	1.16116	0.0617509
Zfp706	-0.813615	0.0617509
Egfr	1.93282	0.0617815
Prom1	2.33772	0.0618697
Dolk	-1.40058	0.0619243
Tmc4	1.35913	0.0621615
Akap9	1.27308	0.0622507
Chmp4b	1.93462	0.0623215
Zfp90	-1.03078	0.0623215
Zpr1	2.02518	0.0623505
Mcph1	2.48397	0.0623731
Cc2d1b	2.43957	0.0623731
Ppp1r1b	2.26899	0.0623731
Gm47114	1.80338	0.0623731
Sorl1	1.34464	0.0623731
B4galt1	1.01501	0.0623731
Lpp	2.06311	0.0623909
Gm47665	2.3583	0.0632782
Pou2f3	2.20775	0.0632782
Mnat1	2.32336	0.063416
Gm45338	2.20059	0.0635596
Csrnp3	2.4975	0.0637175
H2al1o	2.36584	0.0637175
Cdsn	-1.35815	0.0637175
Gm26017	2.2928	0.0638951
Pnpo	-1.4005	0.0640013
Stard13	2.50199	0.0640693
Otud6b	-0.955348	0.0643018
Gm17771	1.31619	0.065153
Megf10	1.8797	0.0653503
Gm16796	-1.44815	0.0653503
Fibp	-1.3976	0.0654269
Ints8	1.0943	0.0656152
Rasgef1c	2.05919	0.0657197
Gls2	-0.933253	0.0657197
Phldb2	2.46031	0.0657854
Tnfrsf23	2.24888	0.0657854
Abca8a	2.0798	0.0657854
Cyp2d32-ps	-1.02054	0.0657854
Gnb1	-1.03884	0.0657854
Krba1	-1.71368	0.0657854
Kif9	1.6102	0.0659298
Rusc2	-0.72868	0.0662236
Scg3	-0.740192	0.0669412
Cul1	1.25841	0.0670363
Tmpo	2.20093	0.0671199
Gbf1	1.14332	0.0671199
Gm19810	0.894426	0.0679073
Smim7	2.51489	0.0683475
Pgd	0.792345	0.0683475
Trio	-0.648645	0.0683475
Cep135	-2.05005	0.0683475
Clmp	2.4126	0.0686196
Gm43953	2.27395	0.0686196
Clip3	2.25985	0.0686196
Ago1	1.01522	0.0686196
Pip5k1c	-0.711127	0.0686196
Clca3b	2.37564	0.0687889
Pcdhb7	1.84286	0.0690696
Axl	2.3144	0.0693205
Gm3776	-1.79763	0.0693205
R3hcc1l	2.38974	0.0695389
Gm48840	2.27185	0.0695389
Stag1	2.20577	0.0695389
Togaram1	1.46901	0.0695389
Dnajc5	-1.37796	0.0695389
Gpr152	-0.741246	0.0695446
Il12a	2.48009	0.0696543
Pgr15l	2.23447	0.0701084
Rassf8	2.01802	0.0701084
Gm45619	-1.62317	0.0701501
Swt1	2.39348	0.0702781
Ubr4	1.68092	0.0702781
Caskin1	-1.15512	0.0702781
Gm16001	-1.8825	0.0702781
Gm37628	2.41561	0.0704281
Sytl2	1.38231	0.0704281
Cald1	-0.83947	0.0704281
Mga	-0.995175	0.0704281
Cntfr	-0.862977	0.0705843
Gm11687	2.44771	0.0708498
Prpf38b	1.52738	0.0709016
B230216N24Rik	2.44376	0.0710176
Gm48872	2.32828	0.0710176
Spata20	2.3272	0.0710176
Pik3c2a	2.01655	0.0710176
Esco1	1.58381	0.0710176
Alg9	-0.86828	0.0710176
Tmem86b	-0.923595	0.0710176
Aebp2	-1.0598	0.0710176
Clec10a	-1.85922	0.0710176
Slco2a1	1.52451	0.0711194
Gm43590	-2.36801	0.0711574
Gm8865	-2.22263	0.0715025
Gm26796	2.37831	0.071916
Tmem67	1.56864	0.071916
Gm25835	1.17666	0.071916
Prrg4	1.03273	0.071916
Fbxo39	-1.15021	0.0721492
Schip1	2.38276	0.0723359
Stard3	2.28262	0.0723712
Anks1b	2.32029	0.0726365
Mia2	2.28191	0.072715
Unc80	1.72794	0.0730431
Ltbp3	-1.70489	0.0730431
Armh3	2.45214	0.0732256
Gm42973	2.39497	0.0732256
Srf	2.49999	0.0734867
Tnfsf13os	2.41225	0.0734867
Garem1	2.37648	0.0734867
Mcat	2.35958	0.0734867
Znrf2	2.30162	0.0734867
Pds5b	2.07031	0.0734867
Cdan1	1.87143	0.0734867
Rapgef4	1.85842	0.0734867
Mir100hg	1.71065	0.0734867
Shank2	1.68864	0.0734867
Klf7	1.68189	0.0734867
Itpr2	1.62647	0.0734867
Gm8251	1.59887	0.0734867
Mdk-ps1	1.02595	0.0734867
Vegfb	-1.01982	0.0734867
Lmf1	-1.42388	0.0734867
Tbk1	-1.75575	0.0734867
Atf5	-2.3092	0.0734867
Trps1	1.93479	0.0735097
Vps13a	1.17861	0.0735097
Gm2808	-1.44086	0.0735097
Sypl2	2.30124	0.0735929
Npas3	2.33661	0.0744607
Scfd1	1.92844	0.075041
Pa2g4	-1.23656	0.075041
Txk	2.12696	0.0753101
Gm18870	1.49636	0.0754624
Plcxd1	1.32715	0.0754624
Zfp318	-0.929504	0.0754624
Ganab	-1.11148	0.0754624
Emc1	-2.11869	0.0754624
Gm35721	-2.36714	0.0754624
Tatdn3	2.48077	0.0763115
Gm17068	2.3272	0.0763115
E230016K23Rik	2.25411	0.0763398
Gm42684	2.25043	0.0763398
Pan3	1.4543	0.0763398
Tcf7l1	0.987657	0.0763398
Slfn9	-1.04021	0.0763398
Acr	-1.5678	0.0765199
Sh3pxd2a	-1.35421	0.0766093
Ppfia3	-0.90988	0.0767305
Fcgr2b	1.84381	0.0767946
Mkln1	1.25327	0.0767946
Ndufa9	-1.76974	0.0767946
Mybl1	1.89713	0.076846
Bri3bp	-1.52032	0.0772656
Gm364	2.30111	0.078055
Atf1	1.74902	0.0781852
Bcat2	-2.35621	0.0781979
Popdc2	2.34202	0.0782718
Ctss	2.33932	0.0783379
Maz	-0.793351	0.0783379
Fech	2.18992	0.0785844
Rhot1	1.55858	0.0785844
Gm48888	-0.703105	0.0786683
Hmg20b	-2.52082	0.0786683
Tbc1d13	-0.68632	0.0790953
Clk2	-0.804857	0.0791669
Gm34549	2.17784	0.0791761
Wnt5b	1.45556	0.0791761
Psme4	1.5172	0.0795044
4933430L12Rik	-1.3233	0.0798793
Slc7a6	2.24389	0.0798956
Ttc19	2.12725	0.0798956
Pkd1l2	-1.64771	0.0798956
Vps4b	1.34653	0.0799367
Vmn1r236	1.83102	0.0803211
Polk	1.31014	0.0803211
Smo	-0.710558	0.0803211
Acpp	1.194	0.0806974
Rabgap1l	2.14161	0.0812904
Magi2	1.9523	0.0816924
9130213A22Rik	2.29201	0.0820036
Abca3	0.975329	0.0820036
Oxld1	-0.765633	0.0820036
Unc5c	2.02643	0.0823201
5430419D17Rik	1.75972	0.0823201
Sdk2	-0.806537	0.0823201
Cgnl1	-0.887261	0.0823201
Rtraf-ps	-0.979261	0.0823201
Mtmr10	-2.04691	0.0823201
Mylk2	-2.2117	0.0823201
Mast4	1.68987	0.0823453
Senp2	2.47627	0.0824927
Fam193a	0.868902	0.0824927
Gm36635	-1.62044	0.0824927
Xlr4d-ps	2.00187	0.0825488
Alkbh3	1.87035	0.0825488
Acox3	1.82505	0.0825488
Nrd1	1.8079	0.0825488
Olfr545	2.32749	0.0825563
Bcl7b	2.11509	0.0825563
Casp12	1.04366	0.0825563
Ago4	2.22914	0.0827974
Klf12	2.04247	0.0827974
Zfp609	-1.21686	0.0827974
Cog3	1.96492	0.0828732
Tgfa	2.34376	0.0833188
Fam135a	1.80129	0.0833664
Gm11613	-1.01497	0.0834318
Abca1	0.76445	0.0834367
Map2k3	2.37559	0.0834893
Abca9	1.81546	0.0837359
Tada3	-1.32974	0.084012
Irs1	2.33525	0.084591
Ckmt1	2.0359	0.084591
Gm37895	2.34681	0.0846001
Itsn1	0.700606	0.0846001
Parvaos	2.33378	0.0852245
Tdrd7	-0.595835	0.0856891
Spryd4	-2.26324	0.0857601
Gm26543	2.00483	0.0861719
Commd2	1.88909	0.086286
Snrnp48	1.60987	0.086286
Rgp1	-0.622751	0.086286
Tfb2m	2.24388	0.0864149
Tgtp2	2.25301	0.0865964
Gm15731	2.18597	0.0865964
Flrt2	1.90075	0.0865964
Rela	-1.04575	0.0865964
Chst8	-1.10275	0.0865964
Gm10024	2.0041	0.0866281
Nid1	1.37121	0.0866492
Gm36356	1.94719	0.0870339
Tat	-1.28791	0.0871638
Gm11961	2.27636	0.0873028
Hsdl2	-0.85676	0.0873875
Eif3a	-0.884893	0.0882345
Ddx3x	0.888252	0.0884131
Gdf3	2.11428	0.0884479
Gm18562	1.98078	0.0884479
D7Ertd443e	2.30333	0.0884801
Gm17705	1.17172	0.088812
Tomm5	-1.40055	0.0888723
Gm14097	2.21069	0.0894281
Elovl2	1.9524	0.0894281
Fbxw11	2.0746	0.0900624
Klc4	1.9394	0.0900807
Gm49012	2.30576	0.0904296
Ecm2	1.98424	0.0904296
Plekhg3	-1.00078	0.0904296
Gm45867	2.2786	0.0905311
Tmem168	1.15244	0.0906154
Nup214	-1.67289	0.0906154
Mllt10	1.45948	0.090673
Nomo1	-0.887635	0.0908046
Gm5833	2.32319	0.090847
Ajm1	-0.713758	0.090847
Hipk2	-0.842832	0.090847
Wdr46-ps	2.17149	0.0913175
Lats1	-1.50234	0.0913175
Lair1	0.950073	0.091645
Gm49593	1.2022	0.0917684
Zfp407	2.09394	0.0921038
Gm50210	2.11433	0.0925178
Arhgef9	1.24614	0.0925879
Lhfp	1.77523	0.092633
Tm9sf3	1.07914	0.0927696
Lmbrd2	0.788529	0.0927696
4833417C18Rik	-1.24016	0.0934825
Gm26604	-0.73305	0.0935511
Gm37766	-1.62254	0.0935511
Tmem274	-2.41663	0.0935511
Dkk3	2.24387	0.0935869
Gm34215	-2.28113	0.0936746
Gm47804	2.29929	0.0942547
Cep192	1.12253	0.0942547
Ppip5k2	1.0388	0.0942547
Smim11	2.2994	0.0944471
Gm28556	2.18854	0.0945544
Tbc1d2b	1.98768	0.0945544
Zfp64	-1.44088	0.0945544
1700047M11Rik	-1.49303	0.0945544
Olfr544	1.95919	0.0951448
Picalm	2.21294	0.0951955
Ndrg1	1.97606	0.0951955
Zfp740	-0.771461	0.0952483
Calhm4	2.25201	0.0952885
Mrps35	2.07103	0.0952885
Atl3	1.08702	0.0952885
Tpte	0.845666	0.0955295
Arsi	-1.18634	0.0962339
Gm37745	2.05102	0.0963595
Apoa1	2.28513	0.0963749
Fbxw4	2.21004	0.0965618
Rbbp5	2.0893	0.0966303
Pbx1	1.83653	0.0966303
Gm44684	-1.88682	0.0966303
Gprc5c	-2.19756	0.0966303
Fam169b	1.90954	0.0966577
Grik2	2.28194	0.0970577
Scx	-1.5539	0.0970577
Smc6	-1.764	0.0970577
Gm16066	-1.87182	0.0972744
Cacfd1	-1.12334	0.0973698
Asph	0.657499	0.097486
Apba3	-1.21643	0.0977862
Gm38082	1.78183	0.0979933
Impdh1	-1.63887	0.0979933
Hells	1.96482	0.0980366
Hydin	2.106	0.0982802
Gphb5	2.06398	0.0982802
Bcl2l13	1.96854	0.0982802
Mtmr7	1.85206	0.0982802
Gm19085	2.20448	0.0983514
Cacnb2	2.09273	0.0983514
Ggta1	-2.06759	0.0983514
Cmya5	2.22047	0.0986638
Malsu1	1.16958	0.0986638
2610011E03Rik	2.34806	0.0987121
Gm44417	2.26656	0.0993047
Cd3e	2.20002	0.0993047
Olfr550	2.04463	0.0993047
Inpp4a	1.92652	0.0993047
Tanc2	1.7997	0.0993047
Dicer1	0.782584	0.0993047
Gphn	2.1555	0.0993387
Ybey	0.941272	0.100011
Galc	1.06317	0.100083
Trpm7	1.62117	0.100288
Mphosph9	-0.738596	0.100625
Gm20757	2.28115	0.10109
Eno2	-0.603881	0.101576
Kpna3	1.87745	0.101613
Gdpd4	1.98549	0.101686
Uhrf2	1.40766	0.101686
Gm12882	-0.945	0.102011
Dap3	2.24248	0.102666
Arhgap5	2.09657	0.102666
Fbxo31	-2.29921	0.102824
Slk	1.47349	0.103068
Gm16518	1.32415	0.103664
Rfx3	1.99686	0.103735
Gm43144	1.69349	0.103735
Dnah1	1.04505	0.103735
Polr2h	-0.876361	0.103735
Rnf5	-1.08782	0.103735
Rpgrip1	2.25171	0.103888
Fkbp14	-1.16711	0.103901
4930556M19Rik	2.19173	0.104292
Rbbp8	2.04744	0.104292
Gm32552	1.99828	0.104292
Nr2c2	1.19258	0.104292
Gm47448	-1.64855	0.104292
Gm44760	-1.94808	0.104292
Haus8	-1.92103	0.104346
Cdk14	1.95868	0.104385
Gm3513	1.86969	0.104385
Alg2	0.860078	0.104659
Gm44886	2.16743	0.1056
Zfp9	2.17129	0.105602
Gpr107	-2.11517	0.105677
Birc5	2.22826	0.106589
Cd320	-1.53572	0.106589
Mns1	1.94823	0.106743
A630010A05Rik	1.85364	0.106743
Alcam	1.33315	0.106743
Mroh5	2.16266	0.106764
Gm13698	2.24178	0.107131
Zfp282	1.49966	0.10734
Gm1043	-1.41687	0.10734
Gm12843	-2.28838	0.10734
Eya1	2.16924	0.107923
Sf1	-1.18538	0.107923
Tsc22d4	-0.647872	0.108157
Uevld	2.23904	0.108227
Mrps17	1.48497	0.108384
Med13l	2.15807	0.108858
Dock4	1.14527	0.108866
Gm25810	2.04425	0.108887
Mapk14	-1.00419	0.108887
Dot1l	-1.23138	0.108887
Gm37633	2.07498	0.109269
Wsb1	1.60847	0.109269
Tmem50a	2.21221	0.109298
Lca5l	-1.33461	0.1093
Brap	1.36969	0.109355
Lyn	0.835912	0.109355
Arih2	-2.01502	0.109355
Prrc2c	1.91761	0.109675
Gm9247	2.18192	0.109879
Tfap4	1.98437	0.109906
Phlpp1	1.58435	0.110206
Hoxd3os1	2.148	0.110224
Zfp236	1.46428	0.110224
Vgll4	2.25766	0.110343
Wdr66	1.81257	0.110343
Nek4	2.23998	0.110573
Pdhx	2.03116	0.110573
Ptpn4	1.22984	0.110573
Dhdh	-0.940617	0.110614
Mettl9	-1.63007	0.110614
Psca	-1.57427	0.111209
Ankrd13d	1.35167	0.111373
Ddx23	1.01971	0.111377
Rida	-0.997461	0.11144
Lipa	1.65028	0.111489
Snu13	-1.16428	0.111489
Sim1	2.20497	0.111565
Gm26519	2.15343	0.111565
Gm18853	-1.66789	0.111565
Gm10785	1.26551	0.111657
Det1	2.15077	0.111885
Tubg1	1.64844	0.111893
Eml5	2.24027	0.111999
Gm9801	2.16285	0.111999
Apol7a	2.11483	0.111999
Abcg2	1.54672	0.111999
Lmna	1.48769	0.111999
Ide	1.01915	0.111999
Rbm25	0.824853	0.111999
Gm26648	-1.04908	0.111999
Nfam1	1.80931	0.112273
Ces2a	-1.9369	0.112273
Phlpp2	1.96376	0.11272
Scaf8	1.7152	0.11272
Fam118a	1.44442	0.112764
Prkd1	2.17754	0.112764
Nceh1	2.00513	0.112764
Il6ra	-1.43926	0.112802
Blm	2.12675	0.112938
Dym	2.02241	0.112938
Gle1	-1.47062	0.112938
Gm42549	1.83073	0.112986
Gm48050	2.17872	0.113165
Slc26a7	1.37854	0.113165
Slc45a3	-2.01264	0.113165
Rubcnl	2.18996	0.113213
2210408I21Rik	1.95332	0.113213
Gm37738	1.70986	0.113213
Gm47461	2.09443	0.113616
Ankrd28	2.00984	0.113908
Clybl	2.04692	0.114187
Clcn4	0.673983	0.114187
Bmpr2	-1.22043	0.114187
Fgf7	2.02805	0.11434
Gm43137	-1.90156	0.11434
Iqce	-1.04873	0.11437
Gm42699	2.16377	0.114633
Cyfip2	1.54506	0.114907
Gk5	0.98669	0.114907
B230362B09Rik	1.98963	0.114943
Smc3	1.16531	0.115281
Cemip	1.87927	0.115433
Trappc11	1.74171	0.115781
Mrps31	1.46852	0.115781
Adamtsl1	1.17538	0.115781
Tpx2	-0.75723	0.116094
Grhl3	2.20556	0.116209
Olfr481	1.94754	0.116209
9430034N14Rik	1.81948	0.116209
C4b	-1.07553	0.116209
Orc1	2.14409	0.116295
Cnga1	1.73929	0.116295
Pde4b	1.86197	0.116318
Appbp2	1.70711	0.116318
Atp11a	1.0853	0.11639
Apoa4	2.18705	0.116512
Gm15902	2.08702	0.116648
Atxn7l1	2.01701	0.116648
Rab11fip4	1.03846	0.116648
Cdc42bpg	-0.606529	0.116648
4930407I10Rik	-0.635224	0.116648
Dph3	2.21194	0.116896
Rab10	1.72906	0.116896
Chst11	1.87057	0.116934
Tmem108	2.13635	0.117172
Aox1	1.8846	0.117172
Ovol1	-1.06871	0.117735
Gm37702	2.12812	0.118241
Pigz	2.09379	0.118241
Kpna1	2.0652	0.118241
Mtr	1.52757	0.118283
Gm41492	1.3551	0.118283
Nbea	1.04771	0.118283
Gm11978	-0.63309	0.118283
Lrrc14	-1.96036	0.118283
Serpinb6a	1.60819	0.118306
Cplane1	1.28341	0.118306
Gm25475	-1.59171	0.118306
Prelid1	-1.73774	0.118306
P2rx1	1.89673	0.118557
Myo1a	-1.84215	0.118689
Itih5	0.665407	0.119104
Atf7ip	0.89954	0.119109
Vmn2r65	0.797485	0.119132
Erfe	2.05871	0.119285
Xrn1	1.47132	0.119285
Myrip	2.17018	0.119375
Ifit1bl2	2.12089	0.119375
Kndc1	1.59886	0.119375
Siah1b	1.95073	0.119776
Slc38a10	-0.803475	0.119809
5930430L01Rik	-1.28689	0.119809
Gm47022	2.06891	0.120168
Ralgps1	1.64687	0.120168
Ucn	-1.65069	0.120168
Gtdc1	2.06485	0.120417
Gm43947	2.16129	0.120457
Vcl	1.52779	0.120611
Gm47690	2.14844	0.120803
Grik4	1.8797	0.120961
Minpp1	1.88284	0.121282
Notum	-0.87385	0.121282
Samd10	-1.05507	0.12142
Trip4	1.95025	0.121521
Gm50324	-2.05546	0.121762
Zeb2	-0.707199	0.122288
Macf1	0.545996	0.122336
Taar1	-1.98167	0.122336
Wdfy1	1.86137	0.122405
Rab27a	2.13344	0.122657
Phf11b	2.11098	0.122735
A930009A15Rik	1.9235	0.122735
Gm17234	-1.79275	0.122735
Gm4842	2.08688	0.122943
Abca6	1.07988	0.123123
Nxf1	1.03014	0.123195
Cant1	0.609681	0.123513
Tmem164	1.7087	0.12367
Spata2	1.84728	0.1237
Fndc3b	1.57396	0.1237
Gpam	1.52442	0.1237
Sall4	2.07476	0.123919
Gm38198	2.05911	0.124134
Arfgef1	1.69943	0.124724
Rpe	2.0258	0.124779
Setx	1.89122	0.125004
Gm44775	1.47666	0.125194
Eml4	1.41881	0.125585
Nmur1	-1.09568	0.125585
Gpr153	-2.07366	0.125715
Gpr4	-2.01055	0.12579
Slc34a2	2.13624	0.126823
Atp6v0e2	1.9945	0.126823
Prr5l	1.95363	0.126823
Triobp	-0.646311	0.126823
Nenf	2.06152	0.126903
Fgf11	-1.43481	0.126903
Lin28a	1.71546	0.126915
Oxr1	1.90271	0.127002
Rpl35a	1.77203	0.127002
Chtop	1.62952	0.127002
Actr5	1.24414	0.127002
Ryr1	-1.02172	0.127002
Tut1	-0.7947	0.127051
Tmem102	-1.54093	0.127051
Gm10728	2.1369	0.127248
Insyn2a	2.08354	0.127783
Matn2	1.16384	0.127783
Rabgef1	1.00034	0.127783
Dlgap3	1.77811	0.128666
Thoc1	1.18841	0.128666
Kif19a	0.913005	0.128666
Dtx3	-1.42223	0.128666
Plekha6	1.61581	0.128815
Vmn2r1	1.16161	0.129349
Iffo1	-0.511852	0.129551
Sel1l	0.854827	0.129583
Reln	1.98977	0.130233
Usp34	0.761661	0.130541
Jade2	1.1183	0.1309
Epg5	1.49346	0.13137
Clasp1	0.960451	0.131555
Mir3079	-1.3912	0.131555
Mageb3	1.90735	0.131612
Gm11789	1.67656	0.132043
Ermp1	1.07677	0.132043
Pde7b	-1.7394	0.132043
1110018N20Rik	-1.40575	0.132495
1190001M18Rik	2.11987	0.132512
Layn	2.10053	0.132512
Kdelr2	1.6824	0.132667
Ncor1	1.84207	0.132868
Mxi1	1.61603	0.132868
Fam102b	-1.27617	0.132868
Emc7	1.5538	0.133175
Plcl1	1.58807	0.133761
Troap	-2.16681	0.133761
Gm37978	2.06625	0.133785
Dhcr24	1.69395	0.133785
Ints7	1.36969	0.133799
Rilp	2.08715	0.134013
Angptl8	0.736591	0.134106
Bcap29	2.01469	0.134126
Steap3	2.10341	0.134408
Tfrc	2.11865	0.134556
Gm2093	2.13479	0.135193
Wdr92	2.0408	0.135193
Fmn2	2.21076	0.135345
Gm43355	1.98567	0.135345
Gm11439	1.86379	0.135345
Nova1	2.01769	0.135379
Gm48089	1.97517	0.135379
Rbm12b1	1.75256	0.135379
Ensa	0.799537	0.135379
Ap1b1	2.06445	0.135459
Gm47588	2.00514	0.135459
Arid1b	1.69982	0.135459
Klhl8	1.11713	0.135459
Mcm2	-1.63814	0.135459
Gm38125	1.43661	0.135696
Aak1	0.985844	0.135696
Nek9	1.7333	0.135782
Gm4402	1.4278	0.135782
Pigo	1.1808	0.135782
Dennd5a	-1.04134	0.135792
Pdgfd	1.25685	0.135998
Ldb2	2.02435	0.136464
Adam33	1.88173	0.136464
Cacna1s	1.46648	0.136464
Fbxo27	-0.775192	0.136464
Zscan10	-0.801454	0.136464
Klf3	1.89536	0.136547
Tll2	1.35843	0.136547
Gm44436	2.11197	0.136626
Tulp4	1.45659	0.136626
Gm47823	2.0232	0.136969
Hinfp	1.92643	0.137638
Gm42671	1.79774	0.137652
Gm49015	2.0202	0.137702
Catsper2	1.51181	0.13775
Gm47587	2.00822	0.137959
Tmx3	1.58983	0.137959
Lrp1b	1.53335	0.137966
Cfh	1.66357	0.138164
Slc1a7	1.97332	0.138537
Gm26995	1.59491	0.138537
Rhox2h	-1.02907	0.138537
Tnxb	-0.61833	0.138636
Setd2	0.697215	0.138853
Nrxn1	2.09362	0.139476
Rai2	1.90587	0.139476
Tirap	1.404	0.139476
Gm29326	-2.07659	0.139476
Gm44610	1.63083	0.13957
St3gal5	2.06134	0.139634
Trip12	0.505081	0.139634
Trpm3	1.44065	0.13993
Anxa4	1.59686	0.139976
Gm43437	1.581	0.139976
Dusp15	1.50454	0.139976
Dennd1b	1.28672	0.139976
Sos2	1.22024	0.139976
Ikbkb	0.975901	0.139976
Nat14	-1.41928	0.139976
Gm11479	1.9688	0.139991
Plcb1	1.87766	0.139991
Cysltr2	2.02468	0.140229
Gm44854	-1.14158	0.140229
Maco1	0.753266	0.14026
Gm37082	2.03505	0.140491
Zhx2	1.98328	0.140491
Ces1f	0.905467	0.140638
Kcnh1	-2.01917	0.140778
Nasp	2.06544	0.140996
Btaf1	0.817663	0.141023
Kat2a	1.15712	0.142628
Tram1	2.02114	0.142757
Cacng5	2.10151	0.143005
Cdh2	1.9769	0.143005
Elob	1.91708	0.143005
Taf15	1.8794	0.143005
Xpo6	1.45509	0.143005
Fam83d	-1.61848	0.143005
Gm3020	1.8094	0.143068
Rhno1	-0.994248	0.144244
D130058E05Rik	2.18803	0.144906
Abcb1a	-2.0267	0.145018
Gm16617	1.96599	0.145242
Gm44280	2.04926	0.145451
E330034L11Rik	0.761825	0.145583
Fktn	0.600161	0.145583
Nup133	-0.708144	0.145583
Elavl3	-1.25895	0.145583
Txnrd2	-2.04587	0.145583
Nlrx1	1.12671	0.145801
Skp2	1.7775	0.146024
Mrtfb	2.01853	0.146117
1110028F11Rik	-1.43382	0.14619
Bcdin3d	-1.32489	0.146227
Gm11267	-0.930392	0.146261
Gm36972	1.78484	0.146354
Gm26583	-1.75763	0.146471
D3Ertd751e	1.91406	0.146618
Myoz3	0.655923	0.146684
Opcml	1.78969	0.146726
Iws1	0.780142	0.14722
Pnpla8	1.71859	0.147334
Gm47671	-1.27913	0.147401
Gna15	-1.72824	0.147667
Mdga2	1.79482	0.147794
Lsm8	1.64619	0.147934
Nr5a1	2.0124	0.147935
Zfp518a	2.01613	0.148109
Colq	-2.11528	0.148109
Wnk1	-0.505228	0.148213
Fkbp2	-1.13012	0.148213
Klhdc8b	-2.01458	0.148213
Gm9077	-2.00586	0.148584
Mlst8	-1.03271	0.148585
Ptcd2	2.02266	0.149083
Gm42991	2.00041	0.149083
Gm7818	1.92466	0.149083
Slc2a6	-0.947976	0.149083
Rasa2	-1.14322	0.149083
Tdrkh	-2.10286	0.149083
Gm39119	2.03304	0.149146
Nup155	1.13539	0.149675
Fbh1	1.14776	0.150757
Xrcc5	2.0561	0.151357
Gm26600	-1.59661	0.151357
Mir670hg	1.97738	0.151528
Gm43288	1.76386	0.151528
Snhg5	1.53254	0.151528
Txn2	-0.55131	0.151528
Rhbdf2	-1.0865	0.15178
Pdcd4	1.96151	0.151783
Poc1a	1.72729	0.151783
Coro6	1.57465	0.151783
6820408C15Rik	1.50908	0.151843
Nfu1	0.934765	0.151979
2310022A10Rik	-0.868809	0.152299
Tex46	1.76165	0.152666
Syne3	1.38706	0.153077
Gm38056	1.74085	0.15316
Gnpnat1	1.13293	0.153267
Lias	1.17934	0.153387
Crym	1.9333	0.153614
Hormad1	1.722	0.153614
Pex3	1.94063	0.15363
Txnl4a	2.00697	0.15381
Prkdc	1.97695	0.154154
Mmd2	1.21898	0.154231
Rnf13	1.96723	0.154482
Arhgef19	0.927822	0.15463
Trank1	0.703063	0.15463
Ptger2	1.95193	0.154956
Gfra4	1.83083	0.154956
Esm1	1.83017	0.154956
Gm22334	1.94256	0.15526
Tmem41b	1.8627	0.15526
Cacna1a	1.11251	0.15526
Cd200r2	1.88776	0.155685
Elmo1	1.62142	0.155685
Stat3	1.07497	0.155685
Stat6	-0.848369	0.155685
Fam53a	-0.96269	0.155936
Adam23	1.14068	0.156102
D630023O14Rik	1.93806	0.156153
Slco1a1	2.01844	0.156173
Jade1	2.00974	0.156173
Zfp934	1.78462	0.156173
Zfp398	1.55874	0.156173
B4galnt1	-1.60939	0.156173
Lonrf1	1.87317	0.156396
C2cd2l	1.80939	0.156396
Smg9	-0.895213	0.156396
Unc119b	-1.08471	0.156396
Gm9244	-1.21349	0.156396
Syt8	-1.2006	0.156614
Gm44185	2.04775	0.156838
Arl6ip6	-0.927198	0.156838
Tmem147os	-1.7495	0.156838
Zbtb8a	-1.8732	0.157099
Rnf38	0.600341	0.157197
Zfp872	-2.18186	0.157244
Clca3a2	1.82343	0.157535
Zfp512	1.82041	0.157535
Nlk	1.55403	0.157716
Scfd2	2.06793	0.157896
Gm3671	2.00295	0.157985
Rnf20	-0.463722	0.157985
Gm43128	-1.15202	0.157985
Mthfsd	-1.12896	0.158278
Plcg2	1.72201	0.158783
Fut2	1.92224	0.158912
Vhl	1.82527	0.158912
Sorbs3	1.79908	0.158912
Ssu72	1.72287	0.158912
Gm39317	-0.806981	0.158912
Gng12	1.6671	0.159352
Gm6543	1.93454	0.159427
Bcat1	-1.97638	0.159564
Olfr554	1.98348	0.159907
Ppm1h	1.46488	0.16005
Adcyap1r1	1.6932	0.16015
Cdkl1	1.20538	0.160208
Smim3	1.90696	0.160438
Pgam5	1.89878	0.160761
Acaca	0.905004	0.161141
Trmt10b	-1.25415	0.16143
AC154200.1	1.25525	0.16158
Dcps	-2.01206	0.16182
Ankrd33b	-0.857438	0.161995
Olfr96	1.89069	0.162138
Appl2	1.93703	0.162566
Gm44286	1.96996	0.162876
Morc2b	1.83901	0.162876
Gm6733	1.77315	0.162876
Gm37310	1.62019	0.162876
Ssh2	1.22762	0.163132
Mex3b	1.95405	0.16314
Fggy	1.91345	0.16314
Adgra1	1.81344	0.16314
Stox2	1.71241	0.16314
Gm49254	1.58927	0.16314
Gm9870	1.07228	0.16314
Slc25a13	1.02767	0.16314
Atg2b	1.02463	0.16314
Fry	0.99863	0.16314
Usp36	0.984545	0.16314
Fsd1l	0.685037	0.16314
Fgfr4	0.671596	0.16314
Traj17	-1.32477	0.16314
Plxna4	1.9147	0.163257
Hspa12b	0.931515	0.163257
Msantd3	-1.25123	0.163659
Mitf	1.6412	0.163886
Pvt1	1.35054	0.164247
Cdh1	1.38293	0.164438
Brdt	1.30183	0.164438
Camk2d	1.18947	0.164438
Olfr10	1.92062	0.164515
Cnfn	-1.34368	0.164515
Spop	-1.76339	0.164515
Unc45b	1.25773	0.164633
Asb17os	2.05051	0.164777
Gm42898	-1.46061	0.164808
Rab6a	1.98651	0.164971
Gm38194	1.83974	0.165331
Slc37a3	1.48573	0.165331
AL732309.2	1.72226	0.165385
Msh2	1.38467	0.165671
C530005A16Rik	1.95935	0.165961
Smco3	-1.94386	0.165993
Gm44152	1.95207	0.166129
Gm6657	1.91774	0.166129
9930017N22Rik	1.80108	0.166129
Gm5909	1.79872	0.166129
Gm5371	1.73648	0.166129
Greb1l	1.44032	0.166129
Zfp786	0.584374	0.166129
Fermt3	-0.907692	0.166129
Cacna2d2	-1.895	0.166129
Gm6070	1.75349	0.166878
Mapk10	1.52238	0.166878
Gm13551	1.82303	0.166955
1110019D14Rik	1.83996	0.167133
Majin	-1.75825	0.167133
Timm44	1.904	0.167265
Rit1	0.758977	0.167934
Ces4a	-1.27068	0.168132
4930590J08Rik	1.68399	0.168543
Actr1a	1.07007	0.168743
Gcfc2	1.95019	0.168858
Gm44435	1.52372	0.168923
Farp1	-1.59126	0.168923
Khdrbs1	-1.0135	0.168987
Lrrc36	1.90137	0.169352
Gm49614	1.88207	0.169352
9530026P05Rik	1.64356	0.169778
Maml2	1.05011	0.169778
Tmem229a	-0.695107	0.169778
Gm37568	-2.00251	0.169778
Pax1	1.88309	0.169829
Fam76b	1.91374	0.169855
Jakmip1	1.89984	0.169855
Gm38387	1.85554	0.169855
Osbpl7	1.76634	0.169855
Chl1	0.777882	0.169855
Hint2	-0.980019	0.169855
Fcsk	-1.76	0.169855
Scpep1	1.86555	0.169923
Espnl	1.39072	0.169923
Alg12	1.35092	0.169923
Tcf4	0.805196	0.169923
Wasl	-0.517866	0.169923
Bbs7	1.95332	0.16999
Nars	1.92961	0.16999
Gm42725	1.91519	0.16999
1700128E19Rik	1.83478	0.16999
Rhoq	1.7299	0.16999
Gm34424	1.25329	0.16999
Lima1	1.15453	0.16999
Casc3	-1.57568	0.16999
Plekhg4	1.15106	0.170345
Scand1	1.24946	0.171213
Tnfrsf11a	1.54178	0.17129
Faf2	-0.760005	0.17129
Rd3	-0.81299	0.17129
Fam172a	1.9062	0.171854
Strn3	1.26023	0.172234
Gm42601	1.42309	0.172395
2210011C24Rik	1.92118	0.172413
Rslcan18	1.77791	0.172413
Chrna4	1.28464	0.172413
Tbc1d19	1.9884	0.172818
Hspbp1	1.90602	0.172818
Ogdh	1.12802	0.172818
Olfr379-ps1	0.9728	0.172818
Armc8	0.864877	0.172818
Npr2	0.515723	0.172818
Zdhhc14	1.88578	0.172942
Actn3	1.15136	0.172942
Pcdhga6	0.419004	0.172942
Prkaca	-1.71536	0.172942
Naxd	-0.944777	0.173024
Smpd4	1.94128	0.173048
Ripk2	1.20134	0.173406
Fyco1	0.885715	0.173406
Ddx19a	1.93251	0.173494
Gm48870	1.8125	0.173494
Ppp2r5c	1.66587	0.17358
Zfp874b	1.23692	0.17358
Alkbh5	-0.898804	0.17358
Gm47879	1.81972	0.173788
Gm11762	0.913539	0.173788
Pam	1.37416	0.17494
Mlh3	-0.668161	0.17494
Gmeb1	1.869	0.175212
Themis3	1.88194	0.175453
Zfpm2	1.74004	0.175478
Lrba	1.50999	0.175908
Vmac	-0.467333	0.175936
Mfap1a	1.79609	0.176208
Asgr2	-0.865637	0.177266
Acot7	1.60273	0.177323
Brd3	1.5929	0.177323
B4galt6	1.07255	0.177323
Gpat2	-1.11877	0.177338
Topbp1	-0.866009	0.177367
Abhd17b	1.91155	0.177558
Edf1	0.522278	0.177558
Ccdc141	-1.6333	0.177558
Baiap2l1	-1.11345	0.177853
Csta3	1.72319	0.177943
Efr3b	1.63144	0.177943
Mtif2	1.62341	0.177943
Lats2	1.58273	0.177943
Agap1	1.48152	0.177943
Ccdc28b	-0.801978	0.177943
Xylt2	-0.840226	0.177943
Raf1	1.90538	0.177949
Ciart	1.68101	0.177949
2810402E24Rik	0.772344	0.177998
Accsl	1.17818	0.178407
Gm43921	1.85056	0.178848
BC051142	-0.624972	0.178848
Arhgef28	1.82072	0.178921
Igfbpl1	-0.629822	0.178921
Nadk	-1.2654	0.178921
Rbm47	1.59734	0.178932
Xpnpep1	0.998714	0.178932
Gm19161	1.78437	0.179346
2700049A03Rik	1.68796	0.179504
Ntrk2	1.89385	0.179592
Pitpna	0.926144	0.179592
Plin1	-1.23685	0.179592
Ccdc74a	1.88296	0.179944
Eef1aknmt	1.75005	0.180826
Pcnt	0.644532	0.180826
Lrrc45	-0.88464	0.180826
Dcakd	-0.624698	0.180858
Fam13b	1.21708	0.180944
Col4a1	1.72922	0.18119
Igsf9	-0.463195	0.181297
Cmtm8	-1.73566	0.181434
Gm43508	1.8157	0.181661
Zmynd11	0.957596	0.181661
Sap130	0.997637	0.181913
Slc4a4	1.91864	0.181918
Tcf24	0.823376	0.181918
Rbl1	0.694674	0.181918
Gm37258	1.76533	0.182137
Gm12826	-1.94179	0.182137
Gm3365	1.09967	0.182147
Ube2h	-0.592	0.182147
Agxt	-1.93245	0.182983
Erlec1	1.78327	0.183096
Slc25a47	1.32696	0.183096
Pdzrn4	-0.905428	0.183096
Prkch	1.81004	0.184248
Rs1	1.88111	0.184428
Chac2	1.81843	0.184428
Zyg11a	-0.979682	0.184428
Rpl23a	1.81365	0.185005
Cfap74	0.56332	0.185176
Vps8	1.65234	0.185537
Gm973	1.62681	0.185693
Fryl	1.17964	0.186118
Ppil4	-0.951469	0.186912
Gm10388	1.77921	0.186925
Ecd	-0.867774	0.18719
4931422A03Rik	-1.10381	0.187204
Platr7	1.87417	0.187446
Gtpbp10	1.84838	0.187446
Kcnb1	1.27005	0.187446
Rnf112	1.19126	0.187446
Brpf3	0.924023	0.187446
Rprd2	-0.578737	0.187446
Gm43713	1.46374	0.187801
Rbpj	1.72701	0.188043
Tenm3	1.84596	0.188223
Adam20	1.74129	0.188223
Zfp277	1.5002	0.188223
Pdxdc1	1.43938	0.188223
Tmem64	-0.560118	0.188223
Osgin1	1.64489	0.188546
Gm30409	1.47683	0.188546
Zfp653	-1.75911	0.188546
Gm20555	1.83142	0.18882
Spred2	1.72737	0.18882
Mest	1.37031	0.18882
Fasn	-1.14295	0.188866
Olfr479	1.68323	0.188886
Zdhhc1	1.56814	0.188886
Sftpd	1.27743	0.188886
Gm13695	1.8348	0.189058
Gm48515	1.86085	0.189214
Tob1	1.82322	0.189214
D6Ertd527e	0.969192	0.189214
Ebf1	1.57207	0.189216
Hectd1	0.564301	0.189567
Cd37	-1.05902	0.189718
5031425E22Rik	1.74085	0.190548
Slco1c1	1.75833	0.190597
Nudt5	1.7282	0.190597
Pum3	-0.906518	0.19067
Pcdhb6	1.70689	0.190838
Tcf19	-2.07646	0.190838
Orai1	1.44994	0.191111
Gm37788	1.2335	0.191337
Rtel1	1.15864	0.191394
Pou4f3	1.83364	0.191541
Rin2	1.79758	0.191541
Tnr	1.52942	0.191541
Ttc7b	1.33801	0.191541
9530051G07Rik	0.997941	0.191541
Smim14	0.738305	0.191541
Wdr6	-0.910678	0.191541
Nlrp3	-1.74689	0.191722
Pik3cd	-1.00695	0.191885
Akp3	-1.86252	0.191897
Gm38661	1.80228	0.192124
Raver2	1.39805	0.192492
Tars2	-1.33322	0.192492
Rrp36	1.55386	0.192607
Slc38a11	1.63948	0.192889
Klhl30	1.21713	0.192889
Ncaph2	1.35456	0.192895
Psd	-1.44437	0.192895
Arhgap15	1.68183	0.193249
Slc25a22	-0.519907	0.193409
Olfr648	-0.963692	0.193409
Alkbh6	1.89739	0.193547
Hectd4	1.14348	0.193547
Gm37211	1.90031	0.193684
4930444F02Rik	1.82072	0.193684
Armc9	1.08022	0.193684
Iqgap1	-0.403264	0.193684
Zfhx3	-1.73486	0.193684
Gm37606	1.53347	0.193849
Zfp617	1.66387	0.194035
Gm26685	-1.75322	0.194035
Gm43843	1.70923	0.194194
Gm15890	1.87992	0.194263
Ptpn21	1.43062	0.194263
Arpp19	1.55571	0.194371
Gm15947	1.09988	0.194371
Trmt13	1.70575	0.195036
Fbxl7	-0.943054	0.195036
Cep295	1.51801	0.195707
Entpd1	1.22184	0.195707
Adcy7	1.18351	0.195707
Cdc14a	0.866041	0.196528
Gnb3	-0.505396	0.196746
Sin3a	1.65036	0.196915
Frem1	1.65919	0.197746
Sh3pxd2b	1.57559	0.197746
Gm44851	1.83386	0.197845
Daam1	-0.562852	0.19793
Pon2	0.612511	0.198031
Ndufb1-ps	-1.35131	0.198103
Dync1h1	0.387616	0.198496
Aco1	0.559278	0.198733
Whamm	1.68338	0.198756
Snapin	1.51822	0.198756
4930467E23Rik	-1.42999	0.198756
Gjd2	-1.73786	0.198756
Cdca4	-0.950184	0.198887
Aopep	1.55556	0.199009
Diablo	1.4849	0.199009
Irf5	-0.632657	0.199009
Zfp930	1.78695	0.199021
Dpy19l4	0.592681	0.199021
Mip	1.72067	0.199039
Gm3043	1.70373	0.199049
Traj15	1.72175	0.199057
Pcdhb3	1.7312	0.199076
Gm42940	1.68558	0.199076
Gm42702	1.66213	0.199076
Trappc9	1.27046	0.199455
Gm7988	-1.46415	0.199455
Cxxc5	1.71488	0.199898
Atp2b2	1.6275	0.200125
Zfp358	-1.43948	0.200147
Arntl2	1.78689	0.200152
Hspb7	-1.27152	0.200152
Rasa3	1.58432	0.200429
Ppara	1.40066	0.200429
Tpp2	1.23088	0.200429
Slc38a2	0.599237	0.200429
Yme1l1	-0.873102	0.200429
Gm48329	-1.64197	0.200429
Gm48986	1.79974	0.200617
Dmxl2	1.46287	0.201102
Ice2	1.42697	0.20113
Pex16	1.62929	0.201161
Guca1b	-1.31333	0.201574
Zfp791	1.11086	0.201696
Agmo	1.7234	0.201958
Svil	-0.465761	0.201958
Kdm3b	1.6892	0.202755
Drosha	-0.596059	0.202755
Samd9l	0.779099	0.202865
Hecw2	1.40241	0.202942
Gm49767	0.81383	0.203203
Atp1a4	0.773953	0.203203
Fas	1.77374	0.203336
Gm5602	1.55955	0.203388
Stxbp6	1.10629	0.203388
Dennd2c	-0.606812	0.203388
Gm49266	1.79591	0.203398
Ddx42	1.64862	0.204662
Gm11195	1.18183	0.204662
Rdh13	1.55685	0.20485
Golph3	-0.623858	0.20487
Ppp4r2	1.44846	0.205019
Myadm	1.72438	0.205026
Gm42455	1.86249	0.205097
Gm37277	1.83711	0.205097
Gm7626	1.77253	0.205097
Gm15484	1.73703	0.205097
Ubn1	1.52495	0.205097
4933432I03Rik	1.34319	0.205097
Cyp26c1	-1.34673	0.205097
Gm16523	1.44845	0.205309
Pip4p2	0.943439	0.205758
Ankrd13a	-1.09792	0.206011
Prkar1a	1.65913	0.206227
Washc4	1.55981	0.206335
Cdh22	1.6941	0.206499
Slc26a9	1.38853	0.206499
4930435F18Rik	1.76554	0.207038
Gm32817	1.76709	0.207126
Mmgt2	-0.555275	0.207334
Snx2	1.70005	0.207364
Trmt61a	1.05129	0.207364
Ttc29	-1.04906	0.207582
Eif3g	-0.942496	0.207742
Ndst2	1.54637	0.208464
Olfr75-ps1	1.88972	0.208929
Stk39	1.81609	0.208929
Gm48917	1.52814	0.208929
Gm26879	1.06587	0.208929
Lman2	-0.728944	0.209791
Gm11583	-1.01849	0.210372
Fam71d	1.86132	0.210919
Gm13448	1.73501	0.210919
Hps1	-1.11525	0.211163
Olfr528-ps1	1.36003	0.21121
Dapk2	-0.591793	0.21121
Poc1b	1.74826	0.21146
Slc39a11	1.62145	0.21146
Iqcf4	1.5902	0.21146
Exd2	1.32816	0.21146
Matn1	1.62987	0.211501
Nsmce2	1.79165	0.211562
Siae	1.61614	0.2117
Rgs9bp	1.48891	0.21177
Ube2w	1.70079	0.211873
Gm44440	1.69441	0.211873
Arhgef26	1.65434	0.211873
Znrf3	1.44789	0.211873
Itgb1bp1	1.65772	0.212127
Fubp3	-0.903558	0.212137
Gm2136	1.67948	0.212373
Bbip1	1.49421	0.212373
B830012L14Rik	-1.20176	0.212373
Dnah7b	1.31773	0.212868
Mfap3l	1.55374	0.213171
Tcf7l2	1.22191	0.213171
Foxred2	1.17803	0.213513
Npas1	-1.56536	0.213644
Stim1	1.27302	0.213821
Ano6	1.22226	0.213901
Gm42842	1.50862	0.213999
Sort1	1.03998	0.213999
Gins3	1.67989	0.214058
Gas2l3	1.50689	0.214058
Tbr1	1.43018	0.214058
Gm37311	1.81686	0.214162
Tyw1	1.52367	0.214229
Sh2d1a	1.72469	0.214269
Myo18b	1.5428	0.214451
Exoc6b	1.37998	0.214926
Naprt	1.79067	0.215241
Prpf6	1.74536	0.215241
Endov	1.18543	0.215383
Btbd8	1.73197	0.215624
Ncam1	1.53233	0.215624
Ccdc106	1.15553	0.215624
Cnot4	0.884308	0.215624
Gm28884	-1.2194	0.216706
P2ry13	1.77814	0.216738
9230114K14Rik	-1.4094	0.216857
Ido1	1.74428	0.217118
Gm50055	1.73074	0.217118
Tbc1d9b	0.749214	0.217118
Hnrnpul2	1.76957	0.217343
Gm37900	1.76245	0.217568
Sbno2	-0.609005	0.217852
Abca4	1.75388	0.218366
2810433D01Rik	1.55596	0.218366
Atxn3	0.733663	0.218366
Lmbrd1	1.18695	0.218766
Gm19078	1.66695	0.219095
Msh4	1.3943	0.219095
Mtmr14	1.78529	0.219405
Xkr6	1.62695	0.219458
Agpat2	1.24253	0.220547
Anks3	0.684035	0.221086
Ifi27l2b	-0.804709	0.221269
Gm44291	1.82299	0.221434
Galnt4	1.69447	0.221826
Zfp113	1.3871	0.221826
Ap3d1	-0.866172	0.221826
Car8	-1.61762	0.221826
Nxn	1.7804	0.222351
Ubtfl1	1.73458	0.222351
Tnni3	1.70534	0.222351
Pcdhb8	1.01299	0.222351
Braf	0.962727	0.222351
Mettl6	0.804694	0.222351
Rnf157	-0.59902	0.222351
Notch1	-0.636	0.222351
Armc5	-0.975706	0.222351
Ism2	1.62383	0.222437
Tmem246	0.697995	0.222446
Prickle2	1.76177	0.222901
G6pdx	1.71717	0.223383
Gm31600	-0.833932	0.223383
Carmn	1.73614	0.223679
Arhgap22	1.69449	0.223679
Tuft1	1.28421	0.223679
Apod	0.795504	0.223679
Maml3	1.72868	0.223698
Arhgef3	1.7143	0.224071
Alox5ap	1.71334	0.224071
Depdc5	1.70292	0.224071
Fam170b	1.68313	0.224071
Cstf3	-1.89623	0.224071
Nudc	1.63171	0.22429
Jak2	0.90957	0.224292
Sec61a2	0.978057	0.224352
Htt	1.03523	0.224603
Dcaf6	0.75159	0.224798
Gsap	1.63114	0.225106
Usp45	0.795312	0.225106
Tm6sf2	-0.555968	0.225106
6430550D23Rik	-0.879406	0.225162
Mgrn1	1.57696	0.225172
Arl5b	1.15519	0.225819
Piezo1	1.03832	0.225819
Pias3	1.77559	0.226559
Cyth3	1.5183	0.226559
Kcnq4	1.41409	0.226559
Galnt18	-0.793669	0.226559
Ppt2	-1.19241	0.226559
Carmil1	1.63752	0.227056
Grk4	0.776695	0.227056
[truncated: 4,728 more rows]

## Sheet: Fig10H
BDNF+TTX Upregulated Pathways
Pathway	nGenes	Mito_Genes_Count	all_genes	Mito_Genes
dendrite morphogenesis	12	3	Tmem106b,Ptprd,Dnm3,Dclk1,Mapk8,Camk2a,Abi2,Kidins220,Tet1,Ctnna2,Adam10,Ptprz1	dnm3,mapk8,camk2a
cell-cell junction organization	11	3	Pkp4,Tbcd,Frmpd2,Myo1c,Src,Ank2,Prkca,Ctnna2,Tgfbr1,Adam10,Abi2	src,ank2,prkca
dendrite development	15	4	Tmem106b,Asap1,Ptprd,Camk2a,Dnm3,Dclk1,Mapk8,Abi2,Kidins220,Gpr37,Tet1,Ctnna2,Git1,Adam10,Ptprz1	camk2a,dnm3,mapk8,git1
positive regulation of cytoskeleton organization	10	2	Synpo,Fchsd2,Git1,Plk4,Tgfbr1,Rictor,Myo1c,Mapk8,Abi2,Pde4dip	git1,mapk8
protein dephosphorylation	12	0	Ppp2r2b,Ppp6r3,Dusp12,Ptprd,Ppp4r3a,Ppp2r5d,Ptprz1,Btrc,Ppp3cb,Cdc25b,Cdc14b,Ssh3
positive regulation of organelle organization	18	3	Cdc27,Asap1,Tnks2,Synpo,Pot1a,Src,Fchsd2,Insr,Git1,Smc5,Plk4,Mphosph8,Tgfbr1,Mapk8,Rictor,Myo1c,Abi2,Pde4dip	src,git1,mapk8
cell junction organization	22	5	Adam10,Pkp4,Ptprd,Tbcd,Synpo,Frmpd2,Abi2,Cadm1,Ctnna2,Git1,Myo1c,Src,Ank2,Zdhhc2,Myo9a,Dnm3,Prkca,Tgfbr1,Nfia,Setd5,Lamb2,Insr	git1,src,ank2,dnm3,prkca
positive regulation of cellular component organization	32	5	Cdc27,Asap1,Tnks2,Synpo,Pot1a,Src,Ptprd,Fchsd2,Atp8a1,Insr,Git1,Ankfy1,Meltf,Smc5,Plk4,Skil,Zdhhc2,Dnm3,Fut9,Mphosph8,Tgfbr1,Mapk8,Tmem106b,Rictor,Mtln,Myo1c,Nf1,Abi2,Kidins220,Pde4dip,Ppp2r5d,Ptprz1	src,git1,dnm3,mapk8,mtln
neuron projection development	27	5	Dclk1,Tmem106b,Myo16,Asap1,Ptprd,Lamb2,Ptprz1,Dpysl2,Ncam2,Camk2a,Skil,Dnm3,Fut9,Ctnna2,Mapk8,Abi2,Kidins220,Herc1,Myo9a,Gpr37,Tet1,Adgrv1,Git1,Nf1,Lifr,Adam10,Ppp2r5d	dpysl2,camk2a,dnm3,mapk8,git1
neuron development	30	6	Dclk1,Tmem106b,Myo16,Asap1,Ptprd,Lamb2,Ptprz1,Dpysl2,Ncam2,Camk2a,Skil,Tbcd,Dnm3,Fut9,Ctnna2,Slc1a3,Git1,Mapk8,Abi2,Ugcg,Kidins220,Herc1,Myo9a,Gpr37,Tet1,Adgrv1,Nf1,Lifr,Adam10,Ppp2r5d	dpysl2,camk2a,dnm3,slc1a3,git1,mapk8
generation of neurons	36	6	Dclk1,Tmem106b,Myo16,Adgrv1,Asap1,Ptprd,Lamb2,Ptprz1,Dpysl2,Ncam2,Camk2a,Skil,Tbcd,Dnm3,Fut9,Ctnna2,Meis1,Dync2h1,Slc1a3,Tgfbr1,Git1,Nf1,Mapk8,Nipbl,Abi2,Ugcg,Kidins220,Herc1,Myo9a,Gpr37,Tet1,Kcna1,Zzef1,Lifr,Adam10,Ppp2r5d	dpysl2,camk2a,dnm3,slc1a3,git1,mapk8
nervous system development	54	9	Tgfbr1,Meis1,Nipbl,Dclk1,Tmem106b,Myo16,Adgrv1,Asap1,Ptprd,Cadm1,Lamb2,Ptprz1,Aldh3a2,Shc3,Dpysl2,Ncam2,Camk2a,Atp2b4,Pfkfb3,Abi2,Src,Skil,Wrn,Ank2,Tbcd,Dnm3,Cdk6,Fut9,Ctnna2,Mbnl1,Nf1,Pikfyve,Lrig1,Dync2h1,Slc1a3,Celf1,Git1,Mapk8,Ugcg,Nfia,Etv6,Setd5,Kidins220,Herc1,Myo9a,Gpr37,Tet1,Kcna1,Tg,Zzef1,Exoc4,Lifr,Adam10,Ppp2r5d	aldh3a2,dpysl2,camk2a,src,ank2,dnm3,slc1a3,git1,mapk8
neurogenesis	39	6	Dclk1,Tmem106b,Myo16,Adgrv1,Asap1,Ptprd,Lamb2,Ptprz1,Dpysl2,Ncam2,Camk2a,Skil,Tbcd,Dnm3,Cdk6,Fut9,Ctnna2,Meis1,Nf1,Dync2h1,Slc1a3,Tgfbr1,Git1,Mapk8,Nipbl,Abi2,Ugcg,Etv6,Kidins220,Herc1,Myo9a,Gpr37,Tet1,Kcna1,Zzef1,Exoc4,Lifr,Adam10,Ppp2r5d	dpysl2,camk2a,dnm3,slc1a3,git1,mapk8
regulation of cellular component organization	51	8	Cdc27,Asap1,Tnks2,Pot1a,Fchsd2,Ssh3,Synpo,Mphosph8,Rictor,Lamb2,Ppp3cb,Src,Ptprd,Atp8a1,Insr,Tgfbr1,Git1,Myo1c,Ankfy1,Dpysl2,Meltf,Smc5,Plk4,Pikfyve,Tmeff2,Skil,Vps13c,Sh3bp4,Ric1,Tbcd,Zdhhc2,Dnm3,Cltc,Tet1,Adam10,Tead1,Fut9,Ctnna2,Eml3,Mapk8,Abi2,Tmem106b,Setd5,Myo9a,Mtln,Nf1,Kidins220,Pde4dip,Ppp2r5d,Ptprz1,4932438A13Rik	src,git1,dpysl2,vps13c,dnm3,cltc,mapk8,mtln
phosphorylation	40	5	Insr,Tgfbr1,Sh3bp5l,Dgka,Dusp12,Gtf2h3,Cdk19,Cdk6,Mob3b,Tbp,Mapk8,Camk2a,Pikfyve,Src,Dclk1,Eif2a,Adam10,Xdh,Mapk4,Chka,Chuk,Plk4,Atp2b4,Pfkfb3,Cdc25b,Map4k5,Taf2,Sgms1,Rictor,Prkca,Nf1,Git1,Ppp3cb,Zbtb20,Smyd3,Zzef1,Abi2,Elp1,Ppp2r5d,Ptprz1	mapk8,camk2a,src,prkca,git1
cellular component assembly	60	11	Celf2,Celf1,Asap1,Pkp4,Fchsd2,Cdc14b,Ssh3,Tbcd,Synpo,Cltc,Dync2h1,Fam171a1,Rab7b,Lamb2,Mdn1,Mphosph8,Frmpd2,Tbp,Plk4,Ndufab1,Xdh,Pikfyve,Gls,Src,Ptprd,Cadm1,Git1,Myo1c,Lyrm7,Nup153,Tmeff2,Dclk1,Eif2a,Eif3c,Ank2,Taf2,Myo9a,Dnm3,Tet1,Kcna1,Ecpas,Prkca,Adam10,Tead1,Ctnna2,Eml3,Cenps,Tgfbr1,Mapk8,Mbnl1,Ugcg,Setd5,Sox30,Rictor,Mtln,Smyd3,Abi2,Pot1a,Slc24a2,Pde4dip	cltc,ndufab1,gls,src,git1,lyrm7,ank2,dnm3,prkca,mapk8,mtln
cellular component biogenesis	64	12	Nom1,Celf2,Celf1,Rpp40,Asap1,Pkp4,Fchsd2,Cdc14b,Ssh3,Tbcd,Synpo,Cltc,Dync2h1,Heatr1,Fam171a1,Rab7b,Lamb2,Mdn1,Mphosph8,Frmpd2,Tbp,Plk4,Ndufab1,Xdh,Pikfyve,Gls,Src,Ptprd,Cadm1,Git1,Myo1c,Lyrm7,Nup153,Tmeff2,Dclk1,Eif2a,Eif3c,Ank2,Taf2,Myo9a,Dnm3,Tet1,Kcna1,Ecpas,Prkca,Adam10,Tead1,Ctnna2,Eml3,Cenps,Tgfbr1,Mapk8,Mbnl1,Ugcg,Setd5,Sox30,Rictor,Mtln,Smyd3,Abi2,Pot1a,Exoc4,Slc24a2,Pde4dip	cltc,heatr1,ndufab1,gls,src,git1,lyrm7,ank2,dnm3,prkca,mapk8,mtln
cellular protein modification process	68	7	Tgfbr1,Sh3bp5l,Plod1,Cdc27,Ppp2r2b,Tnks2,Ppp6r3,Btrc,Dusp12,Ptprd,Gtf2h3,Edem1,Herc2,Ttll4,Cdk19,Zdhhc2,Cdk6,Ppp4r3a,Commd1,Smyd3,Zzef1,Ppp2r5d,Rnf183,Ptprz1,Mob3b,Tbp,Myo1c,Insr,Mapk8,Camk2a,Lcor,Pikfyve,Src,Dclk1,Eif2a,G2e3,Adam10,Fut9,Ppp3cb,Nipbl,Xdh,Mapk4,Chka,Chuk,Plk4,Atp2b4,Cdc25b,Smarcad1,Ndufab1,Cdc14b,Pomt2,Usp54,Ssh3,Map4k5,Taf2,Herc1,Bag2,Rnf216,Tet1,Rictor,Prkca,Kdm2a,Nf1,Smc5,Ugcg,…	ppp2r2b,herc2,mapk8,camk2a,src,ndufab1,prkca
protein modification process	68	7	Tgfbr1,Sh3bp5l,Plod1,Cdc27,Ppp2r2b,Tnks2,Ppp6r3,Btrc,Dusp12,Ptprd,Gtf2h3,Edem1,Herc2,Ttll4,Cdk19,Zdhhc2,Cdk6,Ppp4r3a,Commd1,Smyd3,Zzef1,Ppp2r5d,Rnf183,Ptprz1,Mob3b,Tbp,Myo1c,Insr,Mapk8,Camk2a,Lcor,Pikfyve,Src,Dclk1,Eif2a,G2e3,Adam10,Fut9,Ppp3cb,Nipbl,Xdh,Mapk4,Chka,Chuk,Plk4,Atp2b4,Cdc25b,Smarcad1,Ndufab1,Cdc14b,Pomt2,Usp54,Ssh3,Map4k5,Taf2,Herc1,Bag2,Rnf216,Tet1,Rictor,Prkca,Kdm2a,Nf1,Smc5,Ugcg,…	ppp2r2b,herc2,mapk8,camk2a,src,ndufab1,prkca
macromolecule modification	69	7	Tgfbr1,Sh3bp5l,Plod1,Cdc27,Ppp2r2b,Tnks2,Ppp6r3,Btrc,Dusp12,Ptprd,Elp1,Gtf2h3,Edem1,Herc2,Ttll4,Cdk19,Zdhhc2,Cdk6,Ppp4r3a,Tet1,Commd1,Smyd3,Zzef1,Ppp2r5d,Rnf183,Ptprz1,Mob3b,Tbp,Myo1c,Insr,Mapk8,Camk2a,Lcor,Pikfyve,Src,Dclk1,Eif2a,G2e3,Adam10,Fut9,Ppp3cb,Nipbl,Xdh,Mapk4,Chka,Chuk,Plk4,Atp2b4,Cdc25b,Smarcad1,Ndufab1,Cdc14b,Pomt2,Usp54,Ssh3,Map4k5,Taf2,Herc1,Bag2,Rnf216,Rictor,Prkca,Kdm2a,Mphosph8,…	ppp2r2b,herc2,mapk8,camk2a,src,ndufab1,prkca
BDNF+TTX Downregulated Pathways
Pathway	nGenes	Mito_Genes_Count	all_genes	Mito_Genes
positive regulation of biological process	93	7	VIM,KMT2A,MYO10,KMT2D,EXOSC5,GLRA1,MIB1,PABPC1,YAP1,SLC44A4,SRRT,NCAPD2,PIP4K2A,JCAD,DYRK3,OBSL1,STK4,CADPS2,HSPG2,RBM5,CFLAR,AP2A1,DHX9,PEX5L,ZEB1,ZFP622,LHX3,ALOX15,KAT5,SF3A2,BSCL2,CHD4,KCNIP2,TGFB1I1,ANKRD6,ENHO,MAP3K11,RSF1,MPP2,KNL1,DAZAP1,EPN1,MEPCE,RUVBL2,BRF1,RRAGD,TRIM8,ZFP629,SCD1,TESK1,RTN4,KIF5B,USF2,SLC2A4,BAG1,FOXJ2,ZC3H18,RPS20,ACIN1,EPB41,ALOX12B,ABHD14B,SMARCC1,NPAS2,PRMT1,SLC35…	kif5b,slc35f6,sphk2,nectin2,capn1,gck,xrcc3
positive regulation of cellular process	86	7	VIM,KMT2A,MYO10,KMT2D,EXOSC5,MIB1,PABPC1,YAP1,SLC44A4,SRRT,NCAPD2,PIP4K2A,JCAD,DYRK3,OBSL1,STK4,CADPS2,HSPG2,RBM5,CFLAR,AP2A1,DHX9,PEX5L,ZEB1,ZFP622,LHX3,ALOX15,KAT5,SF3A2,CHD4,KCNIP2,TGFB1I1,ANKRD6,ENHO,MAP3K11,RSF1,MPP2,KNL1,DAZAP1,EPN1,MEPCE,RUVBL2,BRF1,RRAGD,TRIM8,ZFP629,TESK1,RTN4,KIF5B,USF2,SLC2A4,BAG1,FOXJ2,ZC3H18,RPS20,ACIN1,EPB41,ALOX12B,ABHD14B,SMARCC1,NPAS2,PRMT1,SLC35F6,MED16,SPHK2,PT…	kif5b,slc35f6,sphk2,nectin2,capn1,gck,xrcc3
cellular component organization or biogenesis	100	8	TLN1,VIM,KMT2A,PCGF1,PLEC,MYO10,KMT2D,EXOSC5,MIB1,YAP1,FLNC,SLC44A4,UBTF,NCAPD2,PIP4K2A,CTNND2,DYRK3,COL1A2,TNS1,OBSL1,STK4,SERBP1,CADPS2,EVI5L,RBM5,MAP1S,TUBGCP2,CFLAR,AP2A1,DHX9,PEX5L,ZFP622,SEZ6,LHX3,TNNT2,CLTA,ALOX15,KAT5,SF3A2,SEM1,BSCL2,CHD4,KCNIP2,RSF1,MPP2,KNL1,EPN1,CCDC187,RUVBL2,KCTD15,CHMP5,COL9A3,BRF1,WDR90,COPS7B,NRXN2,CERS2,CDH24,DNAH2,APC2,TESK1,RTN4,CDC45,KIF5B,SLC2A4,FOXJ2,ACIN1,…	plec,kif5b,cep89,slc35f6,sphk2,nectin2,capn1,xrcc3
cellular component organization	97	8	TLN1,VIM,KMT2A,PCGF1,PLEC,MYO10,KMT2D,MIB1,YAP1,FLNC,SLC44A4,UBTF,NCAPD2,PIP4K2A,CTNND2,DYRK3,COL1A2,TNS1,OBSL1,STK4,SERBP1,CADPS2,EVI5L,RBM5,MAP1S,TUBGCP2,CFLAR,AP2A1,DHX9,PEX5L,SEZ6,LHX3,TNNT2,CLTA,ALOX15,KAT5,SF3A2,SEM1,BSCL2,CHD4,KCNIP2,RSF1,MPP2,KNL1,EPN1,CCDC187,RUVBL2,KCTD15,CHMP5,COL9A3,BRF1,WDR90,COPS7B,NRXN2,CERS2,CDH24,DNAH2,APC2,TESK1,RTN4,CDC45,KIF5B,SLC2A4,FOXJ2,ACIN1,EPB41,GRIN3B,C…	plec,kif5b,cep89,slc35f6,sphk2,nectin2,capn1,xrcc3
regulation of biological process	142	12	TLN1,VIM,KMT2A,PCGF1,MYO10,KMT2D,PICK1,EXOSC5,GLRA1,MIB1,EPPIN,PABPC1,YAP1,E430018J23RIK,SLC44A4,SRRT,NCAPD2,PIP4K2A,JCAD,CTNND2,DYRK3,COL1A2,ZFP526,OBSL1,STK4,SERBP1,PNRC1,CADPS2,HSPG2,EVI5L,RBM5,MAP1S,INHBE,CFLAR,AP2A1,DHX9,PEX5L,ME2,ZEB1,ZFP622,SEZ6,LHX3,TNNT2,ALOX15,NBR1,KAT5,SF3A2,BSCL2,CHD4,JAK3,ZKSCAN14,RALY,KCNIP2,TGFB1I1,ANKRD6,ENHO,MAP3K11,RSF1,MPP2,KNL1,DAZAP1,EPN1,MEPCE,RUVBL2,CHMP5,G…	pick1,me2,nbr1,kif5b,cep89,slc35f6,sphk2,pnkd,nectin2,capn1,gck,xrcc3
biological regulation	145	15	TLN1,VIM,KMT2A,PCGF1,PLEC,MYO10,KMT2D,PICK1,EXOSC5,GLRA1,MIB1,EPPIN,PABPC1,YAP1,E430018J23RIK,SLC44A4,SRRT,NCAPD2,PIP4K2A,JCAD,CTNND2,DYRK3,COL1A2,ZFP526,OBSL1,STK4,SERBP1,PNRC1,CADPS2,HSPG2,EVI5L,RBM5,MAP1S,INHBE,CFLAR,AP2A1,DHX9,PEX5L,ME2,ZEB1,ZFP622,SEZ6,LHX3,TNNT2,ALOX15,NBR1,KAT5,SF3A2,BSCL2,CHD4,JAK3,ZKSCAN14,RALY,KCNIP2,TGFB1I1,ANKRD6,ENHO,MAP3K11,RSF1,MPP2,KNL1,DAZAP1,EPN1,MEPCE,RUVBL2,CH…	plec,pick1,me2,nbr1,kif5b,cep89,lipe,slc35f6,sphk2,cpt1c,pnkd,nectin2,capn1,gck,xrcc3
regulation of cellular process	137	11	TLN1,VIM,KMT2A,PCGF1,MYO10,KMT2D,PICK1,EXOSC5,GLRA1,MIB1,EPPIN,PABPC1,YAP1,E430018J23RIK,SLC44A4,SRRT,NCAPD2,PIP4K2A,JCAD,CTNND2,DYRK3,COL1A2,ZFP526,OBSL1,STK4,SERBP1,PNRC1,CADPS2,HSPG2,EVI5L,RBM5,MAP1S,INHBE,CFLAR,AP2A1,DHX9,PEX5L,ME2,ZEB1,ZFP622,SEZ6,LHX3,TNNT2,ALOX15,NBR1,KAT5,SF3A2,BSCL2,CHD4,JAK3,ZKSCAN14,RALY,KCNIP2,TGFB1I1,ANKRD6,ENHO,MAP3K11,RSF1,MPP2,KNL1,DAZAP1,EPN1,MEPCE,RUVBL2,CHMP5,G…	pick1,me2,nbr1,kif5b,slc35f6,sphk2,pnkd,nectin2,capn1,gck,xrcc3
localization	72	10	PLEC,MYO10,PICK1,GLRA1,MIB1,EPPIN,YAP1,SLC44A4,PIP4K2A,OBSL1,STK4,CADPS2,ARF5,MAP1S,AP2A1,DHX9,PEX5L,TNNT2,CLTA,ALOX15,KAT5,SEM1,BSCL2,ZFPL1,KCNIP2,KNL1,EPN1,MEPCE,RUVBL2,CHMP5,NRXN2,TRIM8,CCHCR1,KLHL3,TESK1,RTN4,KIF5B,USF2,SLC2A4,BAG1,EPB41,ALOX12B,GRIN3B,SLC35F6,THOC3,PRTN3,MICALL1,COMMD3,SPHK2,PTAFR,BC034090,PNKD,TTBK2,SCN5A,APOL7B,PLIN2,SLC25A29,ANP32B,NCKIPSD,CLCC1,KCNJ10,ABCC6,NECTIN2,CNNM4…	plec,pick1,kif5b,slc35f6,sphk2,pnkd,slc25a29,clcc1,nectin2,gck
organelle organization	53	7	TLN1,VIM,PLEC,YAP1,FLNC,NCAPD2,PIP4K2A,DYRK3,OBSL1,SERBP1,EVI5L,MAP1S,TUBGCP2,CFLAR,DHX9,PEX5L,TNNT2,ALOX15,KAT5,BSCL2,MPP2,KNL1,CCDC187,RUVBL2,CHMP5,WDR90,NRXN2,DNAH2,APC2,TESK1,RTN4,CDC45,KIF5B,SLC2A4,FOXJ2,ACIN1,EPB41,CEP89,SMARCC1,SLC35F6,CNN1,BC034090,TTBK2,PLIN2,TTC36,KCNJ10,NECTIN2,CAPN1,PDS5A,IFT46,NEMF,XRCC3,STX5A	plec,kif5b,cep89,slc35f6,nectin2,capn1,xrcc3
TTX Upregulated Pathways
Pathway	nGenes	Mito_Genes_Count	all_genes	Mito_Genes
regulation of cellular component organization	20	3	PTPRZ1,FCHSD2,LYN,DDX3X,TMEM106B,TNK1,RICTOR,SSH3,TGFBR1,ZDHHC2,ABI2,VPS13C,ATP8A1,INSR,PIKFYVE,ASAP1,CDC27,MYO3B,FRMPD2,DNM3	lyn,vps13c,dnm3
positive regulation of cellular component organization	14	2	PTPRZ1,FCHSD2,LYN,DDX3X,TMEM106B,RICTOR,TGFBR1,ZDHHC2,ABI2,ATP8A1,INSR,ASAP1,MYO3B,DNM3	lyn,dnm3
organelle organization	22	3	MDN1,FCHSD2,DDX3X,TMEM106B,RICTOR,SSH3,CENPS,TGFBR1,DYNC2H1,ABI2,TTLL4,ANK2,VPS13C,INSR,PIKFYVE,EIF2A,ASAP1,CDC27,MYO3B,FRMPD2,DCLK1,DNM3	ank2,vps13c,dnm3
protein autophosphorylation	5	1	LYN,DDX3X,TNK1,INSR,PIKFYVE	lyn
regulation of organelle organization	12	1	FCHSD2,TMEM106B,RICTOR,SSH3,TGFBR1,ABI2,VPS13C,INSR,PIKFYVE,CDC27,MYO3B,FRMPD2	vps13c
